# Supplementary material for: Predictability of machine learning techniques to forecast the trends of market index prices: Hypothesis testing for the Korean stock markets
Source: PLoS One. 2017 Nov 14;12(11):e0188107. doi: 10.1371/journal.pone.0188107 (PMC5685607; doi:10.1371/journal.pone.0188107)
Supplement: S1 File — The following data includes the trading dates, open prices, high prices, low prices, close prices, trading volumes and Google Trends of KOSPI 200 Index from 2004 to 2016. (XLSX) [file pone.0188107.s001.xlsx]

## Sheet: Sheet1
date	y	m	d	Open	High	Low	Close	tradingvolume(*1000)	Google Trends
2004/01/02	2004	1	2	105.9	106.77	105.63	106.65	154333	0
2004/01/05	2004	1	5	106.01	107.23	105.96	107.07	158920	0
2004/01/06	2004	1	6	108.02	108.02	106.41	106.9	224620	0
2004/01/07	2004	1	7	107.29	108.02	107.15	107.54	183345	0.0238095
2004/01/08	2004	1	8	108.14	109.31	107.2	107.2	236557	0.0139535
2004/01/09	2004	1	9	108.79	110.89	108.75	110.26	298061	0
2004/01/12	2004	1	12	110.05	111.54	109.6	111.1	244771	0
2004/01/13	2004	1	13	111.69	111.69	110.18	110.71	144121	-0.376147
2004/01/14	2004	1	14	110.56	111.73	110.14	110.98	154740	-0.0147059
2004/01/15	2004	1	15	110.85	111.24	109.82	110.34	128530	-0.343284
2004/01/16	2004	1	16	111.48	111.58	110.25	110.63	120598	0
2004/01/19	2004	1	19	111.56	112.29	111.13	111.96	162940	0
2004/01/20	2004	1	20	111.57	113.08	111.49	112.63	125032	0
2004/01/26	2004	1	26	113.51	114.12	112.73	113.68	304741	0
2004/01/27	2004	1	27	114.27	114.27	112.68	113.02	213785	0.5
2004/01/28	2004	1	28	112.58	113.9	112.44	112.59	201675	0
2004/01/29	2004	1	29	111.46	111.84	110.93	111.66	148936	0
2004/01/30	2004	1	30	111.72	112.41	110.54	110.89	131807	0.030303
2004/02/02	2004	2	2	111.16	111.73	110.76	111.68	146902	-0.323529
2004/02/03	2004	2	3	111.37	111.37	109.32	109.61	193341	-0.478261
2004/02/04	2004	2	4	109.48	109.96	108.83	108.96	145549	0
2004/02/05	2004	2	5	108.97	109.89	108.81	109.77	332628	0.916667
2004/02/06	2004	2	6	109.98	111.61	109.57	111.16	304827	-0.0217391
2004/02/09	2004	2	9	112.62	113.51	112.47	113.18	211109	0
2004/02/10	2004	2	10	113.33	113.84	112.9	113.46	194959	1.37778
2004/02/11	2004	2	11	113.98	115.12	113.92	114.92	219903	0.196262
2004/02/12	2004	2	12	115.67	115.72	114.39	115.2	204308	-0.171875
2004/02/13	2004	2	13	114.91	115.95	114.07	115.75	140215	-0.216981
2004/02/16	2004	2	16	115.29	116.22	114.94	115.63	184304	0
2004/02/17	2004	2	17	115.99	116.65	115.5	116.03	153437	-0.746988
2004/02/18	2004	2	18	116.67	116.85	114.87	114.87	123896	0
2004/02/19	2004	2	19	115.33	116.03	114.61	115.65	304929	0
2004/02/20	2004	2	20	114.83	115.32	114.35	115.03	155648	0
2004/02/23	2004	2	23	114.67	115.62	113.7	115.05	125664	0
2004/02/24	2004	2	24	114.33	115	113.29	113.32	212198	0
2004/02/25	2004	2	25	113.41	114.08	113.09	113.63	156968	-1
2004/02/26	2004	2	26	114.09	114.49	112.97	113.44	266311	0
2004/02/27	2004	2	27	113.5	115.92	112.96	115.92	203252	1.09524
2004/03/02	2004	3	2	117.22	118.21	117.2	118.07	207200	0
2004/03/03	2004	3	3	117.8	118.28	117.57	117.57	245137	2.04545
2004/03/04	2004	3	4	117.89	119.46	117.72	119.28	284005	0
2004/03/05	2004	3	5	119.19	119.47	118.76	118.88	238421	-0.156716
2004/03/08	2004	3	8	119.37	119.64	117.98	118.1	198195	-0.20354
2004/03/09	2004	3	9	116.86	117.23	116.48	116.82	177735	0
2004/03/10	2004	3	10	116.23	116.63	114.5	114.74	181395	-1
2004/03/11	2004	3	11	113.86	115.11	113.41	113.87	247426	0
2004/03/12	2004	3	12	113.48	113.57	107.87	111.23	247394	0
2004/03/15	2004	3	15	112.23	112.53	111.15	111.63	135235	0
2004/03/16	2004	3	16	110.64	111.49	109.82	111.49	149268	0
2004/03/17	2004	3	17	112.54	114.61	112.41	114.55	173780	0
2004/03/18	2004	3	18	115.45	115.5	113.98	114.55	175541	0
2004/03/19	2004	3	19	114.76	116.02	113.99	116.02	137658	1.09524
2004/03/22	2004	3	22	115.37	115.7	113.14	113.31	128374	0
2004/03/23	2004	3	23	112.14	114.15	111.43	113.72	120503	0
2004/03/24	2004	3	24	112.89	113.88	112.33	113.18	113891	0
2004/03/25	2004	3	25	113.29	114.19	111.58	112.16	133824	-0.477273
2004/03/26	2004	3	26	113.89	114.93	113.28	113.64	117961	0.26087
2004/03/29	2004	3	29	114.2	115.64	114.06	115.1	108511	1.03448
2004/03/30	2004	3	30	115.78	115.78	114.64	114.98	98698	0.338983
2004/03/31	2004	3	31	116.21	116.48	114.28	115.98	154565	0
2004/04/01	2004	4	1	115.75	116.43	115.27	116.34	131653	0
2004/04/02	2004	4	2	116.8	117.33	116.32	116.35	131223	-0.367089
2004/04/06	2004	4	6	118.58	119.59	118.39	119.57	188407	-0.6
2004/04/07	2004	4	7	119.61	120.84	119.13	120.05	217190	0.05
2004/04/08	2004	4	8	120.53	121.04	119.77	121.04	170215	3.2381
2004/04/09	2004	4	9	120.1	120.1	118.66	119.27	139054	0.314607
2004/04/12	2004	4	12	119.19	122.04	119.19	120.99	130676	0
2004/04/13	2004	4	13	121.79	122.11	120.47	120.65	154417	0
2004/04/14	2004	4	14	119.56	120.86	119.2	120.59	129787	-0.179487
2004/04/16	2004	4	16	118.8	119.32	117.82	117.97	164336	-0.479167
2004/04/19	2004	4	19	118.22	118.49	116.89	118.49	117880	-0.56
2004/04/20	2004	4	20	119.57	120.64	118.49	120.6	140986	0
2004/04/21	2004	4	21	119.35	122.13	119.35	121.93	136347	0
2004/04/22	2004	4	22	122.01	122.19	120.46	120.76	197332	0
2004/04/23	2004	4	23	122.52	122.66	121.26	122.44	175587	-1
2004/04/26	2004	4	26	122.17	122.2	120.23	120.3	153797	0
2004/04/27	2004	4	27	120.11	120.62	119.3	119.7	129072	0
2004/04/28	2004	4	28	119.95	120.26	117.48	117.48	131894	0
2004/04/29	2004	4	29	115.91	116.74	113.7	114.01	159773	1.05263
2004/04/30	2004	4	30	113.05	113.92	110.95	112.4	160032	0
2004/05/03	2004	5	3	112.47	113.13	111.59	112.84	114227	-0.487179
2004/05/04	2004	5	4	113.47	114.2	112.66	112.92	144190	0
2004/05/06	2004	5	6	112.44	112.53	108.84	108.97	147491	1.5
2004/05/07	2004	5	7	109.03	109.98	106.72	109.38	152506	0.46
2004/05/10	2004	5	10	108.47	108.49	100.31	102.94	166455	0.260274
2004/05/11	2004	5	11	102.85	104.39	101.03	102.73	145677	0
2004/05/12	2004	5	12	104.11	106.59	103.79	106.05	146947	0
2004/05/13	2004	5	13	105.58	105.76	102.14	102.14	137259	-0.119565
2004/05/14	2004	5	14	103.29	103.79	97.97	99.11	155605	-0.271605
2004/05/17	2004	5	17	98.91	99.9	93.53	94.05	165899	0.152542
2004/05/18	2004	5	18	93.58	96.89	92.63	96.09	160821	0.808824
2004/05/19	2004	5	19	97.44	101.9	97.29	100.92	165410	0
2004/05/20	2004	5	20	99.3	101.67	98.22	99.66	152774	0.105691
2004/05/21	2004	5	21	101.41	102.13	99.64	102.13	112410	-0.154412
2004/05/24	2004	5	24	103.42	104.02	102.48	103.68	127832	0
2004/05/25	2004	5	25	102.44	102.5	100.62	101.64	128857	-0.478261
2004/05/27	2004	5	27	104.11	105.26	103.43	104.09	116787	0
2004/05/28	2004	5	28	105.38	106.03	104.63	105.82	130431	0
2004/05/31	2004	5	31	105.24	105.25	102.7	104.14	89126	0.4
2004/06/01	2004	6	1	104.72	105.96	104.21	105.74	107927	0
2004/06/02	2004	6	2	104.72	105.07	103.11	104.06	107174	0.452381
2004/06/03	2004	6	3	104.93	105.17	99.51	99.51	157669	0.47541
2004/06/04	2004	6	4	99.91	101.14	98.83	100.95	145302	-0.0611111
2004/06/07	2004	6	7	101.99	105.02	101.97	105.02	127862	0.0236686
2004/06/08	2004	6	8	106.02	106.52	104.16	104.73	136423	-0.16185
2004/06/09	2004	6	9	105.81	106.36	102.53	102.59	138450	-0.262069
2004/06/10	2004	6	10	101.34	102.41	100	100.58	147333	-0.35514
2004/06/11	2004	6	11	100.28	100.29	95.93	96.39	244029	-0.304348
2004/06/14	2004	6	14	95.43	97.87	94.7	94.9	187291	-0.1875
2004/06/15	2004	6	15	96.19	96.82	93.52	96.78	274270	0.974359
2004/06/16	2004	6	16	97.4	99.23	96.04	96.84	196522	0
2004/06/17	2004	6	17	97.52	98.02	95.6	98.02	197999	0
2004/06/18	2004	6	18	96.89	97.21	94.46	95.74	216533	0
2004/06/21	2004	6	21	96.24	98.01	96.02	96.8	195567	-0.246753
2004/06/22	2004	6	22	96.12	96.86	94.53	96.48	167683	-0.327586
2004/06/23	2004	6	23	97.48	97.81	95.32	95.56	183501	1.23077
2004/06/24	2004	6	24	97.5	98.88	96.8	98.85	201959	-0.229885
2004/06/25	2004	6	25	98.88	101.21	98.52	101.08	176164	0
2004/06/28	2004	6	28	100.88	101.22	98.91	99.85	116356	0.283582
2004/06/29	2004	6	29	99.29	101.05	98.82	100.81	140545	-0.22093
2004/06/30	2004	6	30	101.37	102.1	100.7	101.85	192649	-0.716418
2004/07/01	2004	7	1	101.68	102.81	100.55	100.8	116624	1.10526
2004/07/02	2004	7	2	98.97	99	97.59	97.75	252291	0.55
2004/07/05	2004	7	5	97.68	98.23	96.24	97.91	228395	-0.306452
2004/07/06	2004	7	6	97.43	98.92	97.15	98.19	233016	0
2004/07/07	2004	7	7	95.96	98.47	95.06	98.46	227333	0
2004/07/08	2004	7	8	97.32	97.99	95.78	95.78	179124	-0.488372
2004/07/09	2004	7	9	96.1	97.09	95.47	96.51	159440	-1
2004/07/12	2004	7	12	97.25	98.04	95.68	96.45	161204	0
2004/07/13	2004	7	13	97.4	97.44	95.59	97.11	126995	0
2004/07/14	2004	7	14	96.33	97.18	94.88	95.09	140609	0
2004/07/15	2004	7	15	95	95.47	93	94.64	133376	0.25
2004/07/16	2004	7	16	94.05	95.81	92.62	95.6	118108	0
2004/07/19	2004	7	19	94.4	97.11	94.26	97.11	104360	0.16
2004/07/20	2004	7	20	95.97	96.42	95.29	95.29	93327	0.131034
2004/07/21	2004	7	21	97.16	97.93	96.75	97.51	125548	-0.365854
2004/07/22	2004	7	22	95.55	96.34	94.79	96.08	214676	-0.240385
2004/07/23	2004	7	23	96.07	96.18	94.83	95.38	137754	0
2004/07/26	2004	7	26	94.36	95.62	94.3	95.22	109202	-0.253165
2004/07/27	2004	7	27	95.12	95.87	94.14	95.66	97773	0.322034
2004/07/28	2004	7	28	96.82	97.11	95.93	96.55	164535	-0.25641
2004/07/29	2004	7	29	96.32	96.32	94.57	94.59	116618	0.706897
2004/07/30	2004	7	30	95.59	96.05	95.05	95.27	128465	0
2004/08/02	2004	8	2	94.66	94.66	93.19	93.19	86749	0
2004/08/03	2004	8	3	94.26	94.42	93.7	94.21	104109	-0.191919
2004/08/04	2004	8	4	93.27	94.59	92.49	94.59	93749	-0.25
2004/08/05	2004	8	5	94.68	96.31	94.13	96.31	125483	-0.35
2004/08/06	2004	8	6	94.93	96.37	94.84	94.84	93905	0
2004/08/09	2004	8	9	94.14	96.12	93.6	96.08	90206	0
2004/08/10	2004	8	10	95.54	96.77	95.45	96.72	116882	0
2004/08/11	2004	8	11	97.29	98.08	97.1	97.23	163468	0
2004/08/12	2004	8	12	97.53	99.06	97.25	99.05	127826	-0.512821
2004/08/13	2004	8	13	98.47	100.4	98.22	100.15	156526	1.10526
2004/08/16	2004	8	16	99.9	100.36	98.76	99.72	126108	0
2004/08/17	2004	8	17	100.72	100.8	98.64	98.97	101831	0
2004/08/18	2004	8	18	99.22	99.82	98.73	99.48	101696	0
2004/08/19	2004	8	19	100.39	101.48	100.39	101.18	151878	0.475
2004/08/20	2004	8	20	100.68	101.17	100.46	100.86	118540	-0.355932
2004/08/23	2004	8	23	101.52	102.21	100.27	100.92	84830	0
2004/08/24	2004	8	24	101.44	101.64	100.11	101.5	88043	-0.5
2004/08/25	2004	8	25	101.24	103	101.12	102.87	94178	0
2004/08/26	2004	8	26	103.32	103.88	103.04	103.25	123687	-1
2004/08/27	2004	8	27	103.58	103.78	102.72	103.38	110927	0
2004/08/30	2004	8	30	103.51	104.05	102.82	103.07	87532	0
2004/08/31	2004	8	31	102.33	102.94	102.17	102.89	84791	0
2004/09/01	2004	9	1	102.83	104.75	102.67	104.69	110255	0
2004/09/02	2004	9	2	104.83	105.66	104.48	105.66	129939	0.931034
2004/09/03	2004	9	3	105.83	105.97	104.2	104.84	133969	-0.517857
2004/09/06	2004	9	6	105.13	105.66	104.45	105.52	108960	1.03704
2004/09/07	2004	9	7	105.18	105.66	104.61	104.97	89567	0
2004/09/08	2004	9	8	105.11	106.04	104.41	104.44	101447	0
2004/09/09	2004	9	9	104.47	105.54	103.49	105.39	190310	-0.490909
2004/09/10	2004	9	10	105.88	107.48	104.59	107.32	148230	0.964286
2004/09/13	2004	9	13	108.15	109.6	108.06	109.56	134191	-0.0727273
2004/09/14	2004	9	14	110.28	110.46	108.91	109.27	160708	0
2004/09/15	2004	9	15	109.21	110.04	108.96	109.27	231213	0.490196
2004/09/16	2004	9	16	108.67	111.25	108.42	110.2	154644	0
2004/09/17	2004	9	17	109.92	110.75	108.92	109.32	125679	-0.355263
2004/09/20	2004	9	20	109.49	111.26	109.48	110.38	145412	0
2004/09/21	2004	9	21	110.72	111	109.96	110.42	129327	0
2004/09/22	2004	9	22	111.08	111.24	107.53	107.53	134389	-0.510204
2004/09/23	2004	9	23	106.75	107.46	106.22	106.94	110475	0
2004/09/24	2004	9	24	106.74	107.68	105.94	107.33	87242	1.125
2004/09/30	2004	9	30	107.06	108.19	106.81	107.69	99699	-0.470588
2004/10/01	2004	10	1	107.96	109.42	107.87	109.42	110921	0
2004/10/04	2004	10	4	111.14	114.02	111.08	114.02	150472	0
2004/10/05	2004	10	5	114.21	114.4	113.32	114.04	127956	1.74074
2004/10/06	2004	10	6	114.1	115.69	113.33	114.44	170139	-0.0405405
2004/10/07	2004	10	7	114.48	115.02	113.37	114.17	136426	0
2004/10/08	2004	10	8	113.24	115.2	113.23	113.82	234414	0
2004/10/11	2004	10	11	113.16	113.96	112.76	113.82	153894	0
2004/10/12	2004	10	12	113.5	113.5	110.47	110.47	162692	-0.661972
2004/10/13	2004	10	13	111.23	111.59	109.86	110.42	155439	-1
2004/10/14	2004	10	14	109.36	109.73	108.03	109.17	118635	0
2004/10/15	2004	10	15	107.97	109.48	107.21	108.42	130749	0
2004/10/18	2004	10	18	108.79	109.8	108.24	109.24	143655	0
2004/10/19	2004	10	19	110.88	111.26	109.65	110.24	128796	0
2004/10/20	2004	10	20	109.59	109.92	106.78	106.93	179445	0
2004/10/21	2004	10	21	107.2	107.51	104.94	105.78	146756	0
2004/10/22	2004	10	22	106.25	107.29	106.04	106.8	113771	0
2004/10/25	2004	10	25	105.24	105.33	103.25	104.13	127817	0.958333
2004/10/26	2004	10	26	104.73	105.46	104.43	104.98	106618	0.957447
2004/10/27	2004	10	27	105.98	106.2	103.64	104.63	108751	0.25
2004/10/28	2004	10	28	106.81	107.77	106.18	107.77	116263	-0.208696
2004/10/29	2004	10	29	106.82	108.01	106.19	107.99	108320	0
2004/11/01	2004	11	1	107.69	108.87	107.53	108.17	90203	0.032967
2004/11/02	2004	11	2	108.67	110.1	108.49	109.67	126805	-0.478723
2004/11/03	2004	11	3	109.98	111.59	109.3	111.58	118228	-0.469388
2004/11/04	2004	11	4	111.41	111.41	110.3	110.3	89695	0.884615
2004/11/05	2004	11	5	111.76	112.13	111.04	111.52	118181	0
2004/11/08	2004	11	8	112.17	112.19	109.32	109.34	108672	-0.530612
2004/11/09	2004	11	9	109.27	109.97	108.51	109.04	117272	0
2004/11/10	2004	11	10	109.53	111.19	109.53	111.19	118805	0
2004/11/11	2004	11	11	110.67	112.1	110.51	111.24	119399	-1
2004/11/12	2004	11	12	113.21	114.21	112.58	113.41	133846	0
2004/11/15	2004	11	15	113.78	115.38	113.35	114.09	122439	0
2004/11/16	2004	11	16	114.16	114.53	113.17	113.3	113137	0.9
2004/11/17	2004	11	17	114.12	115.17	113.7	114.61	120909	0.242105
2004/11/18	2004	11	18	114.64	114.94	113.25	113.33	133177	0
2004/11/19	2004	11	19	113.81	114.23	111.62	112.07	163526	-0.423729
2004/11/22	2004	11	22	110.8	110.88	108.9	109.83	101163	0
2004/11/23	2004	11	23	110.85	111.41	109.87	111.18	106376	-0.661765
2004/11/24	2004	11	24	110.97	112.86	110.39	112.74	145118	-1
2004/11/25	2004	11	25	112.84	113.63	112.36	112.59	104618	0
2004/11/26	2004	11	26	113.31	114.24	110.47	110.68	144801	0
2004/11/29	2004	11	29	111.08	111.97	110.34	111.62	144751	0
2004/11/30	2004	11	30	111.55	113.4	110.52	113.4	159499	2.53846
2004/12/01	2004	12	1	112.88	113.51	112.37	113.09	135827	0
2004/12/02	2004	12	2	115.03	115.38	113.79	114.06	120116	0.0869565
2004/12/03	2004	12	3	114.97	115.38	113.2	113.96	127287	0.47
2004/12/06	2004	12	6	112.92	113.04	111.83	112.37	97716	0
2004/12/07	2004	12	7	112.04	112.62	111.01	111.01	117034	-0.44898
2004/12/08	2004	12	8	110.24	112.16	110.19	112.16	106380	0
2004/12/09	2004	12	9	112.03	112.28	110.14	110.88	118233	-0.419753
2004/12/10	2004	12	10	111.01	111.09	108.15	108.57	97136	-0.489362
2004/12/13	2004	12	13	108.09	108.88	107.61	108.36	87388	0
2004/12/14	2004	12	14	108.63	109.5	108.27	109.38	83961	0
2004/12/15	2004	12	15	110.13	111.91	109.83	111.87	111628	0
2004/12/16	2004	12	16	112.04	113.29	111.92	112.51	142965	0.958333
2004/12/17	2004	12	17	112.62	113.47	111.81	112.63	234009	-0.510638
2004/12/20	2004	12	20	112.2	113.46	111.97	113.45	136258	0
2004/12/21	2004	12	21	113.22	114.05	112.59	113.51	105301	1.04348
2004/12/22	2004	12	22	114.28	114.57	113.22	113.66	128609	0
2004/12/23	2004	12	23	114.46	114.46	112.15	112.54	97737	1.02128
2004/12/24	2004	12	24	112.69	113.15	112.14	113.15	88930	0
2004/12/27	2004	12	27	113.5	113.61	112.44	113	87488	0
2004/12/28	2004	12	28	112.8	113.46	112.48	113.25	88019	-0.252632
2004/12/29	2004	12	29	111.96	113.84	111.75	113.84	98021	0.380282
2004/12/30	2004	12	30	114.07	115.32	113.92	115.25	91312	-0.438776
2005/01/03	2005	1	3	115.65	115.9	114.99	115.36	102682	0.436364
2005/01/04	2005	1	4	115	115.8	114.5	114.77	121647	0.278481
2005/01/05	2005	1	5	113.41	114.65	113.17	114.65	144508	0
2005/01/06	2005	1	6	113.88	114.97	112.94	112.94	149959	-0.267327
2005/01/07	2005	1	7	113.61	113.94	112.18	112.71	120132	-0.0675676
2005/01/10	2005	1	10	113.01	113.36	112.07	113.27	100523	-0.347826
2005/01/11	2005	1	11	113.33	114.66	112.73	114.66	135599	-0.488889
2005/01/12	2005	1	12	114.71	114.94	113.79	114.09	132519	0
2005/01/13	2005	1	13	114.26	115.08	113.69	115.01	108119	0.913043
2005/01/14	2005	1	14	114.23	117.82	113.91	117.82	154375	-0.522727
2005/01/17	2005	1	17	118.96	120.28	118.7	119.91	199170	0
2005/01/18	2005	1	18	119.91	120.42	119.49	119.5	174876	0.952381
2005/01/19	2005	1	19	119.85	120.4	118.66	118.9	181302	0.756098
2005/01/20	2005	1	20	118.05	118.74	117.72	118.02	168125	-0.291667
2005/01/21	2005	1	21	118.14	119.41	117.62	119.4	156223	0.431373
2005/01/24	2005	1	24	119.19	120.66	118.34	119.83	216671	0
2005/01/25	2005	1	25	118.92	119.25	118.35	118.91	192384	1.76419e-16
2005/01/26	2005	1	26	119.36	120.95	119.16	120.51	197415	-0.424658
2005/01/27	2005	1	27	120.65	121	119.61	120.16	187374	0
2005/01/28	2005	1	28	120.14	120.25	118.98	119.65	159890	-0.52381
2005/01/31	2005	1	31	119.45	121.21	119.45	121.06	144201	1
2005/02/01	2005	2	1	120.74	120.97	119.91	120	134432	0
2005/02/02	2005	2	2	120.3	120.37	119.41	119.74	156749	0
2005/02/03	2005	2	3	119.88	120.8	119.71	120.64	168901	0
2005/02/04	2005	2	4	120.5	121.65	120.18	121.3	158892	0.55
2005/02/07	2005	2	7	122.41	123.27	122.25	123.2	144274	0.016129
2005/02/11	2005	2	11	122.6	122.99	121.39	122.84	142138	-0.31746
2005/02/14	2005	2	14	124.06	125.44	123.65	124.94	238016	0.465116
2005/02/15	2005	2	15	124.99	125.49	124.37	125.48	240949	0.31746
2005/02/16	2005	2	16	126.08	126.82	125.13	125.85	220910	-0.0240964
2005/02/17	2005	2	17	126.04	126.22	125.4	125.93	223744	-0.0123457
2005/02/18	2005	2	18	125.47	127.43	125.14	127.43	184273	0
2005/02/21	2005	2	21	128.44	128.44	127.29	128.09	253185	-0.0125
2005/02/22	2005	2	22	127.97	128.21	126.43	126.74	198960	-0.0126582
2005/02/23	2005	2	23	125.49	126.04	124.97	125.53	166253	0.115385
2005/02/24	2005	2	24	126.13	128.05	125.76	127.81	264985	0
2005/02/25	2005	2	25	128.66	129.68	128.25	129.13	205361	0.241379
2005/02/28	2005	2	28	129.88	130.9	129.16	130.85	215544	0
2005/03/02	2005	3	2	131.21	131.29	129.65	130.14	294053	0.0925926
2005/03/03	2005	3	3	130.24	131.27	129.37	130.61	237748	-0.0677966
2005/03/04	2005	3	4	130.95	131.15	130.05	130.61	229761	-0.181818
2005/03/07	2005	3	7	131.77	132.22	128.93	130.11	250718	0.177778
2005/03/08	2005	3	8	130.54	130.77	128.83	129.21	212311	-0.00943396
2005/03/09	2005	3	9	128.83	130.26	127.92	130.26	158617	-0.27619
2005/03/10	2005	3	10	130.07	130.79	128.76	128.76	209321	-0.0263158
2005/03/11	2005	3	11	129.84	131.98	129.79	131.97	187758	0
2005/03/14	2005	3	14	131.34	131.67	130.92	131.47	142426	-0.243243
2005/03/15	2005	3	15	131.96	131.99	127.86	127.95	196550	-0.321429
2005/03/16	2005	3	16	127.64	128.71	126.76	128.17	181834	0
2005/03/17	2005	3	17	126.92	127.65	125.59	126.68	174681	-0.5
2005/03/18	2005	3	18	126.88	127.89	126.52	126.82	168596	1.68421
2005/03/21	2005	3	21	126.77	127.92	125.46	126.84	124748	-0.372549
2005/03/22	2005	3	22	126.69	127.59	125.9	126.87	123555	0
2005/03/23	2005	3	23	126.08	126.95	124.77	125.16	143939	0.59375
2005/03/24	2005	3	24	125.54	125.84	123.06	123.8	136311	0
2005/03/25	2005	3	25	124.38	125.09	123.88	125.07	174696	-0.627451
2005/03/28	2005	3	28	125.61	127.17	125.61	126.72	153786	0
2005/03/29	2005	3	29	126.65	126.72	123.73	124.13	142101	1
2005/03/30	2005	3	30	123.26	123.87	122.51	123.49	107621	-0.5
2005/03/31	2005	3	31	125.31	125.4	124.26	124.78	103052	1.05263
2005/04/01	2005	4	1	124.65	127.07	124.61	126.88	113872	1.61538
2005/04/04	2005	4	4	126.77	127.29	126.15	127.22	96769	0.980392
2005/04/06	2005	4	6	127.61	128.2	126.18	127.85	94422	-0.0940594
2005/04/07	2005	4	7	128.23	128.42	127.46	127.92	123686	0
2005/04/08	2005	4	8	128.86	129.01	128.12	128.44	106492	-0.10929
2005/04/11	2005	4	11	127.95	127.96	127.09	127.59	72784	-0.386503
2005/04/12	2005	4	12	127.23	127.72	126.86	127.24	107694	-0.82
2005/04/13	2005	4	13	127.84	127.98	126.98	127.28	79188	1
2005/04/14	2005	4	14	126.17	126.26	123.29	123.29	115518	0
2005/04/15	2005	4	15	123.49	123.61	121.49	122.41	93971	0
2005/04/18	2005	4	18	120.27	120.82	118.79	119.76	88791	0
2005/04/19	2005	4	19	120.64	121.18	120.17	120.5	85397	0
2005/04/20	2005	4	20	121.58	122.68	120.12	121.05	91968	0
2005/04/21	2005	4	21	119.44	121.66	118.33	121.31	90044	1.63889
2005/04/22	2005	4	22	123.03	123.05	121.36	121.36	78989	0
2005/04/25	2005	4	25	120.79	122.24	120.27	122.08	90353	0
2005/04/26	2005	4	26	122.21	122.56	121.82	121.92	105559	0.0947368
2005/04/27	2005	4	27	120.85	120.85	119.23	119.96	108969	0.0961539
2005/04/28	2005	4	28	120.1	120.19	118.36	118.36	100077	-0.517544
2005/04/29	2005	4	29	117.06	118	116.54	117.58	100338	0
2005/05/02	2005	5	2	118.29	118.48	117.68	118.46	68340	0
2005/05/03	2005	5	3	118.81	119.12	117.47	117.89	85328	-0.490909
2005/05/04	2005	5	4	118.15	120.19	118.15	119.95	87070	0
2005/05/06	2005	5	6	120.4	121.54	120.37	121.26	87960	1.07143
2005/05/09	2005	5	9	121.41	121.45	119.36	120.48	90724	0.448276
2005/05/10	2005	5	10	121.01	121.26	120.3	120.4	76549	0.309524
2005/05/11	2005	5	11	119.48	119.66	118.66	119.02	75411	0.245455
2005/05/12	2005	5	12	119	119.74	118.69	118.69	69041	0
2005/05/13	2005	5	13	118.38	119.1	117.2	118.87	82377	0
2005/05/16	2005	5	16	119.13	120.5	119.1	119.65	92967	-0.189781
2005/05/17	2005	5	17	120.9	121.25	118.75	119.51	91250	-0.234234
2005/05/18	2005	5	18	120.6	120.84	119.55	120.08	101053	-0.317647
2005/05/19	2005	5	19	121.53	123.13	121.53	123.04	112391	-0.0172414
2005/05/20	2005	5	20	123.35	123.57	122.47	123.02	83329	-0.0175439
2005/05/23	2005	5	23	123.38	123.38	122.24	122.87	62039	0
2005/05/24	2005	5	24	123.34	123.43	122.36	122.91	81236	0.464286
2005/05/25	2005	5	25	122.82	123.39	121.18	121.37	90620	0.670732
2005/05/26	2005	5	26	121.24	121.7	121.05	121.7	70314	-0.19708
2005/05/27	2005	5	27	123.03	124.22	122.58	123.89	90815	-0.263636
2005/05/30	2005	5	30	124.02	124.65	123.78	124.64	67296	0.37037
2005/05/31	2005	5	31	124.66	125.12	123.56	124.84	76321	-0.234234
2005/06/01	2005	6	1	124.06	125.2	124	124.9	76725	-0.0235294
2005/06/02	2005	6	2	125.87	126.19	125.04	125.04	113845	0.337349
2005/06/03	2005	6	3	125.2	125.7	124.89	125.7	104658	0
2005/06/07	2005	6	7	125.62	125.62	124.56	124.79	91649	-0.27027
2005/06/08	2005	6	8	124.48	125.76	124.46	125.62	104511	0
2005/06/09	2005	6	9	125.12	127.22	124.89	127.22	129653	-0.654321
2005/06/10	2005	6	10	127.04	128.2	126.67	127.68	129732	0.0714286
2005/06/13	2005	6	13	127.93	128.8	127.49	127.65	100345	0.866667
2005/06/14	2005	6	14	127.51	128.15	126.72	126.9	103235	0
2005/06/15	2005	6	15	127	129.27	126.6	129.27	129197	0.964286
2005/06/16	2005	6	16	129.04	129.73	128.87	129.27	136713	0
2005/06/17	2005	6	17	129.69	129.78	128.49	129.33	120662	1.17078e-16
2005/06/20	2005	6	20	129.38	129.43	127.76	128.17	113404	-0.236364
2005/06/21	2005	6	21	127.86	128.63	127.15	127.66	108267	0.321429
2005/06/22	2005	6	22	127.46	129.38	127.13	129.24	177309	0.00900901
2005/06/23	2005	6	23	129.26	130.41	129.02	130.39	142474	0
2005/06/24	2005	6	24	129.17	129.91	128.17	129.08	136736	0.0178571
2005/06/27	2005	6	27	128.32	128.46	126.78	127.45	124696	0
2005/06/28	2005	6	28	127.23	127.99	126.99	127.92	127122	0.236842
2005/06/29	2005	6	29	128.57	129.39	127.77	128.41	116214	-0.198582
2005/06/30	2005	6	30	128.2	129.72	128.2	129.43	125478	0.247788
2005/07/01	2005	7	1	128.8	130.6	128.56	130.59	116055	-0.22695
2005/07/04	2005	7	4	131.16	131.39	130.62	130.95	139345	0.275229
2005/07/05	2005	7	5	131.12	131.47	130.37	130.54	132088	-0.18705
2005/07/06	2005	7	6	131.15	131.36	130.29	130.65	164606	-0.238938
2005/07/07	2005	7	7	130.24	132.05	130.15	131.72	137717	-0.325581
2005/07/08	2005	7	8	131.85	132.19	131.09	131.28	133509	0
2005/07/11	2005	7	11	132.99	134.29	132.87	133.88	205636	-0.517241
2005/07/12	2005	7	12	134.88	135.19	134.08	134.26	187324	-1
2005/07/13	2005	7	13	134.79	135.36	134.03	135.25	162700	0
2005/07/14	2005	7	14	136.09	137.35	135.61	136.98	183262	0
2005/07/15	2005	7	15	137.37	137.55	136.27	136.48	153320	1.10714
2005/07/18	2005	7	18	136.73	137.73	136.1	136.78	138988	0.694915
2005/07/19	2005	7	19	136.76	138.66	136.74	138.66	160623	0.55
2005/07/20	2005	7	20	138.84	140.13	137.81	138.57	218360	0
2005/07/21	2005	7	21	139.78	140.13	137.77	138.62	164828	0.180645
2005/07/22	2005	7	22	137.63	138.86	137.06	138.37	178140	0.322404
2005/07/25	2005	7	25	138.6	140.59	138.39	140.55	142730	0.053719
2005/07/26	2005	7	26	140.58	141.18	139.95	140.53	145974	-0.00392157
2005/07/27	2005	7	27	140.75	141.55	139.56	140.73	163590	-0.110236
2005/07/28	2005	7	28	141.86	142.6	141.3	142.38	175786	0.00442478
2005/07/29	2005	7	29	143.53	143.53	141.95	143.32	146995	-0.259912
2005/08/01	2005	8	1	143.67	144.1	142.84	143.96	121250	-0.154762
2005/08/02	2005	8	2	144.12	144.3	143.14	144.3	140520	-0.380282
2005/08/03	2005	8	3	145.4	145.81	144.18	144.21	195728	0.318182
2005/08/04	2005	8	4	144.55	144.89	142.7	143.52	164138	0.232759
2005/08/05	2005	8	5	141.9	142.32	140.1	140.7	128333	-0.00699301
2005/08/08	2005	8	8	139.78	140.68	139.5	140.49	96414	-0.00704225
2005/08/09	2005	8	9	140.01	142.12	139.47	142.11	125924	0.191489
2005/08/10	2005	8	10	142.59	144.02	142.07	142.7	134800	0.154762
2005/08/11	2005	8	11	142.64	145.35	142.61	145.35	133345	-0.14433
2005/08/12	2005	8	12	145.75	146.25	144.81	146.04	139398	1.55164e-16
2005/08/16	2005	8	16	146.26	147.11	144.17	144.3	134268	0
2005/08/17	2005	8	17	143.13	144.05	142.21	143.87	136142	0.168675
2005/08/18	2005	8	18	144.19	144.22	141.15	141.16	163889	-0.278351
2005/08/19	2005	8	19	140.55	141.09	139.23	140.68	143833	0.221429
2005/08/22	2005	8	22	141.48	144.4	140.97	144.4	131473	0.122807
2005/08/23	2005	8	23	144.61	145.17	143.32	144.27	151427	-0.0104167
2005/08/24	2005	8	24	143.71	143.72	140.48	141.27	135508	-0.289474
2005/08/25	2005	8	25	140.12	142.74	139.25	141.75	137567	0.244444
2005/08/26	2005	8	26	141.76	142.61	140.36	140.36	132602	-0.184524
2005/08/29	2005	8	29	137.85	138.62	136.83	137.42	120887	-0.372263
2005/08/30	2005	8	30	138.93	139.45	136.31	138.68	112621	0
2005/08/31	2005	8	31	138.21	140.34	137.99	140.09	111137	0
2005/09/01	2005	9	1	141.45	143.15	141.22	143.13	133430	-0.0813953
2005/09/02	2005	9	2	143.59	144.73	143.4	144.3	117640	-1.6302e-16
2005/09/05	2005	9	5	144.88	145.1	143.72	144.06	96210	0
2005/09/06	2005	9	6	144.86	147.03	144.7	145.21	187732	0.607595
2005/09/07	2005	9	7	147.04	147.95	146.58	147.95	173315	0.393701
2005/09/08	2005	9	8	149.27	149.61	147.13	148.41	175476	-0.00564972
2005/09/09	2005	9	9	148.47	149.34	147.6	149.34	132436	-0.00568182
2005/09/12	2005	9	12	150.08	151.3	149.91	150.13	180344	0.205714
2005/09/13	2005	9	13	150.39	151.33	149.12	150.29	146858	-0.345972
2005/09/14	2005	9	14	149.87	152.03	149.55	152.03	180257	-0.188406
2005/09/15	2005	9	15	151.18	153.22	150.64	151.99	177644	-0.00892857
2005/09/16	2005	9	16	152.45	152.93	151.29	152.55	142920	-0.243243
2005/09/20	2005	9	20	154.98	154.98	153.16	154.69	173097	-0.428571
2005/09/21	2005	9	21	154.31	155.83	153.99	155.34	175284	0.5
2005/09/22	2005	9	22	154.48	155.78	154.04	155.71	174129	0
2005/09/23	2005	9	23	155.5	155.6	152.38	152.39	165150	-0.333333
2005/09/26	2005	9	26	153.2	156.39	153.2	156.39	140458	0
2005/09/27	2005	9	27	156.7	156.86	155.39	156.52	169304	0
2005/09/28	2005	9	28	156.77	158.88	156.35	158.88	161101	-0.0208333
2005/09/29	2005	9	29	159.05	159.41	157.68	159.06	158453	0
2005/09/30	2005	9	30	159.85	159.97	157.17	157.55	174584	0.553191
2005/10/04	2005	10	4	158.49	160.68	158.49	160.43	153984	0
2005/10/05	2005	10	5	160.33	160.68	157.44	158.1	158882	0.328767
2005/10/06	2005	10	6	156.2	156.38	154.16	154.65	145303	-0.237113
2005/10/07	2005	10	7	153.67	156.34	153.41	154.4	147964	0.027027
2005/10/10	2005	10	10	155.66	158.04	155.49	157.82	141766	-0.0263158
2005/10/11	2005	10	11	157.05	160.06	156.67	160.06	136723	0.310811
2005/10/12	2005	10	12	159.99	160.26	156.09	156.33	211737	-0.247423
2005/10/13	2005	10	13	154.82	155.01	152.18	152.85	193638	0.643836
2005/10/14	2005	10	14	154.07	154.74	150.92	152.48	152069	0.2
2005/10/17	2005	10	17	153.23	153.75	150.14	150.85	124008	-0.0138889
2005/10/18	2005	10	18	151.67	153.03	151.44	152.26	134403	-0.161972
2005/10/19	2005	10	19	150.8	150.8	147.53	148.11	127181	0
2005/10/20	2005	10	20	150.39	150.88	148.72	149.41	116486	0
2005/10/21	2005	10	21	147.39	152.22	147.2	152.22	126085	-0.420168
2005/10/24	2005	10	24	152.98	153.48	151.12	152.27	109295	0
2005/10/25	2005	10	25	154.22	154.93	151.39	151.76	131649	0.318841
2005/10/26	2005	10	26	152.18	152.46	150.35	151.45	120470	0.252747
2005/10/27	2005	10	27	150.92	152.46	149.59	149.88	172643	-0.210526
2005/10/28	2005	10	28	147.58	147.74	146.11	146.55	111538	0.277778
2005/10/31	2005	10	31	148.15	149.09	146.84	148.84	94225	0.121739
2005/11/01	2005	11	1	149.9	153.33	149.83	152.98	153290	0.0155039
2005/11/02	2005	11	2	153.8	155.68	153.28	155.6	123939	0
2005/11/03	2005	11	3	157.21	157.21	156.05	156.89	117977	0
2005/11/04	2005	11	4	157.53	158.35	156.34	157.28	148816	-0.19084
2005/11/07	2005	11	7	157.88	157.9	154.93	156.75	125414	0.0754717
2005/11/08	2005	11	8	156.9	157.72	156.22	157.72	109786	0.166667
2005/11/09	2005	11	9	157.44	159.39	156.65	157.87	132891	0.578947
2005/11/10	2005	11	10	157.76	158.8	157.39	158.69	154702	-0.109524
2005/11/11	2005	11	11	160.36	161.89	160.36	161.81	161833	0
2005/11/14	2005	11	14	162.3	162.6	161.39	162.02	154434	-0.0588235
2005/11/15	2005	11	15	161.62	162	159.19	161.49	130544	0
2005/11/16	2005	11	16	160.74	163.27	160.4	163.24	167522	-0.443182
2005/11/17	2005	11	17	163.13	163.93	162.16	163.38	158650	0.22449
2005/11/18	2005	11	18	164.4	164.92	162.63	163.74	168126	0
2005/11/21	2005	11	21	164.24	164.44	161.83	163.1	148151	-0.0916667
2005/11/22	2005	11	22	162.64	162.65	159.23	159.68	166820	-0.394495
2005/11/23	2005	11	23	160.61	164.74	160.4	164.47	197204	0.0151515
2005/11/24	2005	11	24	165.55	166.15	164.38	165.56	187195	-0.328358
2005/11/25	2005	11	25	165.87	166.24	164.45	165.51	174167	1.75556
2005/11/28	2005	11	28	165.91	166.08	164.63	165.52	173759	-0.177419
2005/11/29	2005	11	29	164.54	165.72	162.72	163.7	158573	0.205882
2005/11/30	2005	11	30	164.23	166.53	164.23	165.95	175956	-0.0162602
2005/12/01	2005	12	1	165.68	167	164.77	166.97	157444	0.53719
2005/12/02	2005	12	2	168.66	168.76	167.52	167.56	174379	-0.0483871
2005/12/05	2005	12	5	167.84	168.28	167.11	168.23	134431	0.237288
2005/12/06	2005	12	6	167.79	169.69	167.03	169.24	178935	0
2005/12/07	2005	12	7	169.11	170.74	168.51	170.21	221841	0.00456621
2005/12/08	2005	12	8	169.84	170.7	168.32	170.13	209594	-0.190909
2005/12/09	2005	12	9	169.45	171.15	168.53	169.16	151488	-0.264045
2005/12/12	2005	12	12	169.7	171.98	169.7	171.35	143089	0.0839695
2005/12/13	2005	12	13	171.82	172.15	170.55	171.65	161965	0
2005/12/14	2005	12	14	172.95	173.44	170.03	171.15	176470	0.0774648
2005/12/15	2005	12	15	171.77	172.4	170.18	171.56	200745	-0.150327
2005/12/16	2005	12	16	169.74	170.74	168.64	169.45	160104	0.00769231
2005/12/19	2005	12	19	170.07	171.92	169.4	171.91	151355	-0.0610687
2005/12/20	2005	12	20	171.04	172.46	170.8	172.05	138130	0.00813008
2005/12/21	2005	12	21	172.56	174.27	172.38	173.95	162277	0.112903
2005/12/22	2005	12	22	174.87	175.32	172.71	173.89	178292	0.449275
2005/12/23	2005	12	23	174.98	175.19	173.69	175.11	140474	0.025
2005/12/26	2005	12	26	175.74	176.81	175.51	176.27	125693	-0.0634146
2005/12/27	2005	12	27	176.77	177.53	176.57	177.2	133372	-0.114583
2005/12/28	2005	12	28	174.94	176.36	174.39	176.16	131361	0.0235294
2005/12/29	2005	12	29	176.55	177.96	176.25	177.43	156864	-0.356322
2006/01/02	2006	1	2	177.79	178.33	176.05	178.29	148418	1.59292
2006/01/03	2006	1	3	178.69	178.86	176.53	178.81	158041	0.189772
2006/01/04	2006	1	4	180.57	181.01	179.49	179.91	188841	0.240111
2006/01/05	2006	1	5	180.31	180.31	176.84	178.82	206332	0.0310312
2006/01/06	2006	1	6	179.33	180.87	178.79	180.87	206313	0.15493
2006/01/09	2006	1	9	181.95	181.99	179.82	180.3	191222	-0.247967
2006/01/10	2006	1	10	180.92	181.62	177.88	178.98	182811	0.0486486
2006/01/11	2006	1	11	178.67	179.5	177.42	178.67	210165	-0.0721649
2006/01/12	2006	1	12	179.33	180.91	179.23	179.65	174516	-0.0611111
2006/01/13	2006	1	13	179.2	181.71	177.82	181.71	164021	-0.0118343
2006/01/16	2006	1	16	182.56	182.78	180.72	182.39	161264	0.0359281
2006/01/17	2006	1	17	182.62	183.02	178.24	178.27	179089	-0.184971
2006/01/18	2006	1	18	176.82	176.95	171.46	173.81	214270	0.170213
2006/01/19	2006	1	19	174.39	175.8	173.26	174.93	158267	0.109091
2006/01/20	2006	1	20	176.04	177.14	170.22	170.6	196215	-0.0218579
2006/01/23	2006	1	23	168.55	171.32	166.62	168.04	194868	-0.0782123
2006/01/24	2006	1	24	169.39	172.09	167.73	171.79	202230	0.109091
2006/01/25	2006	1	25	173.56	174.78	172.66	173.52	193873	-0.0655738
2006/01/26	2006	1	26	174.45	174.72	171.72	174.71	146079	-0.0526316
2006/01/27	2006	1	27	176.69	178.65	175.88	178.64	151204	0.203704
2006/01/31	2006	1	31	179.46	181.21	178.14	180.65	133175	0.0615385
2006/02/01	2006	2	1	179.4	180.69	176.98	178.07	156566	-0.0869565
2006/02/02	2006	2	2	179.52	179.79	175.79	177.92	148308	0.0529101
2006/02/03	2006	2	3	175.8	176.48	172.35	172.67	153799	-0.145729
2006/02/06	2006	2	6	171.77	173.77	169.27	173.66	143668	-0.105882
2006/02/07	2006	2	7	173.66	175.07	172.07	172.39	123073	0.0131579
2006/02/08	2006	2	8	171.5	173.93	169.16	169.44	140059	0.266234
2006/02/09	2006	2	9	171.5	172.01	169.84	170.93	124130	-0.0564103
2006/02/10	2006	2	10	171.9	173.29	169.99	172.68	126671	0.108696
2006/02/13	2006	2	13	173.15	173.17	169.04	170.61	114299	-0.117647
2006/02/14	2006	2	14	169.89	171.93	168.29	171.65	102969	-0.05
2006/02/15	2006	2	15	173.46	173.47	167.84	168.31	154391	-0.169591
2006/02/16	2006	2	16	168.8	170.64	167.72	169.8	118926	-0.0704225
2006/02/17	2006	2	17	171.3	172.47	169.93	172.4	101806	0.295455
2006/02/20	2006	2	20	172.78	175.62	171.7	174.28	132133	0.105263
2006/02/21	2006	2	21	174.56	174.88	173.07	174.04	106202	-0.00529101
2006/02/22	2006	2	22	173.85	175.49	171	173.26	111841	-0.0691489
2006/02/23	2006	2	23	174.29	176.33	174.01	176.18	126845	-0.0514286
2006/02/24	2006	2	24	176.61	177.13	175.23	176.96	120908	-0.0542169
2006/02/27	2006	2	27	176.81	178.11	176.12	178.1	96008	-0.11465
2006/02/28	2006	2	28	178.37	178.69	176.43	177.45	96131	0.0719424
2006/03/02	2006	3	2	178.3	178.4	176.83	176.85	158515	1.66693e-16
2006/03/03	2006	3	3	176.52	176.78	171.19	171.67	136905	0.0738255
2006/03/06	2006	3	6	172.23	173.86	171.01	173.86	109493	-0.09375
2006/03/07	2006	3	7	172.78	172.78	169.75	170.13	110355	0.117241
2006/03/08	2006	3	8	168.35	170.91	167.39	169.76	113958	-0.135802
2006/03/09	2006	3	9	169.72	171.11	169.17	169.17	109206	0.0642857
2006/03/10	2006	3	10	169.82	171.65	168.9	170.37	87635	-0.00671141
2006/03/13	2006	3	13	172.04	172.84	171.45	172.82	96214	-0.0608108
2006/03/14	2006	3	14	173.07	173.16	169.71	171.1	91460	0
2006/03/15	2006	3	15	172.59	173.4	171.95	172.28	89688	-0.0359712
2006/03/16	2006	3	16	173.27	174.29	172.2	172.66	89187	-0.0223881
2006/03/17	2006	3	17	172.1	173.81	170.59	173.48	79658	-0.0152672
2006/03/20	2006	3	20	173.36	174.81	172.64	174.26	76536	0.0697674
2006/03/21	2006	3	21	174.31	174.47	172.61	172.87	78750	-0.130435
2006/03/22	2006	3	22	171.52	171.53	168.67	169.28	93825	0.208333
2006/03/23	2006	3	23	170.81	171.7	168.09	169.68	103446	-0.00689655
2006/03/24	2006	3	24	169.61	170.86	168.47	170.86	104066	0.0763889
2006/03/27	2006	3	27	170.41	173.06	170.36	172.44	105503	-0.0774194
2006/03/28	2006	3	28	172.14	173.17	171.48	172.77	93251	1.73687e-16
2006/03/29	2006	3	29	171.12	173.55	170.46	172.96	93905	-0.181818
2006/03/30	2006	3	30	173.78	174.32	172.77	173.61	86753	-0.042735
2006/03/31	2006	3	31	173.61	176.37	173.35	176.21	111995	0.00892857
2006/04/03	2006	4	3	176.45	179.22	176.36	178.89	127407	0.0265487
2006/04/04	2006	4	4	178.92	180.23	178.21	179.77	118034	0
2006/04/05	2006	4	5	180.28	181.03	179.26	179.97	134180	0.0775862
2006/04/06	2006	4	6	181.13	182.42	179.88	181.1	151153	0
2006/04/07	2006	4	7	181.19	181.97	180.34	181.97	108613	-0.152
2006/04/10	2006	4	10	180.86	181.94	180.42	181.31	89558	0.188679
2006/04/11	2006	4	11	180.88	181.19	177.84	179.61	119983	0.0714286
2006/04/12	2006	4	12	178.23	179.19	177.69	179.13	88645	0.0740741
2006/04/13	2006	4	13	179.11	181.91	178.75	181.91	103686	0.103448
2006/04/14	2006	4	14	182.55	185.95	181.88	185.67	123902	0.025
2006/04/17	2006	4	17	185.95	186.21	183.5	184.3	91210	-0.0426829
2006/04/18	2006	4	18	183.35	185.84	183.28	184.9	100401	-0.0191083
2006/04/19	2006	4	19	187.4	188.06	185.91	186.34	143413	-0.0844156
2006/04/20	2006	4	20	186.59	187.39	185.41	185.86	115476	-0.070922
2006/04/21	2006	4	21	186.67	189.18	186.15	188.2	120790	-0.0305344
2006/04/24	2006	4	24	187.71	187.71	184.72	185.41	101981	-0.173228
2006/04/25	2006	4	25	184.84	186.94	183.93	185.54	105976	-0.0571429
2006/04/26	2006	4	26	185.89	188.34	185.49	188.34	104443	0
2006/04/27	2006	4	27	188.8	189.29	187.51	188.4	138483	0.030303
2006/04/28	2006	4	28	187.1	187.1	183.23	184.1	135416	0
2006/05/02	2006	5	2	184.13	186.19	182.64	186.17	124185	0.254902
2006/05/03	2006	5	3	186.92	188.61	186.02	186.03	128420	0.0078125
2006/05/04	2006	5	4	186.23	187.09	184.67	186.98	111336	0.0930233
2006/05/08	2006	5	8	189.44	189.79	188.32	188.79	110428	-0.0638298
2006/05/09	2006	5	9	188.75	189.99	188.04	188.51	108355	0.106061
2006/05/10	2006	5	10	188.33	189.18	187.3	188.62	97568	-0.136986
2006/05/11	2006	5	11	188.25	190.2	187.65	190.2	92168	-0.00793651
2006/05/12	2006	5	12	188.06	188.79	185.22	187.27	94188	0.016
2006/05/15	2006	5	15	184.41	184.42	182.07	183.08	107829	0.204724
2006/05/16	2006	5	16	183.32	183.39	177.85	179	121195	0.0522876
2006/05/17	2006	5	17	179.72	182.04	179.71	181.69	106465	0.136646
2006/05/18	2006	5	18	176.26	177.47	175.79	177.18	112816	0.185792
2006/05/19	2006	5	19	177.13	177.95	174.58	177.94	99886	0.0414747
2006/05/22	2006	5	22	178.42	178.43	173.55	173.6	92008	-0.0707965
2006/05/23	2006	5	23	171.66	173.49	170.57	172.78	99736	-1.18273e-16
2006/05/24	2006	5	24	172.38	173.69	169.32	173.36	106359	-0.133333
2006/05/25	2006	5	25	173.23	173.28	168.28	168.33	84217	-0.0164835
2006/05/26	2006	5	26	170.99	172.44	170.52	171.83	89618	-0.100559
2006/05/29	2006	5	29	173.31	174.21	172.41	172.64	76021	0.0993789
2006/05/30	2006	5	30	172.59	172.79	170.15	171.01	94671	-0.141243
2006/06/01	2006	6	1	169.84	171.2	167.93	168.03	91662	0.230263
2006/06/02	2006	6	2	170.38	170.67	166.68	169.85	100909	-0.15508
2006/06/05	2006	6	5	170.81	170.81	167.93	168.83	78581	-0.0696203
2006/06/07	2006	6	7	165.23	166.12	163.78	164.17	99982	0.0544218
2006/06/08	2006	6	8	163.22	163.65	158.11	158.11	124323	0.154839
2006/06/09	2006	6	9	159.92	160.23	157.32	159.61	104002	-0.184358
2006/06/12	2006	6	12	158.91	160.07	157.31	160.05	83740	0.219178
2006/06/13	2006	6	13	156.95	157.43	155.12	155.43	92272	0.0449438
2006/06/14	2006	6	14	154.15	158.94	153.89	157.7	92870	0.0483871
2006/06/15	2006	6	15	159.07	160.04	156.43	157.36	86901	-0.0820513
2006/06/16	2006	6	16	160.87	163.41	160.81	163.05	107389	0.0335196
2006/06/19	2006	6	19	162.11	162.89	160.45	161.79	59504	-0.0486486
2006/06/20	2006	6	20	160.88	160.93	157.81	158.48	85895	-0.0454545
2006/06/21	2006	6	21	158.91	159.38	157.21	158.63	72666	-0.154762
2006/06/22	2006	6	22	161.15	161.43	159.69	160.2	95045	-0.0492958
2006/06/23	2006	6	23	158.5	158.95	156.54	158.88	68295	-0.185185
2006/06/26	2006	6	26	158.73	160.43	158.02	160.18	115173	-0.227273
2006/06/27	2006	6	27	161.18	162.2	160.75	161.36	85475	0
2006/06/28	2006	6	28	158.61	160.19	158.11	160.18	70322	-0.2
2006/06/29	2006	6	29	161.31	164.09	161.31	163.3	85748	0.264706
2006/06/30	2006	6	30	166.96	167.6	166.48	167.45	105987	0.232558
2006/07/03	2006	7	3	167.34	167.83	166.07	167.33	77459	0.00943396
2006/07/04	2006	7	4	168.64	168.81	165.98	166.15	71166	0.0841121
2006/07/05	2006	7	5	162.85	166.29	162.71	165.51	70037	0.0862069
2006/07/06	2006	7	6	164.3	165.18	162.17	163.47	75373	1.97121e-16
2006/07/07	2006	7	7	164.79	165.36	163.88	164.7	79282	-0.015873
2006/07/10	2006	7	10	163.64	168.3	163.01	168.27	86395	-0.00806452
2006/07/11	2006	7	11	167.77	168.68	166.83	168.45	72967	-0.0731707
2006/07/12	2006	7	12	168.82	169.89	167.24	167.93	81407	-0.0877193
2006/07/13	2006	7	13	166.19	168.3	164.65	166.35	75733	-0.0865385
2006/07/14	2006	7	14	163.11	163.11	161.22	162.33	78343	0.115789
2006/07/18	2006	7	18	160.45	160.88	159.39	159.69	72225	0.320755
2006/07/19	2006	7	19	160.06	161.25	159.34	159.76	62780	0.128571
2006/07/20	2006	7	20	163.85	165.15	163.33	165.11	85467	0.0443038
2006/07/21	2006	7	21	163.46	165.04	163.29	165	60507	-0.0424242
2006/07/24	2006	7	24	163.27	164.53	161.52	163.93	65293	0.0316456
2006/07/25	2006	7	25	165.8	167.22	165.79	166.25	71863	-0.208589
2006/07/26	2006	7	26	166.88	167.08	165.82	166.1	58085	-0.00775194
2006/07/27	2006	7	27	166.28	169.03	165.85	168.52	99322	-0.046875
2006/07/28	2006	7	28	168.03	169.23	167.98	168.54	88843	-0.00819672
2006/07/31	2006	7	31	170.81	171.12	168.51	168.51	73820	-0.140496
2006/08/01	2006	8	1	168.35	169.82	167.01	167.14	78203	0.211538
2006/08/02	2006	8	2	166.46	168.27	165.86	168.27	73214	-0.00793651
2006/08/03	2006	8	3	169.29	169.61	167.39	167.94	85522	0.064
2006/08/04	2006	8	4	168.49	169.83	168.49	169.68	76864	0
2006/08/07	2006	8	7	170.21	170.25	167.57	167.61	66701	0.12782
2006/08/08	2006	8	8	167.81	170.68	167.8	170.68	71870	-0.146667
2006/08/09	2006	8	9	170.17	172.08	168.77	171.11	83835	0.140625
2006/08/10	2006	8	10	170.6	171.08	168.02	169.44	91750	0.109589
2006/08/11	2006	8	11	170.51	171.24	167.6	167.65	78699	-0.111111
2006/08/14	2006	8	14	168.11	169.43	167.12	168.19	67547	-0.118056
2006/08/16	2006	8	16	170.43	171.58	169.74	171.01	100352	0
2006/08/17	2006	8	17	172.4	173.74	172.4	172.65	107129	-0.19685
2006/08/18	2006	8	18	172.94	173.87	172.21	173.17	86745	-0.235294
2006/08/21	2006	8	21	173.46	174.13	171.21	171.96	75497	0.269231
2006/08/22	2006	8	22	171.97	173.97	171.96	173.81	80168	-0.171717
2006/08/23	2006	8	23	173.42	173.52	171.65	172.33	84952	-0.0121951
2006/08/24	2006	8	24	171.94	171.97	170.23	171.08	71978	0.0864198
2006/08/25	2006	8	25	171.32	173.58	171.24	172.92	94181	-0.0113636
2006/08/28	2006	8	28	172.98	173.79	172.27	172.64	73960	0.298851
2006/08/29	2006	8	29	173.79	174.94	173.78	174.79	94640	0.132743
2006/08/30	2006	8	30	175.01	175.08	173.71	174.16	96635	0.117187
2006/08/31	2006	8	31	175.08	176.71	174.51	175.44	116032	-0.118881
2006/09/01	2006	9	1	175.73	176.06	175.03	175.99	87564	0.069161
2006/09/04	2006	9	4	176.97	177.14	176.32	176.32	81634	-0.348887
2006/09/05	2006	9	5	176.57	176.9	175.99	176.75	89954	0.00488596
2006/09/06	2006	9	6	176.91	177.25	175.7	176.19	84668	-0.176661
2006/09/07	2006	9	7	175.49	175.83	174.27	175.43	86229	0.212598
2006/09/08	2006	9	8	174.7	176.29	174.58	175.78	92992	-0.292208
2006/09/11	2006	9	11	176.06	176.06	172.93	173	72054	0.477064
2006/09/12	2006	9	12	173.02	173.77	171.71	172.28	96290	-0.00621118
2006/09/13	2006	9	13	174.05	174.16	172.85	172.93	77901	-0.16875
2006/09/14	2006	9	14	172.96	176.35	172.3	176.35	111978	0.180451
2006/09/15	2006	9	15	175.85	176.53	175.21	176.51	83610	0
2006/09/18	2006	9	18	176.38	178.81	176.08	178.28	107672	-0.171975
2006/09/19	2006	9	19	178.41	178.92	177.81	178.32	88364	-1.67174e-16
2006/09/20	2006	9	20	177.3	177.71	175.81	177.34	84485	0.392308
2006/09/21	2006	9	21	178.24	178.99	176.87	177.31	92123	-0.149171
2006/09/22	2006	9	22	176.22	176.48	174.27	175	108576	0
2006/09/25	2006	9	25	175.04	176.45	174.69	176.03	81732	0
2006/09/26	2006	9	26	176.78	176.9	173.88	174.58	89874	-0.00649351
2006/09/27	2006	9	27	175.65	176.93	175.62	176.74	108475	-0.333333
2006/09/28	2006	9	28	177.09	178.36	176.61	178.21	109562	-0.254902
2006/09/29	2006	9	29	178.67	178.95	177.56	178.05	123415	0.368421
2006/10/02	2006	10	2	177.91	179.43	177.53	178.46	141488	-0.240385
2006/10/04	2006	10	4	177.4	178.21	174.68	175.48	114791	0
2006/10/09	2006	10	9	176.22	177.43	169.57	171.78	165877	0.974684
2006/10/10	2006	10	10	172.31	173.65	172.24	172.78	114987	0.314103
2006/10/11	2006	10	11	171.47	173.43	171.23	172.51	93764	0.229268
2006/10/12	2006	10	12	172.54	174.09	172.25	173.1	90789	0.103175
2006/10/13	2006	10	13	175.48	176.08	175.04	175.42	138807	0.107914
2006/10/16	2006	10	16	176.47	176.77	175.62	176.51	94703	-0.168831
2006/10/17	2006	10	17	176.98	176.98	174.42	175.85	98487	-0.199219
2006/10/18	2006	10	18	175.11	176.52	174.11	176.19	122991	-0.121951
2006/10/19	2006	10	19	176.46	176.82	175.57	176.11	112420	-0.144444
2006/10/20	2006	10	20	176.49	177.71	176.45	177.35	115846	-0.181818
2006/10/23	2006	10	23	177.66	177.97	176.51	177.36	89468	0.190476
2006/10/24	2006	10	24	178.48	178.6	177.15	177.49	95383	0.00666667
2006/10/25	2006	10	25	177.78	178.69	177.4	178.2	82574	-0.165563
2006/10/26	2006	10	26	178.51	179	177.91	178.53	91222	0.198413
2006/10/27	2006	10	27	179.06	179.24	176.98	177.85	84623	1.43925e-16
2006/10/30	2006	10	30	177.05	177.06	175.65	175.99	69851	-0.00662252
2006/10/31	2006	10	31	176.04	176.91	175.2	176.84	152212	0
2006/11/01	2006	11	1	177.76	178.5	176.97	177.94	93676	0.0133333
2006/11/02	2006	11	2	177.58	179.22	177.41	179.22	86565	1.42978e-16
2006/11/03	2006	11	3	179.34	179.42	178.56	179.14	91124	-0.00657895
2006/11/06	2006	11	6	178.51	178.51	176.37	178.41	104041	-0.15894
2006/11/07	2006	11	7	179.72	180.18	179.19	179.45	91402	-0.00787402
2006/11/08	2006	11	8	179.97	180.27	178.51	178.61	102795	-0.214286
2006/11/09	2006	11	9	178.93	181.31	178.89	181.31	85441	2.19521e-16
2006/11/10	2006	11	10	180.55	181.42	180.29	180.78	77259	0.262626
2006/11/13	2006	11	13	181.3	181.35	179.51	180.93	75837	-0.192
2006/11/14	2006	11	14	181.75	182.34	181.34	182.3	91065	-0.00990099
2006/11/15	2006	11	15	182.87	183.07	182.11	182.9	101766	0.48
2006/11/16	2006	11	16	183.56	183.56	182.45	182.69	116398	-0.00675676
2006/11/17	2006	11	17	183.18	183.53	182.23	182.94	116587	-0.0952381
2006/11/20	2006	11	20	183.13	183.16	181.41	181.6	101617	0.172932
2006/11/21	2006	11	21	181.76	182.25	181.34	182.06	120635	0.448718
2006/11/22	2006	11	22	181.92	184.27	181.91	184.24	104784	-0.212389
2006/11/23	2006	11	23	183.8	184.48	183.12	183.77	102720	0.0168539
2006/11/24	2006	11	24	183.87	184.36	182.61	183.91	110347	-0.0607735
2006/11/27	2006	11	27	183.61	184.34	183	184.27	92732	-0.135294
2006/11/28	2006	11	28	181.95	182.76	181.62	182.42	82684	-0.47619
2006/11/29	2006	11	29	182.69	184.15	182.64	183.8	95059	0
2006/11/30	2006	11	30	184.47	185.41	184.47	184.96	94175	-0.0519481
2006/12/01	2006	12	1	185.12	185.54	184.43	185.28	80089	0.315068
2006/12/04	2006	12	4	184.83	185.11	184.27	184.31	77862	0.239583
2006/12/05	2006	12	5	185.11	185.64	183.5	183.53	125528	0.10084
2006/12/06	2006	12	6	183.8	183.83	180.77	182.6	88638	0
2006/12/07	2006	12	7	182.35	182.97	181.76	182.19	101834	0.00763359
2006/12/08	2006	12	8	180.84	180.84	178.94	179.49	90894	-0.181818
2006/12/11	2006	12	11	179.45	180.25	179.32	179.5	58667	0.101852
2006/12/12	2006	12	12	179.7	179.86	177.44	177.93	68019	0.0840336
2006/12/13	2006	12	13	177.76	179.3	177.49	178.75	68413	0.364341
2006/12/14	2006	12	14	179.04	183.57	177.83	183.57	116454	-0.136364
2006/12/15	2006	12	15	183.51	184.45	182.62	183.82	183160	0.0855263
2006/12/18	2006	12	18	184.55	186.02	184.54	185.38	102036	0.0787879
2006/12/19	2006	12	19	185.08	185.82	184.31	184.63	84591	-0.117978
2006/12/20	2006	12	20	184.92	187.07	184.92	186.54	110767	-0.140127
2006/12/21	2006	12	21	186.8	187.06	185.48	185.81	81283	0
2006/12/22	2006	12	22	185.26	186.29	185.25	185.98	84025	-0.0740741
2006/12/26	2006	12	26	185.59	186.49	184.02	185.62	93765	-0.376
2006/12/27	2006	12	27	184.56	184.96	183.46	184.3	56588	0.0512821
2006/12/28	2006	12	28	185.45	185.93	184.26	185.39	68620	0.0243902
2007/01/02	2007	1	2	186.02	186.15	184.91	185.7	68790	0.452381
2007/01/03	2007	1	3	185.84	186.02	182.13	182.13	87839	-0.0409836
2007/01/04	2007	1	4	182.26	182.3	179.32	180.52	108367	0.598291
2007/01/05	2007	1	5	180.71	180.97	177.33	179.1	158915	-0.0213904
2007/01/08	2007	1	8	177.8	178.86	176.45	177.08	93592	-0.147541
2007/01/09	2007	1	9	177.91	178.58	176.64	177.52	101666	0.0320513
2007/01/10	2007	1	10	177.22	177.22	173.58	174.99	114430	0.124224
2007/01/11	2007	1	11	175.21	177.67	174.99	176.26	108805	-0.265193
2007/01/12	2007	1	12	178.21	179.64	177.29	179.36	93940	0.172932
2007/01/15	2007	1	15	180.55	180.66	179.09	179.82	66825	0.282051
2007/01/16	2007	1	16	179.98	180.31	179.14	179.73	71470	0
2007/01/17	2007	1	17	180.05	180.05	176.98	178.5	86595	-0.115
2007/01/18	2007	1	18	178.33	179.3	177.57	179.12	66956	0.118644
2007/01/19	2007	1	19	177.21	177.84	175.62	176.23	87852	-0.121212
2007/01/22	2007	1	22	176.81	177.01	174.75	176.83	71244	0.109195
2007/01/23	2007	1	23	175.44	177.33	175.35	176.9	66141	-0.222798
2007/01/24	2007	1	24	177.81	179.52	177.64	179.37	72767	0
2007/01/25	2007	1	25	180.6	180.6	178.73	179.12	62931	0.153333
2007/01/26	2007	1	26	177.83	178.65	176.88	177.58	59571	-0.132948
2007/01/29	2007	1	29	178.32	178.57	176.2	176.41	56887	-0.28
2007/01/30	2007	1	30	176.7	177.68	176.08	177.45	61742	0.194444
2007/01/31	2007	1	31	178.01	178.01	175.65	175.99	96765	0
2007/02/01	2007	2	1	176.89	179.1	176.21	179.1	75432	-0.178295
2007/02/02	2007	2	2	179.58	183.23	179.54	183.2	104389	0.207547
2007/02/05	2007	2	5	183.21	184.13	182.66	183.73	76543	0.164063
2007/02/06	2007	2	6	183.46	185.12	183.17	185.09	79576	0.275168
2007/02/07	2007	2	7	185.34	185.39	183.66	184.67	77871	0.221053
2007/02/08	2007	2	8	184.43	185.29	183.23	184.25	71978	-0.00431034
2007/02/09	2007	2	9	184.4	185.47	184.13	184.72	73179	0
2007/02/12	2007	2	12	183.22	183.22	181.36	182.8	74174	-0.047619
2007/02/13	2007	2	13	182.59	184.17	182.18	183.29	75430	-0.140909
2007/02/14	2007	2	14	184.77	186.39	184.77	185.72	91227	-0.222222
2007/02/15	2007	2	15	187.64	187.71	186.5	186.82	91321	-0.136054
2007/02/16	2007	2	16	186.9	187.58	186.12	187.57	93601	0.00787402
2007/02/20	2007	2	20	187.83	188.2	186.85	188.12	70791	0.09375
2007/02/21	2007	2	21	188.5	188.7	186.96	187.9	85085	0.157143
2007/02/22	2007	2	22	188.09	190.58	188.07	189.72	96145	0.0679012
2007/02/23	2007	2	23	190.4	190.46	188.87	190.19	126140	0.132948
2007/02/26	2007	2	26	189.69	190.24	189.07	190.12	79458	0.0918367
2007/02/27	2007	2	27	189.93	189.93	188.02	188.15	84214	-0.0140187
2007/02/28	2007	2	28	180.5	183.2	180.27	183.2	165235	-0.104265
2007/03/02	2007	3	2	181.87	184.02	181.69	182.78	115527	0.00529101
2007/03/05	2007	3	5	180.94	181.45	177.61	177.69	86418	-0.0789474
2007/03/06	2007	3	6	178.66	181.42	178.66	181.23	78065	-0.234286
2007/03/07	2007	3	7	182.9	182.91	180.46	182.36	81317	-0.0746269
2007/03/08	2007	3	8	182.07	185.31	181.93	183.94	98600	-0.0806452
2007/03/09	2007	3	9	185.24	185.43	182.83	183.87	80911	-0.289474
2007/03/12	2007	3	12	184.7	186.42	184.7	186.36	81694	0
2007/03/13	2007	3	13	186.32	186.42	185.23	185.72	74363	0.246914
2007/03/14	2007	3	14	182.2	183.17	181.54	181.81	75986	0.108911
2007/03/15	2007	3	15	183.35	184.75	182.79	184.41	69875	0.276786
2007/03/16	2007	3	16	184.59	185	182.84	184.42	65892	0.153846
2007/03/19	2007	3	19	184.01	186.55	183.4	186.31	80960	0.424242
2007/03/20	2007	3	20	187.02	187.07	185.82	186.34	105278	0.093617
2007/03/21	2007	3	21	186.58	187.49	185.22	186.24	104975	-0.0817121
2007/03/22	2007	3	22	187.48	188.13	186.97	187.15	109014	-0.0889831
2007/03/23	2007	3	23	187.39	187.98	186.33	186.89	92549	0.195349
2007/03/26	2007	3	26	187.41	188.09	186.43	187.19	102150	-0.311284
2007/03/27	2007	3	27	187.21	188.18	186.19	187.68	85883	0.101695
2007/03/28	2007	3	28	187.48	188.21	185.06	185.96	94529	0
2007/03/29	2007	3	29	185.32	187.78	185.01	187.44	88497	-0.158974
2007/03/30	2007	3	30	188.33	188.58	186.98	187.6	85610	-0.256098
2007/04/02	2007	4	2	188.05	189.25	187.97	188.56	103872	0
2007/04/03	2007	4	3	189.1	189.26	187.67	189.12	118149	-0.491803
2007/04/04	2007	4	4	190.59	191.98	190	191.77	129099	0.016129
2007/04/05	2007	4	5	192	192.07	190.99	191.41	84129	0.52381
2007/04/06	2007	4	6	192.22	192.34	190.8	191.63	92217	0.0416667
2007/04/09	2007	4	9	192.4	193.92	192.34	193.85	130993	0.26
2007/04/10	2007	4	10	193.75	193.94	192.6	193.55	115124	0.468254
2007/04/11	2007	4	11	194.75	196.15	194.56	195.27	126443	-0.00540541
2007/04/12	2007	4	12	194.77	196.82	194.38	196.81	113652	0.0380435
2007/04/13	2007	4	13	196.43	196.77	194.83	195.85	105116	0.198953
2007/04/16	2007	4	16	196.24	197.29	195.65	197.1	112814	-0.0349345
2007/04/17	2007	4	17	197.92	197.96	195.97	196.57	109095	-0.0497738
2007/04/18	2007	4	18	197.04	197.86	196.64	197.31	101530	-0.0047619
2007/04/19	2007	4	19	197.6	197.67	193.51	194.59	108708	0
2007/04/20	2007	4	20	195.27	197.24	195.27	197.24	108798	-0.205742
2007/04/23	2007	4	23	198.82	199.88	197.67	198.62	120485	-0.114458
2007/04/24	2007	4	24	198.69	200.21	197.68	200.02	124872	-0.326531
2007/04/25	2007	4	25	200.16	200.27	197.17	198.43	155384	0.010101
2007/04/26	2007	4	26	200.4	201.23	199.7	199.75	119939	0
2007/04/27	2007	4	27	198.76	199.53	197.5	198.28	101418	0.22
2007/04/30	2007	4	30	197.9	198.55	196.88	198.55	70534	0.0163935
2007/05/02	2007	5	2	199.76	200.43	199.09	199.86	83992	0.225806
2007/05/03	2007	5	3	201.12	201.24	200	200.67	87117	-0.131579
2007/05/04	2007	5	4	201.1	201.56	200.29	201.56	91369	0.0151516
2007/05/07	2007	5	7	202.45	203.8	202.42	203.57	115210	-0.181592
2007/05/08	2007	5	8	203.64	204.29	202.76	203.51	110688	-0.0212766
2007/05/09	2007	5	9	203.47	204.77	202.78	204.77	94205	0.0217391
2007/05/10	2007	5	10	205.94	207.81	205.51	205.51	115513	0.255319
2007/05/11	2007	5	11	204.14	206.24	203.33	206.06	102369	0.135593
2007/05/14	2007	5	14	207.12	208.46	205.47	206.28	112780	0.119403
2007/05/15	2007	5	15	205.54	207.13	204.12	204.22	103641	0
2007/05/16	2007	5	16	204.42	205.73	203.79	205.62	114179	-0.0133333
2007/05/17	2007	5	17	207.32	207.49	206.48	207.35	103299	-0.162162
2007/05/18	2007	5	18	206.96	207.58	205.17	206.69	89702	-0.419355
2007/05/21	2007	5	21	205.44	208.86	205.41	208.74	114918	-0.222222
2007/05/22	2007	5	22	209.33	210.74	208.47	210.69	132810	0.178571
2007/05/23	2007	5	23	211.22	211.87	210.14	211.15	111581	-0.121212
2007/05/25	2007	5	25	208.83	210.7	208.63	210.54	106207	0.62069
2007/05/28	2007	5	28	211.17	212.05	210.56	211.88	116768	0.382979
2007/05/29	2007	5	29	212.38	212.81	210.87	212.06	124118	0.230769
2007/05/30	2007	5	30	211.93	211.97	208.82	211.76	138362	0.1
2007/05/31	2007	5	31	214.34	216.67	213.58	216.45	169539	0.136364
2007/06/01	2007	6	1	218.01	222.38	217.3	218.74	200863	0.08
2007/06/04	2007	6	4	221.04	222.55	218.68	221.9	169610	-0.0740741
2007/06/05	2007	6	5	221.58	222.97	219.6	222.37	193302	-0.13
2007/06/07	2007	6	7	219.75	223.25	219.04	223.17	180901	0.103448
2007/06/08	2007	6	8	220.7	221.17	218.36	219.8	167577	0.0208333
2007/06/11	2007	6	11	221.38	221.7	217.62	218.39	192457	-0.0204082
2007/06/12	2007	6	12	218.02	220.07	217.78	219.94	157488	0.0104167
2007/06/13	2007	6	13	218.72	219.9	217.8	218.59	151880	0.0618557
2007/06/14	2007	6	14	221.05	224.46	220.87	224.46	176885	-0.0873786
2007/06/15	2007	6	15	224.85	225.26	223.53	224.61	156003	-0.0425532
2007/06/18	2007	6	18	226.27	228.89	225.92	228.8	179902	-0.0888889
2007/06/19	2007	6	19	229.75	229.75	227.35	229.04	170075	0.097561
2007/06/20	2007	6	20	229.76	229.79	225.8	226.58	207790	-0.0555556
2007/06/21	2007	6	21	225.65	229.08	224.83	227.81	197473	0.0588235
2007/06/22	2007	6	22	228.65	228.86	223.61	224.95	241224	0.144444
2007/06/25	2007	6	25	222.73	227.1	222.04	223.4	124855	-0.00970874
2007/06/26	2007	6	26	223.92	224.73	220.36	222.43	111227	0.0196078
2007/06/27	2007	6	27	222.34	222.34	219.36	220.35	101971	0.0480769
2007/06/28	2007	6	28	221.93	222.69	220.8	222.6	92487	-0.12844
2007/06/29	2007	6	29	223.09	224.37	221.24	221.31	104237	-0.189474
2007/07/02	2007	7	2	220.88	224.78	220.13	224.75	91099	0.012987
2007/07/03	2007	7	3	227.29	229.45	226.7	229.29	137617	-0.128205
2007/07/04	2007	7	4	230.61	233.57	230.38	233.43	156600	-0.0441176
2007/07/05	2007	7	5	233.83	237.03	233.31	234.75	162176	0.0307692
2007/07/06	2007	7	6	235.5	236.94	233.55	236.52	153596	0.149254
2007/07/09	2007	7	9	237.23	240.49	237.23	239.68	157939	0.0519481
2007/07/10	2007	7	10	240	241.28	239.29	241.02	122720	0.308642
2007/07/11	2007	7	11	239.22	242.52	238.48	240.46	120456	0.0283019
2007/07/12	2007	7	12	241.34	244.74	241.33	242.86	128711	0.0183486
2007/07/13	2007	7	13	247.55	250.2	247.17	250.19	155575	-0.018018
2007/07/16	2007	7	16	250.38	251.28	245.85	247.91	137375	0
2007/07/18	2007	7	18	248.28	248.46	244.92	244.92	137020	-0.183486
2007/07/19	2007	7	19	245.43	247.59	243.71	245.7	112690	-0.0337079
2007/07/20	2007	7	20	247.05	251.45	245.62	251.45	129644	-0.0465116
2007/07/23	2007	7	23	250.66	252.47	249.2	252.28	140445	0.0365854
2007/07/24	2007	7	24	253.18	253.55	250.15	252.61	137435	0.141176
2007/07/25	2007	7	25	253.14	254.93	248.75	253.93	134367	0.0618557
2007/07/26	2007	7	26	254.71	255.38	248.74	248.75	158374	0.145631
2007/07/27	2007	7	27	243.56	243.57	236.15	238.34	149271	0.0932203
2007/07/30	2007	7	30	237.31	241.41	235.22	241.39	116251	-0.0465116
2007/07/31	2007	7	31	242.46	244.34	240.09	244.32	121747	-0.130081
2007/08/01	2007	8	1	242.63	242.63	231.26	234.36	135889	-0.0280374
2007/08/02	2007	8	2	236.5	238.66	228.41	233.84	119483	-0.00961538
2007/08/03	2007	8	3	236.57	238.95	235.48	236.91	93444	-0.0582524
2007/08/06	2007	8	6	230.97	233.98	230.61	233.92	84782	0.0927835
2007/08/07	2007	8	7	238.15	238.19	233.23	234.5	88720	0.0943396
2007/08/08	2007	8	8	237.06	240.48	236.25	240.07	115049	-0.0517241
2007/08/09	2007	8	9	242.85	243.73	239.84	241	115667	-0.0454545
2007/08/10	2007	8	10	233.77	233.95	229.04	230.68	122042	0.333333
2007/08/13	2007	8	13	232.19	233.88	229.73	233.88	86716	0.0571429
2007/08/14	2007	8	14	232.63	234.82	228.31	230.45	97533	-0.0135135
2007/08/16	2007	8	16	222.71	222.99	214.1	215.67	158714	0.59589
2007/08/17	2007	8	17	217.05	217.32	207.09	208.57	141330	0.2103
2007/08/20	2007	8	20	216.42	220.08	215.31	219.72	119384	-0.0106383
2007/08/21	2007	8	21	220.93	224.12	218.42	220.18	94174	0.0394265
2007/08/22	2007	8	22	220.9	224	220.24	223.24	86646	-0.00344828
2007/08/23	2007	8	23	228.43	230.82	228.01	228.6	108206	-0.290657
2007/08/24	2007	8	24	227.67	228.91	225.18	227.18	80772	-0.209756
2007/08/27	2007	8	27	231.37	232.65	228.57	228.65	86155	-0.148148
2007/08/28	2007	8	28	229.11	232.38	227.23	232.38	104930	-0.210145
2007/08/29	2007	8	29	225.41	233.06	225.31	232.32	116176	0
2007/08/30	2007	8	30	236.52	237.45	233.51	234.22	100814	-0.0733945
2007/08/31	2007	8	31	234.38	238.54	234.36	238.28	102794	0.049505
2007/09/03	2007	9	3	238.64	239.11	236.51	238.72	79371	-0.0377358
2007/09/04	2007	9	4	238.7	241.25	237.56	237.91	98231	-0.0196078
2007/09/05	2007	9	5	239.01	241.11	235.73	236.61	97676	-0.06
2007/09/06	2007	9	6	236.19	239.65	233.77	239.61	85859	0.0744681
2007/09/07	2007	9	7	239.25	240.87	236.84	238.92	90749	-0.217822
2007/09/10	2007	9	10	233.93	233.98	229.33	232.44	82437	2.35797e-16
2007/09/11	2007	9	11	233.42	234.71	231.2	234.12	82105	-0.0126582
2007/09/12	2007	9	12	234.76	234.96	229.4	229.44	84334	-0.025641
2007/09/13	2007	9	13	230.02	234.3	228.41	233.86	99429	0.0921053
2007/09/14	2007	9	14	234.73	237.4	233.71	236.54	87662	0.120482
2007/09/17	2007	9	17	236.82	237.22	234.16	236.72	71429	-0.0752688
2007/09/18	2007	9	18	236.19	236.77	232.14	232.42	83715	-0.0581395
2007/09/19	2007	9	19	239.51	241.56	238.97	241.08	119720	0.0493827
2007/09/20	2007	9	20	241.04	243.02	240.38	242.42	98905	-0.117647
2007/09/21	2007	9	21	242.42	243.82	241.35	243.45	92741	0.106667
2007/09/27	2007	9	27	246.59	247.73	245.52	247.1	112542	0.0963855
2007/09/28	2007	9	28	247.63	247.7	246.04	247.2	91239	0.010989
2007/10/01	2007	10	1	247.4	250.46	247.06	249.3	87381	0.0217391
2007/10/02	2007	10	2	252.95	256.8	251.91	256.8	129998	0
2007/10/04	2007	10	4	254.41	256.3	253.53	254.92	131155	0
2007/10/05	2007	10	5	255.41	255.66	252.98	253.63	100865	-0.0425532
2007/10/08	2007	10	8	256.78	257.03	254.38	255.87	122070	0.2
2007/10/09	2007	10	9	256	257.28	253.56	256.19	108913	0.0925926
2007/10/10	2007	10	10	258.65	260.2	257.64	259.79	108991	0.0338983
2007/10/11	2007	10	11	259.66	261.84	258.59	261.82	178074	-0.0245902
2007/10/12	2007	10	12	260.25	261.5	256.54	257.31	141495	0.0756303
2007/10/15	2007	10	15	259.24	259.61	254.69	257.68	108033	0
2007/10/16	2007	10	16	254.91	258.36	252.95	253.43	147413	-0.078125
2007/10/17	2007	10	17	252.6	253.77	244.2	250.48	134323	0.0762712
2007/10/18	2007	10	18	251.08	253.82	249.23	252.6	138560	-0.0393701
2007/10/19	2007	10	19	252.34	252.34	248.35	248.35	122990	0.0245902
2007/10/22	2007	10	22	239.85	240.88	236.86	239.94	134309	-0.136
2007/10/23	2007	10	23	243.9	245.59	240.4	244.9	122006	-0.101852
2007/10/24	2007	10	24	247.03	252.16	241.97	243.31	146208	-0.0927835
2007/10/25	2007	10	25	247.47	249.59	244.28	248.8	133659	0.0227273
2007/10/26	2007	10	26	249.95	255.65	247.67	255.65	140845	-0.111111
2007/10/29	2007	10	29	258.38	261.45	257.75	260.4	137366	0.025
2007/10/30	2007	10	30	259.51	260.54	256.85	258.87	124680	0.097561
2007/10/31	2007	10	31	258.78	260.6	257.82	260.42	121223	0.0555556
2007/11/01	2007	11	1	263.06	263.15	258.71	260.76	125135	-0.0842105
2007/11/02	2007	11	2	254.77	258.81	254.7	254.74	134372	-0.0574713
2007/11/05	2007	11	5	255.05	255.29	250.69	253.91	112049	0.109756
2007/11/06	2007	11	6	254.72	259.47	254.31	259.24	114208	0.043956
2007/11/07	2007	11	7	261.78	263.91	258.74	258.74	128526	0.126316
2007/11/08	2007	11	8	254.38	255.72	249.36	249.97	133038	0.0560748
2007/11/09	2007	11	9	252.83	255.13	249.27	252.21	127494	0.0619469
2007/11/12	2007	11	12	247.89	247.95	241.41	243.89	111397	-0.0416667
2007/11/13	2007	11	13	244.21	245.15	239.39	244.73	118557	0.00869565
2007/11/14	2007	11	14	251.01	251.49	248.01	250.21	119037	-0.215517
2007/11/15	2007	11	15	249.79	252.2	245.17	247.39	125937	-0.10989
2007/11/16	2007	11	16	243.09	244.54	239.81	244.13	106577	0.0246914
2007/11/19	2007	11	19	245.42	245.42	239.54	239.78	85492	-0.0481928
2007/11/20	2007	11	20	234.58	237.44	230.19	236.91	103630	0.0379747
2007/11/21	2007	11	21	235.96	237.35	228.22	228.84	108842	0.182927
2007/11/22	2007	11	22	226.73	230.33	224.4	228.1	95600	0.0618557
2007/11/23	2007	11	23	229.15	231.06	222.51	225.54	122054	-0.106796
2007/11/26	2007	11	26	229.43	236.01	228.02	236.01	96177	0.0869565
2007/11/27	2007	11	27	230.68	237.42	227.09	236.38	119522	0.04
2007/11/28	2007	11	28	238.99	239.32	232.71	232.87	97351	-0.0961538
2007/11/29	2007	11	29	239.42	240.48	237.7	238.68	100379	0.0531915
2007/11/30	2007	11	30	239.72	244.07	239.48	241.91	104097	0.0505051
2007/12/03	2007	12	3	241.95	242.68	239.64	241.61	77396	-0.0384615
2007/12/04	2007	12	4	241.88	244.61	241.68	244.04	83991	-0.2
2007/12/05	2007	12	5	243.24	248.17	242.45	247.03	87307	-0.025
2007/12/06	2007	12	6	250.8	251.89	248.61	249.63	109116	-0.102564
2007/12/07	2007	12	7	251.69	251.8	247.38	247.38	109247	-0.157143
2007/12/10	2007	12	10	246.93	248.09	243.37	244.25	92193	0
2007/12/11	2007	12	11	246.22	247.5	243.99	246.85	83125	0.118644
2007/12/12	2007	12	12	241.93	247.4	241.83	247.15	89154	0.030303
2007/12/13	2007	12	13	246.32	248.29	242.38	245.21	111934	0.161765
2007/12/14	2007	12	14	244.51	245.39	239.06	241.5	83458	0.151899
2007/12/17	2007	12	17	238.51	240.45	234.18	234.33	74223	0.0989011
2007/12/18	2007	12	18	231.79	237.94	229.96	236.65	86531	0.07
2007/12/20	2007	12	20	238.64	239.35	234.26	234.4	101499	0.0186916
2007/12/21	2007	12	21	235.77	239.6	232.98	239.6	101591	-0.00917431
2007/12/24	2007	12	24	242.25	245.45	241.74	245.14	89401	-0.037037
2007/12/26	2007	12	26	245.87	246.14	242.69	243.48	77044	-0.0865385
2007/12/27	2007	12	27	242.7	244.62	241.23	243.38	65414	-0.0842105
2007/12/28	2007	12	28	241.23	243.62	240.86	241.27	59984	0.0114943
2008/01/02	2008	1	2	240.47	240.65	235.02	235.3	79056	-0.0871213
2008/01/03	2008	1	3	232.94	235.64	230.86	234.67	70123	-0.0456432
2008/01/04	2008	1	4	234.62	236.59	230.41	235.77	94245	-0.108696
2008/01/07	2008	1	7	229.39	232.42	229.09	231	88415	-0.0536586
2008/01/08	2008	1	8	231.75	232.32	229.19	230.34	91183	-0.123711
2008/01/09	2008	1	9	227.14	232.53	226.05	232.53	82890	0.211765
2008/01/10	2008	1	10	232.74	233.71	229.47	229.47	86693	-0.0485437
2008/01/11	2008	1	11	232.12	232.46	223.64	224.41	88650	-0.0663265
2008/01/14	2008	1	14	224.3	225.86	221.29	222.81	77059	-0.0327869
2008/01/15	2008	1	15	224.78	224.83	217.97	220.91	99628	-0.00564972
2008/01/16	2008	1	16	216.9	219.44	215.06	215.87	89886	-0.284091
2008/01/17	2008	1	17	218.5	219.66	214.07	218.83	107992	0.150794
2008/01/18	2008	1	18	214.21	220.54	213.5	219.87	108673	0.0827586
2008/01/21	2008	1	21	218.37	218.48	212.28	213.6	101205	0.152866
2008/01/22	2008	1	22	206.33	207.91	200.99	204.55	131047	0.209945
2008/01/23	2008	1	23	210.1	210.89	203.97	207.23	105052	0.296804
2008/01/24	2008	1	24	211.73	213.35	209.76	211.2	95899	0.056338
2008/01/25	2008	1	25	213.71	215.21	212.65	215.06	102093	0.0566667
2008/01/28	2008	1	28	211.76	212.64	205.68	206.52	78495	-0.0157729
2008/01/29	2008	1	29	210.51	211.31	206.59	208.8	84345	-0.160256
2008/01/30	2008	1	30	210.82	210.93	201.94	203.5	115845	-0.278626
2008/01/31	2008	1	31	202.53	208.87	200.84	207.77	101005	-0.021164
2008/02/01	2008	2	1	210.32	210.7	206.86	209.08	88937	0
2008/02/04	2008	2	4	212.02	217.16	211.92	216.23	108262	-0.172973
2008/02/05	2008	2	5	215.6	217.16	214.95	216.91	73076	0.111111
2008/02/11	2008	2	11	210.41	210.96	207.98	208.92	72478	0.0235294
2008/02/12	2008	2	12	210.54	210.72	208.66	209.01	67611	-0.137931
2008/02/13	2008	2	13	211.52	211.71	207.11	207.56	75426	-0.0733333
2008/02/14	2008	2	14	211.27	216.2	211.22	216.2	93869	0.0719424
2008/02/15	2008	2	15	212.8	215.73	212.15	215.38	82375	0.033557
2008/02/18	2008	2	18	216.14	217.79	213.26	215.46	75650	-0.0779221
2008/02/19	2008	2	19	218.11	219	216.96	218.37	85254	0.056338
2008/02/20	2008	2	20	216.12	218.01	213.19	213.84	90506	-0.08
2008/02/21	2008	2	21	216.4	217.42	214.95	216.38	71795	-0.0942029
2008/02/22	2008	2	22	214.09	214.09	211.77	213.73	68815	-0.04
2008/02/25	2008	2	25	215.62	217.52	215.52	217.07	70030	0.0916667
2008/02/26	2008	2	26	219.07	219.4	216.63	217.22	77508	-0.10687
2008/02/27	2008	2	27	219.44	220.42	218.04	218.87	81011	0.0769231
2008/02/28	2008	2	28	219.44	221.29	217.67	220.59	77780	0.0952381
2008/02/29	2008	2	29	217.93	218.52	216.46	216.85	72054	-0.115942
2008/03/03	2008	3	3	212.25	212.25	209.77	211.73	76121	0.114754
2008/03/04	2008	3	4	212.29	213.59	210.65	212.14	71213	-0.0514706
2008/03/05	2008	3	5	212.64	213.36	210.89	212.14	83135	0.0155039
2008/03/06	2008	3	6	212.7	216.43	212.54	214.92	101314	0.0305344
2008/03/07	2008	3	7	212.84	212.84	208.78	210.57	81103	0.0888889
2008/03/10	2008	3	10	206.7	208.95	205.79	206.29	76574	-0.122449
2008/03/11	2008	3	11	203.6	208.47	203.28	208.06	82335	-0.0232558
2008/03/12	2008	3	12	213.8	214.09	210.27	210.49	90887	0
2008/03/13	2008	3	13	210.16	210.19	203.79	204.42	123385	-0.0952381
2008/03/14	2008	3	14	207.4	207.49	200.01	202.63	100807	0.0526316
2008/03/17	2008	3	17	201.36	201.37	194.85	199.68	100527	0.241667
2008/03/18	2008	3	18	201.19	202.01	198.79	201.79	90987	0.100671
2008/03/19	2008	3	19	206.83	207.72	205.43	206.48	96420	-0.0426829
2008/03/20	2008	3	20	203.81	206.86	202.42	206.62	82184	0.089172
2008/03/21	2008	3	21	209.3	209.7	207.89	209.69	89120	0.0175439
2008/03/24	2008	3	24	210.76	212.04	209.55	211	79745	-0.103448
2008/03/25	2008	3	25	213.92	214.65	212.82	213.73	94240	-0.0961538
2008/03/26	2008	3	26	213.92	214.64	212.92	214.41	88841	0.0425532
2008/03/27	2008	3	27	213.28	214.04	211.72	213.85	78556	-0.122449
2008/03/28	2008	3	28	213.22	217.75	213.14	217.22	92966	-0.162791
2008/03/31	2008	3	31	217.69	218.43	215.18	217.65	107122	0.0555556
2008/04/01	2008	4	1	217.23	219.73	216.3	217.81	128389	0.122807
2008/04/02	2008	4	2	222.63	223.8	222.4	223.76	149289	0.03125
2008/04/03	2008	4	3	224.29	227.31	223.84	226.99	107404	0.030303
2008/04/04	2008	4	4	226.87	227.56	226.02	226.95	104138	0.0441176
2008/04/07	2008	4	7	227.25	229.66	226.48	227.79	104976	0
2008/04/08	2008	4	8	227.22	227.28	224.24	225.1	84875	-0.105634
2008/04/10	2008	4	10	223.67	226.58	222.38	226.44	90276	-0.110236
2008/04/11	2008	4	11	226.86	228.81	225.98	228.8	133457	0.247788
2008/04/14	2008	4	14	224.35	225.58	223.17	224.54	114949	0.0992908
2008/04/15	2008	4	15	224.83	225.51	222.66	223.51	90064	-0.16129
2008/04/16	2008	4	16	225.63	226.75	224.86	225.36	96331	0.107692
2008/04/17	2008	4	17	228.68	228.88	226.51	226.98	100652	0
2008/04/18	2008	4	18	227.48	228.4	226.26	227.25	94267	-0.243056
2008/04/21	2008	4	21	230.24	231.48	229.87	231.11	101157	-0.0917431
2008/04/22	2008	4	22	230.86	231.31	228.92	229.22	107597	0
2008/04/23	2008	4	23	228.59	231.96	228.56	230.56	110168	-0.0606061
2008/04/24	2008	4	24	231.58	232.3	229.85	230.77	102518	0.0430108
2008/04/25	2008	4	25	232	234.65	232	234.56	108879	0
2008/04/28	2008	4	28	235.19	235.66	233.71	234.97	130113	-0.0824742
2008/04/29	2008	4	29	235.69	236	232.14	233.24	88342	0.157303
2008/04/30	2008	4	30	232.76	235.19	232	235	93355	0.0776699
2008/05/02	2008	5	2	238.74	238.76	237.54	238.18	101439	-0.0990991
2008/05/06	2008	5	6	238.16	239.55	237.24	239.53	110191	-0.01
2008/05/07	2008	5	7	239.87	240.56	236.81	238.66	130780	0.0808081
2008/05/08	2008	5	8	235.55	238.43	235.3	237.37	118584	-0.121495
2008/05/09	2008	5	9	238.07	238.11	233.17	233.98	103128	-0.148936
2008/05/13	2008	5	13	234.82	237.05	232.71	237.02	99042	0.25
2008/05/14	2008	5	14	236.72	237.65	234.91	237.04	113643	0.07
2008/05/15	2008	5	15	238.12	243.38	238.08	243.11	127073	0.130841
2008/05/16	2008	5	16	244.16	245.21	242.53	243.54	116467	0.0661157
2008/05/19	2008	5	19	244.05	245.17	241.29	242.67	112229	0.0930233
2008/05/20	2008	5	20	242.61	243.14	238.39	240.62	98568	-0.0780142
2008/05/21	2008	5	21	237.29	239.14	236.82	237.15	108306	0.0307692
2008/05/22	2008	5	22	234.3	235.71	232.1	235.31	102842	-0.0597015
2008/05/23	2008	5	23	235.38	236.02	233.84	234.14	82016	-0.031746
2008/05/26	2008	5	26	232.13	233.17	229.05	230.43	85952	-0.0409836
2008/05/27	2008	5	27	231.39	234.01	231.32	233.97	79531	0.034188
2008/05/28	2008	5	28	235.43	235.45	230.58	231.17	85101	-0.0909091
2008/05/29	2008	5	29	232.98	236.76	232.97	236.39	99296	-0.0272727
2008/05/30	2008	5	30	236.96	237.79	235.11	237.46	107181	0.327103
2008/06/02	2008	6	2	236.91	237.67	234.6	236.78	78692	-0.0633803
2008/06/03	2008	6	3	234.83	235.51	232.55	233.14	82545	-0.112782
2008/06/04	2008	6	4	233.46	235.43	232.33	235.09	75202	0
2008/06/05	2008	6	5	234.44	235.04	232.61	234.76	92877	-0.0254237
2008/06/09	2008	6	9	228.95	231.78	228.64	231.35	83454	-0.217391
2008/06/10	2008	6	10	231.83	231.95	225.43	226.56	94220	0
2008/06/11	2008	6	11	227.36	228.22	224.69	227.42	85086	0.244444
2008/06/12	2008	6	12	223.89	224.66	221.17	221.17	121773	0.0982143
2008/06/13	2008	6	13	223.26	224.4	220.45	222.79	108550	0.138211
2008/06/16	2008	6	16	225.06	225.89	223.82	224.91	109043	-0.121429
2008/06/17	2008	6	17	225.65	225.76	221.96	223.66	100850	0.0569106
2008/06/18	2008	6	18	222.87	226.82	222.45	226.6	90715	-0.0769231
2008/06/19	2008	6	19	224.13	224.31	220.85	222.03	90592	-0.025
2008/06/20	2008	6	20	223.59	223.96	219.56	220.57	82510	-0.196581
2008/06/23	2008	6	23	217.19	219.45	215.83	218.51	70014	0.0638298
2008/06/24	2008	6	24	217.31	218.81	216.62	217.97	72756	0.01
2008/06/25	2008	6	25	217.91	218.95	215.88	218.95	85723	0.168317
2008/06/26	2008	6	26	218.93	221.45	218.7	219.12	76131	-0.0677966
2008/06/27	2008	6	27	213.45	214.93	212.91	214.59	74014	0.0181818
2008/06/30	2008	6	30	214.33	215.63	213.09	213.52	71421	0.0625
2008/07/01	2008	7	1	213.64	214.5	210.74	213.02	80510	0.193277
2008/07/02	2008	7	2	212.75	213.19	206.04	207.96	103425	0
2008/07/03	2008	7	3	203.73	207.3	202.76	205.71	108572	0.161972
2008/07/04	2008	7	4	205.45	205.97	201.25	201.74	84776	0.0484848
2008/07/07	2008	7	7	200.63	203.18	199.59	202.34	86202	0.0578035
2008/07/08	2008	7	8	202.05	202.05	193.74	196.52	108668	-0.010929
2008/07/09	2008	7	9	199.64	200.44	194.61	194.61	109724	-0.0497238
2008/07/10	2008	7	10	191.85	197.23	191.54	196.34	120699	0.0290698
2008/07/11	2008	7	11	197.1	201	194.99	200.12	104672	0.0903955
2008/07/14	2008	7	14	199.63	202.22	198.51	199.12	75411	-0.0621762
2008/07/15	2008	7	15	198.01	198.04	192.51	193.01	100006	-0.0220994
2008/07/16	2008	7	16	193.96	195.36	190.02	192.48	105933	-0.0621469
2008/07/17	2008	7	17	197.03	197.57	194.8	194.89	93701	-0.144578
2008/07/18	2008	7	18	197.01	197.06	192.02	192.86	86007	0.0422535
2008/07/21	2008	7	21	195.72	201.08	195.62	200	101270	-0.0135135
2008/07/22	2008	7	22	198.18	200.06	198.05	199.77	72281	-0.0684932
2008/07/23	2008	7	23	202.85	204.72	201.81	203.64	110648	0.0808824
2008/07/24	2008	7	24	205.12	208.65	205.08	208.34	113865	-0.0272109
2008/07/25	2008	7	25	204.13	206.3	203.13	204.27	78530	-0.13986
2008/07/28	2008	7	28	205.62	205.82	202.71	203.97	79835	0.0325203
2008/07/29	2008	7	29	200.45	200.7	196.77	199.9	84239	0.023622
2008/07/30	2008	7	30	203.23	203.84	201.12	201.82	97984	-0.0923077
2008/07/31	2008	7	31	202.8	205.12	202.07	204.12	81410	0
2008/08/01	2008	8	1	202.1	203.23	199.83	201.43	72633	-0.101695
2008/08/04	2008	8	4	200.54	201.09	195.77	197.56	88563	-0.0283019
2008/08/05	2008	8	5	196.95	199.26	196.16	196.44	110688	-0.15534
2008/08/06	2008	8	6	200.73	202.56	199.87	202.28	101773	-0.0804598
2008/08/07	2008	8	7	202.14	202.86	198.69	200.31	84507	0.15
2008/08/08	2008	8	8	198.03	201.51	197.57	200.76	77196	0.173913
2008/08/11	2008	8	11	203.87	204.52	202.42	202.42	86365	-0.138889
2008/08/12	2008	8	12	202.41	204.04	200.98	202.12	88188	0.0215054
2008/08/13	2008	8	13	201.55	202.94	198.96	200.26	75845	1.47063e-16
2008/08/14	2008	8	14	199.09	202.44	199.09	201.5	79389	0.2
2008/08/18	2008	8	18	202.45	203.03	200.03	200.97	79926	0.00877193
2008/08/19	2008	8	19	199.24	199.37	195.7	197.56	71058	-0.0956522
2008/08/20	2008	8	20	196.29	198.65	195.22	197.35	80403	0.0384615
2008/08/21	2008	8	21	197.16	197.29	193.56	193.85	76805	0.166667
2008/08/22	2008	8	22	193.24	193.33	189.58	192.04	83949	0.0634921
2008/08/25	2008	8	25	193.12	194	192.05	192.99	70352	0.0970149
2008/08/26	2008	8	26	189.71	193.11	189.41	191.36	73961	0.210884
2008/08/27	2008	8	27	192.31	192.4	187.99	191.6	86473	-0.00561798
2008/08/28	2008	8	28	192.79	192.81	188.63	188.75	74141	-0.00564972
2008/08/29	2008	8	29	190.69	191.84	188.63	188.96	88417	-0.198864
2008/09/01	2008	9	1	186.29	186.85	181.89	182.13	125781	0.125887
2008/09/02	2008	9	2	182.61	184.38	180.37	182.41	157681	0.67874
2008/09/03	2008	9	3	181.89	185.33	180.92	184.36	137690	0.34334
2008/09/04	2008	9	4	183.55	185.07	181.69	183.57	168494	0.131285
2008/09/05	2008	9	5	179.27	182.15	179.08	180.49	142564	0.203704
2008/09/08	2008	9	8	184.94	190.72	184.9	189.97	161977	-0.0153846
2008/09/09	2008	9	9	188.74	188.74	185.93	186.99	143814	-0.210937
2008/09/10	2008	9	10	184.01	188.74	183.63	188.5	139178	-0.148515
2008/09/11	2008	9	11	187.64	188.89	184.92	185.27	151541	-0.104651
2008/09/12	2008	9	12	188.55	190.4	188	189.9	117842	-0.246753
2008/09/16	2008	9	16	177.58	180.72	176.86	179	177433	0.155172
2008/09/17	2008	9	17	183.29	185.71	182.06	183.54	147572	0.0746269
2008/09/18	2008	9	18	178.15	180.1	175.63	179.25	151919	0.0416667
2008/09/19	2008	9	19	185.74	189.4	185.04	188.31	204866	0.0133333
2008/09/22	2008	9	22	190.4	193.04	188.68	189.16	144553	0
2008/09/23	2008	9	23	187.43	192.18	187.03	191.58	119748	-0.157895
2008/09/24	2008	9	24	191.3	194.16	190.34	193.18	145854	-0.125
2008/09/25	2008	9	25	192.07	194.19	189.42	193.87	120826	-0.178571
2008/09/26	2008	9	26	192.49	193.33	189.63	190.6	106042	-0.152174
2008/09/29	2008	9	29	192.47	193.25	187.12	188.1	130445	0.128205
2008/09/30	2008	9	30	178.84	186.62	177.95	186.62	140833	0
2008/10/01	2008	10	1	187.39	187.39	184.02	185.52	111161	-0.0227273
2008/10/02	2008	10	2	186.79	187.94	181.46	182.7	119468	0.186047
2008/10/06	2008	10	6	178.58	178.68	173.87	175.03	131015	0.294118
2008/10/07	2008	10	7	172.87	177.3	170.6	176.46	118366	0.121212
2008/10/08	2008	10	8	171.02	172.55	166.33	167.16	143371	0.202703
2008/10/09	2008	10	9	167.64	172.55	165.97	168.86	170243	0.191011
2008/10/10	2008	10	10	162.57	162.6	153.42	162.05	178836	0.198113
2008/10/13	2008	10	13	166.22	168.94	163.16	167.91	163798	0.0708661
2008/10/14	2008	10	14	174.88	178.15	174.47	178.15	193277	0.0808824
2008/10/15	2008	10	15	173.92	176.07	172.48	174.28	145577	-0.108844
2008/10/16	2008	10	16	163.16	164.37	156.41	157.63	196489	0.0458015
2008/10/17	2008	10	17	161.64	161.67	151.53	153.06	200963	-0.10219
2008/10/20	2008	10	20	155.23	158.09	149.51	157.51	173504	-0.0243902
2008/10/21	2008	10	21	159.61	160.75	153.84	155.8	150169	-0.0916667
2008/10/22	2008	10	22	155.12	155.94	142.69	148.13	160282	0.192661
2008/10/23	2008	10	23	142.28	142.28	134.44	137.47	177344	0.130769
2008/10/24	2008	10	24	137.8	137.87	121.14	123.27	205906	0.52381
2008/10/27	2008	10	27	123.54	127.66	117.91	125.93	243021	0.120536
2008/10/28	2008	10	28	122.14	134.55	120.2	132.42	270358	0.0199203
2008/10/29	2008	10	29	138.97	143.05	122.01	128.68	314271	0.0273437
2008/10/30	2008	10	30	138.11	145.96	131.72	144.42	327810	-0.0836502
2008/10/31	2008	10	31	144	154.66	140.92	147.5	331991	-0.307054
2008/11/03	2008	11	3	147.6	153.53	146.49	148.81	258310	-0.179641
2008/11/04	2008	11	4	149.58	151.91	146.76	151.63	253987	-0.0875912
2008/11/05	2008	11	5	155.69	159.56	152.03	154.93	293112	-0.208
2008/11/06	2008	11	6	148.83	149.9	141.84	143.37	223826	-0.0606061
2008/11/07	2008	11	7	138.29	148.54	135.95	148.44	298134	-0.139785
2008/11/10	2008	11	10	150.78	152.69	147	150.84	275057	-0.075
2008/11/11	2008	11	11	148.19	152.11	145.52	147.67	213064	-0.0135135
2008/11/12	2008	11	12	144.42	149.81	143.31	147.27	195720	-0.0410959
2008/11/13	2008	11	13	140.38	142.7	135.92	142.7	200964	-0.114286
2008/11/14	2008	11	14	147.76	148.01	140.81	142.26	182457	-0.0483871
2008/11/17	2008	11	17	140.35	144.5	136.71	140.57	206270	-0.0169492
2008/11/18	2008	11	18	137.1	140.06	134.8	134.88	166111	-0.0517241
2008/11/19	2008	11	19	135.01	135.08	129.35	132.33	168127	0.127273
2008/11/20	2008	11	20	125.91	128.31	123.35	123.54	174716	0.193548
2008/11/21	2008	11	21	121.31	132.24	118.91	130.76	233134	0.0810811
2008/11/24	2008	11	24	129.6	132.1	125.93	126.02	208374	-0.075
2008/11/25	2008	11	25	132.35	134.25	125.63	128.01	229616	-0.027027
2008/11/26	2008	11	26	129.44	134.7	129.43	134.5	223135	-0.0277778
2008/11/27	2008	11	27	138.55	140.43	136.86	139.17	279586	-0.114286
2008/11/28	2008	11	28	139.6	141.9	138.84	140.66	235623	-0.129032
2008/12/01	2008	12	1	140.26	141.64	138.15	138.33	188277	-0.0185185
2008/12/02	2008	12	2	131.41	135.89	131.35	133.7	182931	0.0754717
2008/12/03	2008	12	3	135.53	135.54	132.22	133.62	208331	-0.157895
2008/12/04	2008	12	4	136.3	136.3	130.09	131.43	194575	-0.0416667
2008/12/05	2008	12	5	132.95	135.2	131.82	134.33	170431	0.0434783
2008/12/08	2008	12	8	136.01	146	135.3	144.89	254791	0.0625
2008/12/09	2008	12	9	146.39	146.97	143.02	145.2	224755	-0.0784314
2008/12/10	2008	12	10	146.11	152.14	145.31	150.73	292425	0.0638298
2008/12/11	2008	12	11	150.55	153.63	149.03	151.93	301181	-0.16
2008/12/12	2008	12	12	148.01	151.2	142.75	144.38	274231	0
2008/12/15	2008	12	15	150.86	152.45	149.09	151.43	207056	-0.0952381
2008/12/16	2008	12	16	150.06	151.94	148.07	151.35	239828	-1.96084e-16
2008/12/17	2008	12	17	154.84	155.95	149.42	152.62	240433	-0.0789474
2008/12/18	2008	12	18	154.54	155.56	151.89	153.24	208296	0.228571
2008/12/19	2008	12	19	153.21	156.12	152.91	154.1	180275	-0.0697674
2008/12/22	2008	12	22	155.33	156.94	152.19	153.98	182933	-0.025
2008/12/23	2008	12	23	152.35	153.29	148.67	148.93	157842	0.0769231
2008/12/24	2008	12	24	148.46	149.11	145.01	147.02	133173	0.214286
2008/12/26	2008	12	26	146.98	147.81	144.27	145.81	121061	-0.176471
2008/12/29	2008	12	29	144.55	145.93	141.1	145.72	100029	0.0952381
2008/12/30	2008	12	30	146.71	149.5	146.25	146.35	103136	-0.0434783
2009/01/02	2009	1	2	147.51	151.15	145.59	151.15	138370	-0.0681818
2009/01/05	2009	1	5	154.57	155.13	152.63	153.83	199256	-0.243902
2009/01/06	2009	1	6	155.16	158.17	154.89	156.79	200114	0.129032
2009/01/07	2009	1	7	157.11	161.53	156.7	161.36	273144	-0.2
2009/01/08	2009	1	8	159.21	159.76	156.39	157.76	225019	0.0357143
2009/01/09	2009	1	9	158.8	159.63	153.93	154.17	182044	0.172414
2009/01/12	2009	1	12	152.76	153.68	150.04	151.01	131000	0.0882353
2009/01/13	2009	1	13	149.7	152.67	147.77	152.45	138864	0.0810811
2009/01/14	2009	1	14	151.45	154.8	150.15	154.5	146450	1.8628e-16
2009/01/15	2009	1	15	148.44	149.39	144.64	145.05	158522	0.1
2009/01/16	2009	1	16	146.08	148.11	144.44	148.03	136639	-0.0227273
2009/01/19	2009	1	19	149.42	151.23	148.74	150.02	169370	-0.0930233
2009/01/20	2009	1	20	147.78	147.86	144.95	146.55	153702	-1.91056e-16
2009/01/21	2009	1	21	141.28	145.3	141.05	143.29	150531	0.102564
2009/01/22	2009	1	22	146.29	146.6	143.57	145.11	159855	-0.0930233
2009/01/23	2009	1	23	143.48	143.48	141.04	141.75	124565	-0.102564
2009/01/28	2009	1	28	146.05	151.41	145.84	151.04	173217	0.0857143
2009/01/29	2009	1	29	152.03	154.04	151.47	152.29	180403	-0.0526316
2009/01/30	2009	1	30	149.55	151.74	149.12	151.33	170482	-0.0277778
2009/02/02	2009	2	2	148.86	152.39	147.55	149	168039	0.0857143
2009/02/03	2009	2	3	149.71	153.17	147.75	151.42	149348	0
2009/02/04	2009	2	4	154.2	156	153.18	155.99	202799	0
2009/02/05	2009	2	5	154.76	157.99	154	154	197197	-0.0789474
2009/02/06	2009	2	6	156.99	158.92	156.28	158.9	217034	0.0571429
2009/02/09	2009	2	9	160.77	161.32	157.29	157.7	174368	-0.0540541
2009/02/10	2009	2	10	159.29	160.02	155.25	156.84	150216	-0.0571429
2009/02/11	2009	2	11	152.61	155.78	151.79	155.26	150378	0.0606061
2009/02/12	2009	2	12	154.12	154.56	151.04	153.66	174896	0.0285714
2009/02/13	2009	2	13	153.44	155.24	151.35	155.19	158463	-0.0555556
2009/02/16	2009	2	16	153.85	156.14	152.57	152.66	159766	-0.0882353
2009/02/17	2009	2	17	151.46	151.46	145.78	146.6	182053	0.0645161
2009/02/18	2009	2	18	144.49	145.53	142.47	144.21	166710	0
2009/02/19	2009	2	19	143.57	145.53	141.54	143.6	182479	0.121212
2009/02/20	2009	2	20	142.01	143.09	137.07	138.31	166940	0.108108
2009/02/23	2009	2	23	137.33	142.79	136.25	142.78	156287	0.121951
2009/02/24	2009	2	24	137.66	138.97	136.79	137.82	125635	0.0652174
2009/02/25	2009	2	25	142.02	142.14	137.69	138.65	151563	-0.0816327
2009/02/26	2009	2	26	140.01	143.18	134.44	136.98	176253	-0.0888889
2009/02/27	2009	2	27	137.2	140.22	135.95	138.07	135670	0.0243902
2009/03/02	2009	3	2	135.42	135.42	131.28	132.47	120909	0.142857
2009/03/03	2009	3	3	129.46	134.44	129.36	133.78	152334	-0.0625
2009/03/04	2009	3	4	132.77	138.71	131.22	138.21	153586	0.0666667
2009/03/05	2009	3	5	139.35	140.29	137.15	138.25	153807	0
2009/03/06	2009	3	6	135.35	138.45	135.32	137.83	122702	-0.0208333
2009/03/09	2009	3	9	139.61	140.8	137.22	140	125331	0.0212766
2009/03/10	2009	3	10	138.4	143.4	138.37	142.73	211190	0.0625
2009/03/11	2009	3	11	146.93	147.7	146.3	147.6	221180	-0.0392157
2009/03/12	2009	3	12	147.38	148.19	144.94	148.02	245614	0.0204082
2009/03/13	2009	3	13	149.06	150.54	147.21	147.29	211563	-0.08
2009/03/16	2009	3	16	147.11	149.46	146.12	147	167082	-0.173913
2009/03/17	2009	3	17	149.08	152.6	148.05	152.17	217858	-0.184211
2009/03/18	2009	3	18	153.84	153.84	151.09	152.89	184088	0.0967742
2009/03/19	2009	3	19	154.21	155.12	151.01	151.51	179492	0
2009/03/20	2009	3	20	151.9	154.05	151.59	152.58	140220	-0.0588235
2009/03/23	2009	3	23	153.69	156.8	153.61	156.42	163472	1.16425e-16
2009/03/24	2009	3	24	159.94	160.03	157.21	159.56	193182	0
2009/03/25	2009	3	25	158.69	160.28	157.93	160.28	169763	0
2009/03/26	2009	3	26	159.69	162.28	158.45	162.22	222191	-0.09375
2009/03/27	2009	3	27	162.71	163.98	161.09	161.66	258370	-0.103448
2009/03/30	2009	3	30	161.89	162.64	156.2	156.23	188234	-0.153846
2009/03/31	2009	3	31	157.31	160.33	156.86	157.01	174297	0.136364
2009/04/01	2009	4	1	158.02	161.22	156.24	160.46	211040	-0.12
2009/04/02	2009	4	2	163.3	166.45	162.55	166.18	277896	0.136364
2009/04/03	2009	4	3	167.65	168.36	165.86	167.11	240612	0.16
2009/04/06	2009	4	6	168.21	171.42	168.17	168.62	290257	0.241379
2009/04/07	2009	4	7	168.3	169.14	166.41	168.34	241352	0.0833333
2009/04/08	2009	4	8	166.3	166.71	162.46	162.68	227342	0.102564
2009/04/09	2009	4	9	164.13	169.73	163.84	169.48	330922	0.0697674
2009/04/10	2009	4	10	172.61	174.78	169.89	172.01	333141	0.0217391
2009/04/13	2009	4	13	172.49	174.01	170.87	171.69	277841	-0.0212766
2009/04/14	2009	4	14	173.56	174.04	169.55	172.03	295751	-0.0217391
2009/04/15	2009	4	15	169.24	171.87	167.68	171.21	263612	-0.111111
2009/04/16	2009	4	16	174.26	176.12	171.42	171.73	270746	-0.075
2009/04/17	2009	4	17	174.03	174.99	169.71	171.33	251592	-0.027027
2009/04/20	2009	4	20	172.55	173.04	169.04	172.3	183252	-0.111111
2009/04/21	2009	4	21	168.58	172.35	167.66	171.96	204246	-0.09375
2009/04/22	2009	4	22	173.28	175.11	171.86	174.4	291370	-0.0689655
2009/04/23	2009	4	23	175.88	176.64	173.9	176.14	277302	0.148148
2009/04/24	2009	4	24	176.31	176.99	172.75	174.13	237327	-0.0322581
2009/04/27	2009	4	27	174.31	175.59	171.2	172.13	197835	-0.1
2009/04/28	2009	4	28	172.69	174	167.14	167.24	223143	0.111111
2009/04/29	2009	4	29	168.53	172.08	167.28	172.08	165192	0.0333333
2009/04/30	2009	4	30	174.04	177.3	173.54	176	274250	-0.129032
2009/05/04	2009	5	4	178.23	179.69	177.46	179.69	348483	0.151852
2009/05/06	2009	5	6	179.76	181.03	177.88	178.82	331951	0.0610933
2009/05/07	2009	5	7	181.52	181.82	178.27	179.74	332667	-0.0387878
2009/05/08	2009	5	8	179.58	181.07	178.34	181.04	260600	0.0857503
2009/05/11	2009	5	11	181.42	182.09	179.88	181.35	250059	-0.0609756
2009/05/12	2009	5	12	180.24	180.84	178.73	179.73	235752	-0.134199
2009/05/13	2009	5	13	180.46	181.27	179.37	181.14	237700	0.025
2009/05/14	2009	5	14	178.67	179.09	176.28	176.29	274844	-0.0682927
2009/05/15	2009	5	15	178.09	178.96	177.09	177.8	259264	-0.157068
2009/05/18	2009	5	18	176.94	177.41	174.56	177.26	206864	0.0993789
2009/05/19	2009	5	19	181.3	182.81	180.62	182.76	289074	0.0677966
2009/05/20	2009	5	20	182.75	184.01	182.4	183.8	219078	0.0634921
2009/05/21	2009	5	21	183.08	183.26	180.59	181.82	256047	0.104478
2009/05/22	2009	5	22	179.69	182.7	178.86	179.01	242148	0.0315315
2009/05/25	2009	5	25	177.58	180.31	167.47	178.57	257337	-0.00436681
2009/05/26	2009	5	26	179.12	179.3	173.5	174.77	218090	0.0964912
2009/05/27	2009	5	27	177.63	178.26	173.47	173.75	252544	0.176
2009/05/28	2009	5	28	173.28	178.19	172.42	178.19	225462	0.0102041
2009/05/29	2009	5	29	178.16	178.97	176.42	178.7	217854	-0.0841751
2009/06/01	2009	6	1	178.42	180.9	176.92	180.9	189986	-0.0955882
2009/06/02	2009	6	2	183.64	183.71	180.3	180.47	224413	-0.0894309
2009/06/03	2009	6	3	181.78	182.25	178.93	180.31	276109	-0.178571
2009/06/04	2009	6	4	179.55	179.75	175.35	175.75	230558	0.0163043
2009/06/05	2009	6	5	177.43	177.77	175.12	177.77	175532	0.160428
2009/06/08	2009	6	8	177.65	180	176.87	177.67	176062	0.119816
2009/06/09	2009	6	9	179.49	180	174.87	174.91	173017	0.0164609
2009/06/10	2009	6	10	176.01	180.96	175.52	180.91	184735	0.00404858
2009/06/11	2009	6	11	180.49	183.84	179.9	181.43	193481	-0.100806
2009/06/12	2009	6	12	182.74	183.72	181.23	182.69	144430	0.0627803
2009/06/15	2009	6	15	182.59	182.64	178.97	180.66	136812	-0.0421941
2009/06/16	2009	6	16	178.27	180.32	177.58	178.88	151070	-0.0969163
2009/06/17	2009	6	17	177.9	178.65	176.85	177.8	143869	-0.15122
2009/06/18	2009	6	18	177.56	178.34	174.9	175.54	134104	0.344828
2009/06/19	2009	6	19	176.96	177.38	174.94	176.63	149326	-0.0042735
2009/06/22	2009	6	22	176.46	179.11	176.12	179.02	124457	-0.00429185
2009/06/23	2009	6	23	175.17	175.81	173.52	174.32	216749	0.103448
2009/06/24	2009	6	24	174.96	176	173.22	175.08	166005	-0.03125
2009/06/25	2009	6	25	175.5	180.46	175.5	178.86	188813	-0.294355
2009/06/26	2009	6	26	180.04	180.41	178.45	179.28	145231	-0.142857
2009/06/29	2009	6	29	179.92	181.42	178.4	178.81	151341	0.2
2009/06/30	2009	6	30	180.65	181.65	178.69	178.99	184365	-0.05
2009/07/01	2009	7	1	178.53	182.5	177.75	181.95	162551	0.0701754
2009/07/02	2009	7	2	182.92	182.96	180.8	181.85	163024	0.120219
2009/07/03	2009	7	3	179.11	182.92	179.02	182.92	139037	0.136585
2009/07/06	2009	7	6	182.78	185.04	182.36	184.5	140128	-0.197425
2009/07/07	2009	7	7	185.18	186.02	184.2	185.11	163708	0.0160428
2009/07/08	2009	7	8	183.86	184.73	182.28	184.73	152507	0.0842105
2009/07/09	2009	7	9	184.26	186.51	183.94	184.72	147954	0.174757
2009/07/10	2009	7	10	185.27	185.43	182.84	184.56	121806	-0.0330579
2009/07/13	2009	7	13	184.23	184.23	178.15	178.15	156581	0.128205
2009/07/14	2009	7	14	181.13	181.35	178.34	179.43	136525	-0.0833333
2009/07/15	2009	7	15	181.94	184.58	181.82	184.26	135792	-0.00413223
2009/07/16	2009	7	16	186.57	187.15	185.39	186.22	156513	-0.149378
2009/07/17	2009	7	17	187.63	187.96	186.21	187.16	113969	0.0926829
2009/07/20	2009	7	20	188.11	192.77	187.97	192.25	175538	-0.0803571
2009/07/21	2009	7	21	193.65	194.73	192.48	193.62	179453	0.223301
2009/07/22	2009	7	22	193.96	194.6	193.1	194.29	161356	0.134921
2009/07/23	2009	7	23	194.45	195.65	192.93	194.4	195930	-0.0944056
2009/07/24	2009	7	24	195.9	196.31	194.32	195.13	162063	-0.0501931
2009/07/27	2009	7	27	196.23	198.92	195.48	198.07	185553	0.105691
2009/07/28	2009	7	28	197.69	198.77	197.4	198.52	150444	-0.128676
2009/07/29	2009	7	29	198.19	198.98	197.19	198.24	196424	-0.109705
2009/07/30	2009	7	30	198.4	200.02	196.56	199.88	179237	0.113744
2009/07/31	2009	7	31	200.9	203.35	200.07	202.96	195410	-0.0808511
2009/08/03	2009	8	3	203.59	204.69	202.67	203.81	164083	-0.0925926
2009/08/04	2009	8	4	205.28	206.67	203.08	204.1	200515	0.153061
2009/08/05	2009	8	5	204.72	205.43	202.96	203.19	149860	-0.0752212
2009/08/06	2009	8	6	202.59	204.87	201.33	203.74	146414	-0.0287081
2009/08/07	2009	8	7	203.41	205.07	202.86	204.95	133532	0.0689655
2009/08/10	2009	8	10	206.16	206.56	204.27	204.77	130613	0.0552995
2009/08/11	2009	8	11	204.21	205.25	203.91	204.96	154733	-0.131004
2009/08/12	2009	8	12	203.87	203.94	201.01	202.67	175324	-0.0301508
2009/08/13	2009	8	13	204.52	205.1	202.46	202.46	181600	-0.0259067
2009/08/14	2009	8	14	204.92	206.8	204.6	206.46	160634	0.0691489
2009/08/17	2009	8	17	205.97	205.97	199.77	200.52	158801	0.0248756
2009/08/18	2009	8	18	198.88	202.6	198.66	201.33	152777	0.0242718
2009/08/19	2009	8	19	201.78	203.61	201.08	201.08	151333	0.165877
2009/08/20	2009	8	20	203.02	205.41	201.04	205.22	151733	0.113821
2009/08/21	2009	8	21	206.05	207.35	203.93	206.26	180619	-0.0547445
2009/08/24	2009	8	24	209.43	210.93	209.18	210.6	193586	0.015444
2009/08/25	2009	8	25	209.27	210.41	208.38	209.12	158650	0.0190114
2009/08/26	2009	8	26	209.79	210.8	209.06	210.62	141477	-0.149254
2009/08/27	2009	8	27	209.74	210.52	207.36	208.62	145001	-0.0833333
2009/08/28	2009	8	28	210.45	211.07	208.58	209.74	160228	-0.00478469
2009/08/31	2009	8	31	209.43	209.99	205.8	207.44	152372	0.0192308
2009/09/01	2009	9	1	207.54	212.2	206.25	211.89	142005	-0.00471698
2009/09/02	2009	9	2	208.55	211.85	207.63	210.51	180979	0.113744
2009/09/03	2009	9	3	210.6	211.53	209.43	210.6	165625	0.0425532
2009/09/04	2009	9	4	211.91	211.91	208.32	209.81	174499	0.0204082
2009/09/07	2009	9	7	211.08	211.31	208.55	209.73	135049	-0.004
2009/09/08	2009	9	8	210.76	211.74	210.08	211.4	176110	-0.0240964
2009/09/09	2009	9	9	211.7	211.86	209.31	210.09	169031	-0.0452675
2009/09/10	2009	9	10	211.09	214.96	210.74	214.92	199974	-0.0474138
2009/09/11	2009	9	11	214.77	216.29	214.16	215.81	173878	0.104072
2009/09/14	2009	9	14	215.87	215.99	212.55	213.42	163394	-0.0368852
2009/09/15	2009	9	15	214.9	216.41	214.16	216.14	203171	-0.0255319
2009/09/16	2009	9	16	217	222.07	216.95	220.53	179183	0.0218341
2009/09/17	2009	9	17	222.73	223.54	220.3	222.31	184201	0.141026
2009/09/18	2009	9	18	222.2	224.75	221.78	222.34	172139	0.0636704
2009/09/21	2009	9	21	222.35	223.7	221.27	221.85	131749	-0.119718
2009/09/22	2009	9	22	222.72	225.65	222.57	225.27	154499	0.088
2009/09/23	2009	9	23	225.89	225.93	223.84	224.69	182697	-0.0220588
2009/09/24	2009	9	24	223.9	225.18	220.57	222.35	166030	-0.0676692
2009/09/25	2009	9	25	221.24	221.9	217.83	221.82	170932	-0.185484
2009/09/28	2009	9	28	219.89	220.86	218.53	219.66	129135	-0.029703
2009/09/29	2009	9	29	222.39	222.55	220.16	221.59	127869	-0.00510204
2009/09/30	2009	9	30	221.51	223.88	218.66	219.75	171406	-0.0666667
2009/10/01	2009	10	1	220.81	221.54	213.96	215.94	147431	0.10989
2009/10/05	2009	10	5	212.69	213.63	210.02	210.38	148155	0.00990099
2009/10/06	2009	10	6	212.19	213.09	208.23	209.25	146147	0.127451
2009/10/07	2009	10	7	212	212.86	208.94	208.94	136576	-0.0913043
2009/10/08	2009	10	8	210.31	211.08	208	211.01	147851	0.0143541
2009/10/09	2009	10	9	211.98	215.85	210.88	215.57	122746	-0.188679
2009/10/12	2009	10	12	217.34	217.55	213.07	214.23	138440	0.232558
2009/10/13	2009	10	13	213.5	215.01	210.92	213.1	154533	0.0188679
2009/10/14	2009	10	14	215.14	216.5	214.29	215.9	117674	0.0740741
2009/10/15	2009	10	15	217.69	219.25	216.62	217.47	145840	0.0474138
2009/10/16	2009	10	16	217.02	218.78	214.49	214.91	133040	-2.19024e-16
2009/10/19	2009	10	19	213.89	216.37	211.24	216.19	100922	-0.1893
2009/10/20	2009	10	20	218.31	218.61	216.13	217.53	121209	0.121827
2009/10/21	2009	10	21	216.13	218.22	215.55	216.64	108850	-0.0542986
2009/10/22	2009	10	22	214.32	216.12	212.2	213.25	110023	0.00478469
2009/10/23	2009	10	23	215.07	215.75	213.54	214.73	107977	-0.0428571
2009/10/26	2009	10	26	213.87	218.27	213.79	217.45	105301	-0.00497512
2009/10/27	2009	10	27	216.07	216.88	214.78	216.47	105023	-0.165
2009/10/28	2009	10	28	216.37	216.85	210.19	211.03	117489	0.0598802
2009/10/29	2009	10	29	207.5	207.95	204.83	207.68	122932	0.220339
2009/10/30	2009	10	30	210.3	210.3	206.81	206.81	94765	0.037037
2009/11/02	2009	11	2	201.76	205.72	201.76	204.25	97167	0.0535714
2009/11/03	2009	11	3	204.49	204.93	202.95	203.13	80131	-0.00423729
2009/11/04	2009	11	4	203.93	207.19	203.13	207.18	86197	-0.0255319
2009/11/05	2009	11	5	205.57	206.12	203.34	203.52	77387	-0.240175
2009/11/06	2009	11	6	207	207.13	205.38	206.53	80605	0
2009/11/09	2009	11	9	207.29	209.41	206.68	207.29	85933	0.0574713
2009/11/10	2009	11	10	209.89	210.65	207.79	208.23	84596	0.076087
2009/11/11	2009	11	11	209.41	210.08	207.22	210.08	76028	0.030303
2009/11/12	2009	11	12	210.51	211.17	206.67	206.67	105105	0.215686
2009/11/13	2009	11	13	208	208.77	205.38	206.84	90698	0.0967742
2009/11/16	2009	11	16	207.61	209.9	206.1	209.9	101701	-0.00735294
2009/11/17	2009	11	17	210.86	211.3	208.92	209	119246	-0.0185185
2009/11/18	2009	11	18	210.54	212.88	210.29	211.56	112739	-0.0792453
2009/11/19	2009	11	19	212.28	214.62	212.14	213.89	110815	0.0204918
2009/11/20	2009	11	20	212.88	214.5	212.6	213.76	90760	-0.0763052
2009/11/23	2009	11	23	214.2	215.29	212.67	213.72	84009	0
2009/11/24	2009	11	24	214.79	214.87	211.04	211.92	153574	0.0434783
2009/11/25	2009	11	25	212.18	213.14	210.93	212.61	78570	0.025
2009/11/26	2009	11	26	211.8	213.87	210.77	210.77	90548	-0.203252
2009/11/27	2009	11	27	207.4	208.37	200.06	200.73	131879	0.0408163
2009/11/30	2009	11	30	203.81	206.66	203.81	204.75	102913	-0.0980392
2009/12/01	2009	12	1	204.02	207.07	202.99	207.07	111376	-0.0978261
2009/12/02	2009	12	2	208.82	210.97	208.41	210.25	107716	0.0240964
2009/12/03	2009	12	3	211.01	213.31	210.55	213.31	99770	0.0941176
2009/12/04	2009	12	4	212.43	215.34	212.34	214.5	96334	-0.0752688
2009/12/07	2009	12	7	215.65	216.07	214.52	215.55	97127	0.0406977
2009/12/08	2009	12	8	215.24	216.4	214.07	214.91	74411	-0.0670391
2009/12/09	2009	12	9	213.3	215.9	212.47	215.75	107298	0.0598802
2009/12/10	2009	12	10	215.95	218.73	212.7	218.73	139125	0
2009/12/11	2009	12	11	218.26	220.01	216.9	218.77	106156	0
2009/12/14	2009	12	14	219.48	219.69	216.77	219.51	111471	-0.124294
2009/12/15	2009	12	15	218.72	219.99	218.48	219.6	94799	-1.71686e-16
2009/12/16	2009	12	16	219.65	220.22	217.66	219.32	91845	0.0516129
2009/12/17	2009	12	17	219.17	219.33	216.82	216.9	84855	-0.00613497
2009/12/18	2009	12	18	215.82	217.37	214.69	216.68	85057	0.0123457
2009/12/21	2009	12	21	216.47	217.08	215.13	216.2	84573	0.00609756
2009/12/22	2009	12	22	217.77	218.08	216.61	217.87	95162	0.0121212
2009/12/23	2009	12	23	218.66	218.95	217.81	218.95	82316	0.149701
2009/12/24	2009	12	24	219.15	222.62	218.83	221.67	103770	-0.0833333
2009/12/28	2009	12	28	223.04	223.06	221.16	222.03	136905	0.193182
2009/12/29	2009	12	29	220.57	221.65	218.92	220.34	88920	0.0571429
2009/12/30	2009	12	30	220.1	221.86	218.99	221.86	100373	0.0900901
2010/01/04	2010	1	4	221.67	223.49	221.66	223.49	85967	-0.0482819
2010/01/05	2010	1	5	224.24	224.4	222.18	222.84	153282	0.0687843
2010/01/06	2010	1	6	223.83	224.96	223.52	224.67	170500	-0.126577
2010/01/07	2010	1	7	224.23	224.77	221.31	221.31	183417	0.00685435
2010/01/08	2010	1	8	222.65	222.81	219.15	222.66	157255	-0.14904
2010/01/11	2010	1	11	223.31	224.18	222.23	222.23	155386	-0.131429
2010/01/12	2010	1	12	222.5	223.39	220.86	223.04	121231	-0.0855263
2010/01/13	2010	1	13	220.82	221.46	219.01	219.17	116029	0.0647482
2010/01/14	2010	1	14	220.39	222.24	219.88	221.19	134056	0.0878378
2010/01/15	2010	1	15	222.33	223.69	221.12	223.21	156994	0.0869565
2010/01/18	2010	1	18	222.26	225.19	221.21	224.38	156024	0.0742857
2010/01/19	2010	1	19	225.44	226.1	223.55	224.13	129306	0.0212766
2010/01/20	2010	1	20	225.87	225.97	223.88	224.83	171767	-0.046875
2010/01/21	2010	1	21	223.03	226.16	222.41	226.16	127292	-0.0765027
2010/01/22	2010	1	22	222.59	223.9	218.22	220.68	154755	-0.0236686
2010/01/25	2010	1	25	217.72	220.65	217.37	219.33	125942	-0.0606061
2010/01/26	2010	1	26	219.09	219.41	213.52	214.89	130220	1.63102e-16
2010/01/27	2010	1	27	215.38	215.63	212.51	213.02	119972	0.109677
2010/01/28	2010	1	28	213.94	216.65	212.53	215.67	115838	-0.00581395
2010/01/29	2010	1	29	212.77	213.63	209.4	210.34	113867	0.187135
2010/02/01	2010	2	1	210.53	211.68	208.77	210.76	104367	-0.0394089
2010/02/02	2010	2	2	212.36	212.36	208.55	209.27	116331	0.174359
2010/02/03	2010	2	3	211.76	212.45	209.99	211.86	92510	0
2010/02/04	2010	2	4	211.82	212.44	210.71	211.72	89449	0
2010/02/05	2010	2	5	205.48	206.39	204.31	205.06	105387	-0.0436681
2010/02/08	2010	2	8	204.6	204.87	202.69	203.37	85550	0.0182648
2010/02/09	2010	2	9	203.17	206.25	202.93	206.01	100276	-0.0358744
2010/02/10	2010	2	10	206.98	207.41	205.23	205.94	91857	0
2010/02/11	2010	2	11	206.55	210.17	206.45	209.73	98644	0.0465116
2010/02/12	2010	2	12	209.35	209.59	206.56	208.74	87273	-0.08
2010/02/16	2010	2	16	208.21	210.84	207.77	209.73	72252	-0.0144928
2010/02/17	2010	2	17	212.24	213.56	212.09	213.44	96339	-0.0784314
2010/02/18	2010	2	18	213.81	213.98	212.11	212.55	79516	0.00531915
2010/02/19	2010	2	19	211.12	212.85	208.56	208.7	81624	0.132275
2010/02/22	2010	2	22	211.92	213.97	211.92	213.28	79148	0.107477
2010/02/23	2010	2	23	213.29	213.68	211.61	213.45	78091	0.0464135
2010/02/24	2010	2	24	211.69	211.93	210.11	210.92	82853	-0.016129
2010/02/25	2010	2	25	211.86	212.16	206.85	207.56	78859	-0.00409836
2010/02/26	2010	2	26	208.53	208.86	206.69	208.36	62066	-0.0534979
2010/03/02	2010	3	2	210.99	212.15	210.58	211.44	89620	-0.026087
2010/03/03	2010	3	3	211.42	212.4	210.81	212.36	69142	-0.0178571
2010/03/04	2010	3	4	212.75	213.66	211.12	211.91	71063	0.0136364
2010/03/05	2010	3	5	212.87	214.09	212.79	214.05	75190	-0.0672646
2010/03/08	2010	3	8	216.79	217.87	216.31	217.73	110528	-0.0432692
2010/03/09	2010	3	9	217.4	217.89	216.74	217.82	88555	-0.130653
2010/03/10	2010	3	10	217.9	218.07	216.63	217.82	96014	0.0231214
2010/03/11	2010	3	11	218.98	219.29	216.65	216.76	144916	0.0225989
2010/03/12	2010	3	12	218.11	218.17	216.14	217.35	92658	0.0441989
2010/03/15	2010	3	15	217.53	218.15	214.63	215.49	83214	0.0634921
2010/03/16	2010	3	16	216.15	216.26	214.5	215.25	129470	0.0348259
2010/03/17	2010	3	17	217.39	220.28	216.83	220.28	117943	-0.0384615
2010/03/18	2010	3	18	219.69	220.88	219.02	219.02	109220	0.095
2010/03/19	2010	3	19	220.05	220.77	219.32	220.48	104883	0.0182648
2010/03/22	2010	3	22	219.31	219.73	217.35	218.52	99570	-0.058296
2010/03/23	2010	3	23	220.27	220.95	219.44	220.09	94765	0.0571429
2010/03/24	2010	3	24	221.71	222.03	219.73	220.09	95382	-0.036036
2010/03/25	2010	3	25	220.11	221.13	219.58	221.07	147419	-0.168224
2010/03/26	2010	3	26	220.35	222.63	219.83	222.25	96488	0.117978
2010/03/29	2010	3	29	220.11	222.55	220.03	221.6	100815	0.00502513
2010/03/30	2010	3	30	223.45	223.5	221.63	222.48	102487	-0.015
2010/03/31	2010	3	31	222.76	223.2	221.06	221.58	111845	0.00507614
2010/04/01	2010	4	1	221.98	225.58	221.98	225.47	111808	0.20202
2010/04/02	2010	4	2	226.03	226.78	225.28	226.69	125157	-0.134454
2010/04/05	2010	4	5	227.37	228.02	225.61	227.48	113490	-0.0242718
2010/04/06	2010	4	6	228.62	228.64	226.49	227.51	91862	0.039801
2010/04/07	2010	4	7	227.33	227.82	226.62	227.31	109790	0.0143541
2010/04/08	2010	4	8	226.66	228.27	226.22	228.27	84630	-0.103774
2010/04/09	2010	4	9	228.34	228.76	224.82	226.81	164943	-0.00526316
2010/04/12	2010	4	12	227.56	227.94	224.14	224.59	111511	-0.021164
2010/04/13	2010	4	13	225.21	225.48	222.93	224.69	83805	-0.027027
2010/04/14	2010	4	14	226.01	228.08	226.01	228.08	109971	-0.05
2010/04/15	2010	4	15	229.52	229.84	227.13	229.17	136430	-0.00584795
2010/04/16	2010	4	16	228.83	229.11	226.21	227.69	93003	-0.0823529
2010/04/19	2010	4	19	224.17	225.76	223.04	223.65	89081	0.0769231
2010/04/20	2010	4	20	224.98	225.69	224.15	225.13	86756	-0.0238095
2010/04/21	2010	4	21	226.82	229.24	226.72	229.09	110514	0.0487805
2010/04/22	2010	4	22	227.6	228.02	226.19	227.76	99465	0.0523256
2010/04/23	2010	4	23	228.99	229.08	226.66	227.36	93337	0.176796
2010/04/26	2010	4	26	228.5	230.54	228.47	229.64	91555	-0.0985915
2010/04/27	2010	4	27	229.06	230.1	228.16	229.28	97141	0
2010/04/28	2010	4	28	224.81	226.98	224.61	226.98	119430	0.03125
2010/04/29	2010	4	29	227.58	227.58	224.98	226.11	122786	0.030303
2010/04/30	2010	4	30	227.94	229.14	227.59	227.95	113668	-0.161765
2010/05/03	2010	5	3	227.04	227.72	223.67	225.1	109194	0.0877193
2010/05/04	2010	5	4	226.29	227	224.22	224.76	122126	-0.0107527
2010/05/06	2010	5	6	219.56	220.76	218.72	220.21	130889	0.0217391
2010/05/07	2010	5	7	213.33	216.59	212.41	215.09	153082	-0.0159574
2010/05/10	2010	5	10	216.86	219.53	215.88	219.1	108117	0.302703
2010/05/11	2010	5	11	220.94	221	216.63	217.63	125763	0.0497925
2010/05/12	2010	5	12	218.86	219.26	215.98	216.78	111638	0.0790514
2010/05/13	2010	5	13	219.55	221.68	219.34	220.8	113397	-0.03663
2010/05/14	2010	5	14	219.58	221.69	218.45	221.08	131875	-0.102662
2010/05/17	2010	5	17	217.34	217.9	214.27	215.36	137856	-0.114407
2010/05/18	2010	5	18	216.68	216.8	212.57	214.42	128233	-0.0430622
2010/05/19	2010	5	19	211.26	212.54	208.83	212.43	124031	0.025
2010/05/20	2010	5	20	211.55	213.85	207.71	208.78	114721	-0.0146341
2010/05/24	2010	5	24	207.5	211.36	207.46	210.27	90579	0.0148515
2010/05/25	2010	5	25	207.58	207.79	201.5	204.83	136733	0.239024
2010/05/26	2010	5	26	206.95	207.51	203.21	206.62	121650	0.106299
2010/05/27	2010	5	27	204.54	210.49	204.52	209.83	124156	0.00355872
2010/05/28	2010	5	28	212.93	212.93	209.93	212.1	109309	0.0425532
2010/05/31	2010	5	31	212.43	214.34	211.81	214.34	84115	0.047619
2010/06/01	2010	6	1	213.3	214.46	211.89	213.02	92202	-0.198052
2010/06/03	2010	6	3	214.84	217.95	214.51	217.58	108445	-0.117409
2010/06/04	2010	6	4	217.37	218.79	217.03	218.03	104688	-0.0458716
2010/06/07	2010	6	7	213.55	214.57	211.95	214.38	99346	-0.0432692
2010/06/08	2010	6	8	213.84	216.8	213.21	216.08	96523	-0.0150754
2010/06/09	2010	6	9	216.15	216.56	213.81	215.26	102850	-0.0408163
2010/06/10	2010	6	10	215.82	217.23	214.64	215.73	110672	-0.0212766
2010/06/11	2010	6	11	218.85	219.87	217.3	219.22	100488	-0.130435
2010/06/14	2010	6	14	220.22	222.54	219.99	221.43	94218	0.00625
2010/06/15	2010	6	15	220.94	222.32	220.4	221.34	98889	-0.0186335
2010/06/16	2010	6	16	223.81	224.18	221.96	223.34	116464	0.0949367
2010/06/17	2010	6	17	223.54	224.08	222.49	223.45	117140	0.0462428
2010/06/18	2010	6	18	223.75	224.04	222.41	223.77	92449	0.104972
2010/06/21	2010	6	21	226.07	227.99	225.51	227.69	112672	-0.045
2010/06/22	2010	6	22	226.12	226.9	225.36	226.45	100596	0.0418848
2010/06/23	2010	6	23	225.08	226.41	224.92	225.59	87380	-0.120603
2010/06/24	2010	6	24	225.33	227.45	224.89	227.45	76829	-0.16
2010/06/25	2010	6	25	224.87	226.15	224.44	225.63	85049	-0.0952381
2010/06/28	2010	6	28	226.17	226.35	225.01	225.55	79218	0.105263
2010/06/29	2010	6	29	225.94	226.72	221.94	222.54	93044	-0.0272109
2010/06/30	2010	6	30	218.7	221.09	218.24	220.85	96490	0.125874
2010/07/01	2010	7	1	219.26	220.23	216.26	218.65	101875	0.0869565
2010/07/02	2010	7	2	219.13	219.87	216.43	217.01	119547	0.0228571
2010/07/05	2010	7	5	217.43	218.29	215.96	217.47	80893	-0.0223464
2010/07/06	2010	7	6	215.93	219.16	214.04	219.12	95559	0.0285714
2010/07/07	2010	7	7	219.09	219.09	216.39	217.45	82396	0.0333333
2010/07/08	2010	7	8	220.66	221.29	219.86	220.78	92732	0.231183
2010/07/09	2010	7	9	222.07	224.44	220.63	224.44	115513	0.00436681
2010/07/12	2010	7	12	225.51	225.87	224.58	225.86	91482	-0.0304348
2010/07/13	2010	7	13	226.32	228.19	225.74	226.14	116321	-0.0852018
2010/07/14	2010	7	14	228.79	230.23	228.69	229.27	168944	-0.0196078
2010/07/15	2010	7	15	228.75	229.44	228.02	228.39	118088	-0.2
2010/07/16	2010	7	16	228.28	228.83	226.06	226.34	130721	0.04375
2010/07/19	2010	7	19	223.64	226.23	223.51	225.32	100161	0.0538922
2010/07/20	2010	7	20	224.47	226.47	224.08	225.84	96175	0
2010/07/21	2010	7	21	228.16	228.65	226.67	227.88	117496	-0.0965909
2010/07/22	2010	7	22	227.33	228.46	225.9	226.23	138109	-0.0314465
2010/07/23	2010	7	23	229.05	229.88	227.66	229.5	134522	-0.00649351
2010/07/26	2010	7	26	229.7	231.64	229.48	230.87	105738	-0.0326797
2010/07/27	2010	7	27	231.66	232.14	230.46	230.93	123421	0.0540541
2010/07/28	2010	7	28	231.7	232.06	230.39	231.56	101965	0.0769231
2010/07/29	2010	7	29	231.01	231.86	230.63	231.16	101507	0.14881
2010/07/30	2010	7	30	230.7	231.69	228.71	229.25	86652	-0.0207254
2010/08/02	2010	8	2	230.82	232.63	230.26	232.22	103628	-0.042328
2010/08/03	2010	8	3	234.1	234.2	232.64	233.38	105885	-0.0441989
2010/08/04	2010	8	4	234.08	234.08	231.23	233.14	120556	-0.017341
2010/08/05	2010	8	5	234.13	234.29	231.03	232.39	111119	-0.0705882
2010/08/06	2010	8	6	232.14	232.68	230.4	232.35	109757	0.139241
2010/08/09	2010	8	9	231.59	233.23	231.21	233.14	91590	0.155556
2010/08/10	2010	8	10	233.42	233.84	231.8	232.04	95271	0.0384615
2010/08/11	2010	8	11	231.15	231.3	228.5	228.98	109907	-0.0416667
2010/08/12	2010	8	12	225.42	226.8	223.96	223.96	108632	-0.057971
2010/08/13	2010	8	13	225.12	227.28	224.23	227.01	93230	-0.138462
2010/08/16	2010	8	16	225.32	226.9	222.8	226.51	94173	-0.0892857
2010/08/17	2010	8	17	225.45	228.34	224.95	227.96	87285	-0.0522876
2010/08/18	2010	8	18	229.14	229.23	227.72	228.9	98507	0.0275862
2010/08/19	2010	8	19	229.2	232.09	229.01	231.88	95226	0.248322
2010/08/20	2010	8	20	230.41	231.44	229.74	231.17	83349	-0.0215054
2010/08/23	2010	8	23	231.82	233.01	230.02	230.2	98262	0.00549451
2010/08/24	2010	8	24	228.6	230.92	227.65	229.42	91425	0.0163934
2010/08/25	2010	8	25	227.49	228.47	225.98	225.99	91885	0.016129
2010/08/26	2010	8	26	227.2	227.38	225.39	225.39	96280	-0.137566
2010/08/27	2010	8	27	224.63	226.04	223.91	225.52	79513	0.0429448
2010/08/30	2010	8	30	228.17	229.72	227.77	229.63	78131	-0.0882353
2010/08/31	2010	8	31	227.88	228.61	226.15	226.81	92864	0.00645156
2010/09/01	2010	9	1	228	229.97	227.3	229.41	109333	-0.140468
2010/09/02	2010	9	2	232.03	232.06	229.57	230.66	97588	-0.200713
2010/09/03	2010	9	3	231.26	232.01	230.26	231.04	111254	-0.0701826
2010/09/06	2010	9	6	232.6	233.04	231.73	232.77	105588	0.0122163
2010/09/07	2010	9	7	232.78	233.44	232.23	232.45	83866	-0.1
2010/09/08	2010	9	8	231.31	232.06	229.89	230.94	101666	0.152778
2010/09/09	2010	9	9	231.93	232.56	230.25	231.53	103676	0.180723
2010/09/10	2010	9	10	232.68	234.95	232.55	233.93	101615	-0.0510204
2010/09/13	2010	9	13	235.23	236.56	234.83	236.34	121242	0.0215054
2010/09/14	2010	9	14	237.19	237.65	235.43	235.98	127090	0.0842105
2010/09/15	2010	9	15	236.21	237.62	235.7	237.14	118676	0.339806
2010/09/16	2010	9	16	236.82	237.15	235.36	235.37	102243	-0.0289855
2010/09/17	2010	9	17	237.04	237.92	235.47	237.64	119989	0
2010/09/20	2010	9	20	236.71	238.55	236.21	238.29	78953	0.0597015
2010/09/24	2010	9	24	237.78	239.8	237.04	239.8	99529	-0.0211268
2010/09/27	2010	9	27	240.99	241.55	240.26	241.38	130773	-0.179856
2010/09/28	2010	9	28	241.16	241.73	240.31	240.59	100918	0.149123
2010/09/29	2010	9	29	241.94	243.32	241.88	242.27	129963	0.0458015
2010/09/30	2010	9	30	242.67	243.02	241.37	242.95	116918	-0.080292
2010/10/01	2010	10	1	242.87	244.44	242.38	243.49	121038	-0.031746
2010/10/04	2010	10	4	244.47	245.28	243.46	243.99	122909	-0.057377
2010/10/05	2010	10	5	243.22	244.74	242.59	244.22	107927	-0.252174
2010/10/06	2010	10	6	246.53	248.01	246.11	247.7	137813	0.0465116
2010/10/07	2010	10	7	247.17	247.91	246.21	247.22	148596	0.1
2010/10/08	2010	10	8	247.16	247.19	245.37	246.51	128185	0.040404
2010/10/11	2010	10	11	247.99	248.05	244.79	245.44	116398	-0.0291262
2010/10/12	2010	10	12	245.76	245.95	241.2	242.35	110717	0.08
2010/10/13	2010	10	13	243.63	244.01	241.73	242.99	103724	-0.037037
2010/10/14	2010	10	14	244.38	246.25	244.02	246.25	147800	-0.201923
2010/10/15	2010	10	15	246.03	246.68	245.31	246.56	128053	0.180723
2010/10/18	2010	10	18	246.81	246.93	242.64	242.64	112934	-0.122449
2010/10/19	2010	10	19	242.96	243.81	240.11	240.11	113412	0.0348837
2010/10/20	2010	10	20	238.41	242.64	237.25	241.79	118751	-0.168539
2010/10/21	2010	10	21	242.71	242.84	239.99	242.53	157194	0.310811
2010/10/22	2010	10	22	243.58	245.86	243.31	245.84	113489	-0.123711
2010/10/25	2010	10	25	246.52	248.74	245.91	248.16	130325	0.129412
2010/10/26	2010	10	26	247.7	248.5	247.07	248.38	121671	0.104167
2010/10/27	2010	10	27	248.22	248.92	245.68	246.61	155434	0.141509
2010/10/28	2010	10	28	246.53	247.46	245.72	246.41	124902	0.0578512
2010/10/29	2010	10	29	247.19	247.27	242.14	242.98	123479	-0.0546875
2010/11/01	2010	11	1	243.92	247.41	242.68	247.41	117693	-0.0909091
2010/11/02	2010	11	2	247.02	248.32	246.54	247.93	117431	-0.0636364
2010/11/03	2010	11	3	249.62	251.33	249.28	249.99	119310	-0.145631
2010/11/04	2010	11	4	250.73	251.51	250.17	251.12	110112	-0.215909
2010/11/05	2010	11	5	253.85	254.82	251.14	251.22	153755	0.318841
2010/11/08	2010	11	8	252.32	252.7	250.01	251.73	115567	0.0769231
2010/11/09	2010	11	9	251.81	252.3	250.56	252.07	101966	-2.04595e-16
2010/11/10	2010	11	10	251.87	255.14	251.79	255.13	156525	0.510204
2010/11/11	2010	11	11	254.86	256.51	247.51	247.51	174613	0.554054
2010/11/12	2010	11	12	252.78	254.02	246.62	248.35	175489	0.130435
2010/11/15	2010	11	15	249.34	250.56	247.47	249.22	107192	0.138462
2010/11/16	2010	11	16	248.96	249.65	246.4	247.84	140889	0.0135135
2010/11/17	2010	11	17	245.02	248.99	244.75	247.3	122732	-0.106667
2010/11/18	2010	11	18	248.92	251.36	248.25	251.15	108937	-0.223881
2010/11/19	2010	11	19	252.3	253.06	251.09	253.04	125813	-0.216346
2010/11/22	2010	11	22	253.82	254.97	253.16	254	132861	-0.141104
2010/11/23	2010	11	23	253.22	253.97	250.73	252.12	140762	0.371429
2010/11/24	2010	11	24	246.77	252.78	246.57	252.38	154338	0.317708
2010/11/25	2010	11	25	253.3	253.42	250.68	252.45	111628	-0.0671937
2010/11/26	2010	11	26	253.07	253.69	248.27	249.31	109418	0.0338983
2010/11/29	2010	11	29	249.92	251.02	246.84	248.92	87341	0.057377
2010/11/30	2010	11	30	247.97	251.82	247.86	249.64	118152	-0.205426
2010/12/01	2010	12	1	250.08	252.8	249.54	252.8	85384	-0.268293
2010/12/02	2010	12	2	254.61	256.1	254.24	256.02	99948	0.08
2010/12/03	2010	12	3	257.51	257.65	256.15	257.65	106998	-0.0987654
2010/12/06	2010	12	6	258.12	258.26	256.28	257.32	100060	-0.184932
2010/12/07	2010	12	7	257.46	259.16	256.96	258.63	102092	-0.0252101
2010/12/08	2010	12	8	258.25	259.76	257.35	257.51	96766	-0.0172414
2010/12/09	2010	12	9	258.57	262.32	258.17	262.32	122278	-0.149123
2010/12/10	2010	12	10	261.57	262.73	260.82	261.74	92737	0.309278
2010/12/13	2010	12	13	262.7	263.54	261.37	263.31	92887	0.165354
2010/12/14	2010	12	14	263.94	265.19	263.38	265.13	120700	0.0202703
2010/12/15	2010	12	15	265.03	265.95	264.2	265.95	112013	-0.0264901
2010/12/16	2010	12	16	264.83	266.47	263.97	264.92	88006	-2.72793e-16
2010/12/17	2010	12	17	266.19	267.89	265.14	267.67	119461	-0.176871
2010/12/20	2010	12	20	265.48	267.69	264.06	267.42	134871	0.0413223
2010/12/21	2010	12	21	269.13	270.44	268.61	269.31	126914	0.015873
2010/12/22	2010	12	22	269.52	270.43	269.02	269.6	104032	-0.015625
2010/12/23	2010	12	23	270.03	270.23	268.27	269.62	89671	0.142857
2010/12/24	2010	12	24	270.1	270.36	268.29	268.5	93033	0.0694444
2010/12/27	2010	12	27	267.68	269.11	266.79	267.35	94705	-0.155844
2010/12/28	2010	12	28	268.21	270.37	267.94	269.04	115968	0.0692308
2010/12/29	2010	12	29	268.29	270.49	268	270.44	86463	0.028777
2010/12/30	2010	12	30	270.84	271.53	270	271.19	86066	-0.167832
2011/01/03	2011	1	3	272.84	273.81	271.63	273.81	100076	0.092437
2011/01/04	2011	1	4	274.29	275.78	273.69	275.78	113809	0.0923077
2011/01/05	2011	1	5	275.37	275.94	274.57	275.35	127214	-0.0492958
2011/01/06	2011	1	6	276.91	277.13	273.08	274.72	143227	0.0148148
2011/01/07	2011	1	7	274	275.61	273.24	275.61	113105	0.175182
2011/01/10	2011	1	10	274.91	275.75	272.44	273.99	123705	0.00621118
2011/01/11	2011	1	11	273.81	275.1	271.26	275.1	114625	-0.0493827
2011/01/12	2011	1	12	275.53	276.7	274.79	276.17	134798	0.038961
2011/01/13	2011	1	13	276.49	278.52	274.81	275.52	169448	-0.09375
2011/01/14	2011	1	14	275.39	278.17	273.45	278.17	183857	-0.103448
2011/01/17	2011	1	17	278.49	279.67	277.04	277.05	151516	-0.184615
2011/01/18	2011	1	18	276.43	278.8	276.07	276.6	139441	-0.0377358
2011/01/19	2011	1	19	277.9	279.86	274.81	279.25	151378	-0.0392157
2011/01/20	2011	1	20	278.52	278.96	277.12	277.75	109291	0.163265
2011/01/21	2011	1	21	277.22	277.38	272.28	272.67	140578	-0.122807
2011/01/24	2011	1	24	272.25	274.68	271.92	274.5	107723	0.06
2011/01/25	2011	1	25	275.8	277.76	274.86	275.18	130497	0.0943396
2011/01/26	2011	1	26	276.16	279.19	275.92	278.81	113839	-0.0862069
2011/01/27	2011	1	27	279.34	280.26	278.34	279.2	124113	-0.0943396
2011/01/28	2011	1	28	279.18	279.79	276.58	278.45	124678	0.145833
2011/01/31	2011	1	31	274.8	275.95	273.12	273.12	116192	-0.00909091
2011/02/01	2011	2	1	274.5	275.46	273.44	273.45	107293	-0.0366972
2011/02/07	2011	2	7	277.76	278.68	274.9	274.9	114649	-0.0666667
2011/02/08	2011	2	8	276.01	276.36	272.84	273.16	116763	0.0612245
2011/02/09	2011	2	9	274.18	274.2	268.84	269.9	109634	0.0480769
2011/02/10	2011	2	10	269.21	269.83	264.57	264.57	119190	0.100917
2011/02/11	2011	2	11	264.8	266.76	260.13	260.4	124670	0.05
2011/02/14	2011	2	14	263.49	266.29	261.98	266.02	107227	0.261905
2011/02/15	2011	2	15	266.49	268.23	264.39	265.4	108129	-0.00628931
2011/02/16	2011	2	16	264.95	267.14	262.52	262.56	106002	0.0822785
2011/02/17	2011	2	17	264.41	265.14	258.83	261.23	132445	-0.0175439
2011/02/18	2011	2	18	263.03	266.22	261.82	265.8	111961	-0.0238095
2011/02/21	2011	2	21	265.88	266.07	262.71	264.55	113038	-0.0792683
2011/02/22	2011	2	22	260.81	262.06	258.58	260.13	113190	0.0463576
2011/02/23	2011	2	23	259.18	261.3	257.87	259.21	105106	-0.0379747
2011/02/24	2011	2	24	258.69	260.4	257.04	257.69	96546	-0.00657895
2011/02/25	2011	2	25	258.49	259.68	256.43	259.28	89777	0.0397351
2011/02/28	2011	2	28	257.96	258.83	255.88	256.36	86801	-0.0700637
2011/03/02	2011	3	2	253.95	256.58	253.9	254.96	81300	-0.109589
2011/03/03	2011	3	3	256.82	260.48	256.55	260.48	85844	-0.153846
2011/03/04	2011	3	4	263.06	265.96	262.41	265.42	103584	-0.2
2011/03/07	2011	3	7	264.12	265.2	261.12	261.44	69664	-0.159091
2011/03/08	2011	3	8	261.87	265.09	260.56	263.33	88749	-0.0675676
2011/03/09	2011	3	9	264.84	266.18	262.39	263.8	110322	0.188406
2011/03/10	2011	3	10	263.41	263.66	259.55	260.59	118230	0.109756
2011/03/11	2011	3	11	257.17	259.22	256.15	256.83	88216	0.175824
2011/03/14	2011	3	14	256.64	260.69	254.63	260.69	161482	0.140187
2011/03/15	2011	3	15	260.14	262.77	249.34	254.29	178117	0.278689
2011/03/16	2011	3	16	258.44	260.22	255.66	259.44	123216	-0.025641
2011/03/17	2011	3	17	254.66	260.25	254.23	259.8	120057	0.0460526
2011/03/18	2011	3	18	260.13	263.59	259.58	262.39	111775	-0.0566038
2011/03/21	2011	3	21	262.74	265.18	262.64	264.89	99625	0.0466667
2011/03/22	2011	3	22	265.97	266.48	264.76	266.05	115160	-0.22293
2011/03/23	2011	3	23	266.69	266.99	264.64	265.67	148513	-0.0245902
2011/03/24	2011	3	24	266.97	268.95	266.85	268.93	128245	-0.0252101
2011/03/25	2011	3	25	271.91	272.22	269.78	271.66	134099	0.112069
2011/03/28	2011	3	28	271.7	272.65	270.51	272.13	128562	-0.0775194
2011/03/29	2011	3	29	271.49	274.22	271.04	274.22	106847	0.0756303
2011/03/30	2011	3	30	274.76	278.2	274.46	277.04	142845	0.101562
2011/03/31	2011	3	31	277.97	278.87	276.52	278.87	142599	0.0425532
2011/04/01	2011	4	1	278.92	280.73	278.1	280.73	135226	0
2011/04/04	2011	4	4	281.1	281.3	278.38	280.01	138914	-0.0612245
2011/04/05	2011	4	5	280.3	282.03	278.87	282.03	122670	-0.0652174
2011/04/06	2011	4	6	281.8	282.73	280.25	281.35	161504	0.0542636
2011/04/07	2011	4	7	282.22	282.62	279.15	280.45	145993	-0.139706
2011/04/08	2011	4	8	280	282.21	279.7	281.05	167077	-0.025641
2011/04/11	2011	4	11	280.79	282.03	279.34	280.49	128450	0.140351
2011/04/12	2011	4	12	279.74	279.78	275.99	276.13	127623	0.0230769
2011/04/13	2011	4	13	276.5	280.68	275.12	280.68	117661	-0.0526316
2011/04/14	2011	4	14	279.89	283.15	278.65	283.15	148798	0.0793651
2011/04/15	2011	4	15	282.36	283.23	280.83	282.8	125550	-0.102941
2011/04/18	2011	4	18	283.58	283.98	280.76	282.14	147749	-0.0983607
2011/04/19	2011	4	19	279.36	282.12	278.83	280.43	146576	0.0363636
2011/04/20	2011	4	20	283.63	287.23	282.54	287.19	162546	-0.192982
2011/04/21	2011	4	21	289.99	293.16	289.09	291.16	191071	0.217391
2011/04/22	2011	4	22	291.43	292.2	289.86	290.84	140819	0.0803571
2011/04/25	2011	4	25	291.72	293.01	290.82	292.69	121836	-0.0165289
2011/04/26	2011	4	26	293.04	293.59	290.04	291.38	165641	0.0168067
2011/04/27	2011	4	27	294.05	295.16	290.04	292.08	190608	0.0495868
2011/04/28	2011	4	28	293.23	294.42	290.24	292.15	157386	-0.188976
2011/04/29	2011	4	29	292.37	293.76	288.35	290.39	170786	0.145631
2011/05/02	2011	5	2	291.93	295.37	291.88	295.35	120033	0.182203
2011/05/03	2011	5	3	294.85	295.51	289.94	291.65	126165	0.145759
2011/05/04	2011	5	4	290.87	291.49	287.43	288.46	132932	-0.0302398
2011/05/06	2011	5	6	284.54	285.15	281.93	283.68	124216	0.00537637
2011/05/09	2011	5	9	285.16	285.8	282.22	282.59	91275	-0.0909091
2011/05/11	2011	5	11	285.66	286.3	283.36	286.3	104688	-0.14
2011/05/12	2011	5	12	282.52	283.98	280.02	280.02	134840	-0.255814
2011/05/13	2011	5	13	281.27	281.56	277.5	279.59	145732	0.125
2011/05/16	2011	5	16	277.53	278.85	276.39	277.22	104268	0
2011/05/17	2011	5	17	277.13	278.19	275.57	277.15	94316	-1.96571e-16
2011/05/18	2011	5	18	278.22	282.24	277.53	281.76	97493	0.0555556
2011/05/19	2011	5	19	282.39	282.73	275.98	276.47	112885	0.210526
2011/05/20	2011	5	20	277.26	278.81	274.89	278.59	96777	-1.53839e-16
2011/05/23	2011	5	23	277.08	277.08	271.19	271.19	95182	0.0652174
2011/05/24	2011	5	24	270.87	273.27	270.4	271.78	87041	0.0408163
2011/05/25	2011	5	25	273.52	274.74	267.77	268.62	94771	0.0196078
2011/05/26	2011	5	26	271.99	276.68	271.38	276.33	96148	-0.115385
2011/05/27	2011	5	27	275.62	278.97	275.26	277.35	96283	0.0652174
2011/05/30	2011	5	30	279.25	279.37	275.1	276.32	86822	0.0204082
2011/05/31	2011	5	31	277.73	283.92	277.44	282.76	136902	-0.02
2011/06/01	2011	6	1	282.92	284.34	281.45	282.75	129261	-0.0408163
2011/06/02	2011	6	2	277.07	280.73	276.37	278.76	111426	0.0212766
2011/06/03	2011	6	3	279.98	281.11	278.06	278.84	98780	-0.0833333
2011/06/07	2011	6	7	276	277.88	275.92	276.97	94503	-0.113636
2011/06/08	2011	6	8	277.39	278.26	272.68	274.46	103488	0
2011/06/09	2011	6	9	273.55	274.84	271.79	272.44	110101	-0.0512821
2011/06/10	2011	6	10	274.38	275.6	268.76	269.04	121662	0
2011/06/13	2011	6	13	266.81	270.76	266.44	269.79	90940	0.135135
2011/06/14	2011	6	14	269.26	274.54	268.49	273.67	100051	0.0238095
2011/06/15	2011	6	15	275.12	275.26	271.51	274.53	93810	0.0465116
2011/06/16	2011	6	16	270.59	272.08	268.42	268.88	88884	0.2
2011/06/17	2011	6	17	270.18	270.33	263.02	266.22	138039	-0.0185185
2011/06/20	2011	6	20	266.41	268.26	264.05	264.39	90678	-0.0754717
2011/06/21	2011	6	21	267.27	269.24	264.28	268.65	100012	0.0204082
2011/06/22	2011	6	22	271.25	272.39	270.18	270.71	118053	-0.04
2011/06/23	2011	6	23	268.35	270.77	268.29	269.34	89405	-0.1875
2011/06/24	2011	6	24	270.49	274.31	270.2	274.31	125717	0.025641
2011/06/27	2011	6	27	272.23	272.42	269.68	271.44	78387	-0.025
2011/06/28	2011	6	28	274.37	275.59	270.41	270.41	119446	-0.0512821
2011/06/29	2011	6	29	275.33	275.47	273.06	274.61	114354	0
2011/06/30	2011	6	30	275.82	276.08	274.02	275.17	106214	-1.91259e-16
2011/07/01	2011	7	1	277.9	279.69	277.34	278.77	111585	0.0540541
2011/07/04	2011	7	4	281.28	282.85	281.13	281.67	136283	0.102564
2011/07/05	2011	7	5	282.1	284.11	281.61	283.88	123468	0.0465116
2011/07/06	2011	7	6	283.08	285.12	282.93	285.12	123082	0.133333
2011/07/07	2011	7	7	284.41	286.86	284.06	286.07	152460	0.0588235
2011/07/08	2011	7	8	287.73	287.73	285.07	286.05	172420	1.31048e-16
2011/07/11	2011	7	11	284.22	284.78	281.73	282.46	96270	-0.0555556
2011/07/12	2011	7	12	278.96	279.77	275.77	275.9	117131	0.0588235
2011/07/13	2011	7	13	276.83	278.38	275.52	278.32	135524	-0.12963
2011/07/14	2011	7	14	276.74	278.03	274.61	278.03	139759	0.0212766
2011/07/15	2011	7	15	276.98	279.59	276.86	279.59	108646	0.0208333
2011/07/18	2011	7	18	279.93	279.93	275.71	276.71	105938	0.0408163
2011/07/19	2011	7	19	276.16	278.08	275.75	276.58	103208	-0.0588235
2011/07/20	2011	7	20	280.54	281.43	279.57	280.41	133541	0.145833
2011/07/21	2011	7	21	280.19	280.47	277.9	279.2	107092	-0.0363636
2011/07/22	2011	7	22	281.51	282.73	280.37	282.59	121554	-0.0377358
2011/07/25	2011	7	25	280	280.47	279	279.66	100117	-0.0196078
2011/07/26	2011	7	26	281.34	282.04	279.19	282.04	120045	0.02
2011/07/27	2011	7	27	279.54	282.77	279.49	282.7	108203	-0.117647
2011/07/28	2011	7	28	277.89	280.76	277.87	280.04	107026	0.0444444
2011/07/29	2011	7	29	280.52	280.52	277.05	277.11	127530	-0.0212766
2011/08/01	2011	8	1	280.86	282.79	280.55	282.36	102248	-0.0434783
2011/08/02	2011	8	2	279.54	279.88	274.71	275.4	129093	0.0681818
2011/08/03	2011	8	3	269.8	270.14	266.81	267.8	125313	0.0638298
2011/08/04	2011	8	4	267.78	268.35	261	261.54	119177	0.08
2011/08/05	2011	8	5	251.09	255.15	249.32	251.9	181493	0.222222
2011/08/08	2011	8	8	248.34	251.38	233.89	242.45	204763	0.606061
2011/08/09	2011	8	9	234.26	237.55	218.66	233.52	268496	0.830189
2011/08/10	2011	8	10	243.34	243.36	232.75	233.23	207036	0.149485
2011/08/11	2011	8	11	223.79	236.6	223.79	234.14	172407	0.0941704
2011/08/12	2011	8	12	237.41	237.94	229.77	230.38	174900	0.00409836
2011/08/16	2011	8	16	238.06	242.23	237.75	242.23	123793	-0.134694
2011/08/17	2011	8	17	240.68	245.62	240.61	243.43	112889	-0.40566
2011/08/18	2011	8	18	243.15	243.61	234.93	238.31	159363	-0.198413
2011/08/19	2011	8	19	228.95	229.75	222.95	222.98	178204	0.108911
2011/08/22	2011	8	22	224.62	225.49	218.09	219.15	141168	0.116071
2011/08/23	2011	8	23	222.3	229.17	220.38	228.12	152415	0.088
2011/08/24	2011	8	24	229.56	231.08	223.52	225.14	147347	0.0294118
2011/08/25	2011	8	25	230.3	232	226.73	227.02	117592	0
2011/08/26	2011	8	26	225.55	229.73	225.54	229	93879	-0.271429
2011/08/29	2011	8	29	232.8	236.95	229.94	235.78	127171	-0.186275
2011/08/30	2011	8	30	239.13	240.47	236.72	237.64	139133	-0.168675
2011/08/31	2011	8	31	237.91	242.16	236.59	242.16	117004	-0.0869565
2011/09/01	2011	9	1	243.07	248.84	241.95	242.37	156981	-0.0634921
2011/09/02	2011	9	2	241.18	243.76	238.42	240.16	99294	0.0169492
2011/09/05	2011	9	5	234.93	235.03	228.89	228.89	109884	0.05
2011/09/06	2011	9	6	224.46	229.82	223.18	226.65	121424	0.031746
2011/09/07	2011	9	7	232.72	236.15	231.04	236.12	113520	0
2011/09/08	2011	9	8	239.55	239.64	235.48	238.47	143189	0.0307692
2011/09/09	2011	9	9	234.09	238.51	233.4	233.4	122057	0.0447761
2011/09/14	2011	9	14	231.92	232.68	224.16	225.15	119107	0.0428571
2011/09/15	2011	9	15	231.65	233.01	224.54	228.58	140741	0.0547945
2011/09/16	2011	9	16	234.94	238.49	233.32	237.5	157880	0
2011/09/19	2011	9	19	234.58	237.5	233.74	235.32	112096	0.012987
2011/09/20	2011	9	20	235.29	238.11	231.55	237.53	119238	0.0769231
2011/09/21	2011	9	21	238.08	241.85	236.57	239.51	117466	-0.0357143
2011/09/22	2011	9	22	233.2	234.77	230.02	232.05	124627	-0.0493827
2011/09/23	2011	9	23	223.64	224.8	218.58	218.62	172809	0.207792
2011/09/26	2011	9	26	221.85	221.96	212.92	214.18	170275	0.258065
2011/09/27	2011	9	27	221.23	225.37	219.76	225.29	141048	0.034188
2011/09/28	2011	9	28	227.28	228.95	223.82	223.82	140275	-0.00826446
2011/09/29	2011	9	29	222.51	230.54	221.76	230.37	142379	0.0416667
2011/09/30	2011	9	30	228.79	231.23	226.61	230.41	128254	-0.096
2011/10/04	2011	10	4	218.92	221.99	215.53	221.93	129783	0.0265487
2011/10/05	2011	10	5	223.64	223.64	216.39	217.34	151546	0.0517241
2011/10/06	2011	10	6	223.99	227.25	223.47	223.94	149970	-0.0491803
2011/10/07	2011	10	7	229.61	231.47	228.92	230.27	146175	0
2011/10/10	2011	10	10	230.64	233.38	230.34	230.82	105534	0
2011/10/11	2011	10	11	236.75	236.9	234.27	234.8	147525	-0.267241
2011/10/12	2011	10	12	233.79	236.91	232.44	236.66	120235	-0.152941
2011/10/13	2011	10	13	239.65	240.32	238.09	238.09	139020	-0.0277778
2011/10/14	2011	10	14	236.96	240.3	235.44	239.67	105841	-0.157143
2011/10/17	2011	10	17	242.43	243.49	241	243.49	117832	-0.0847458
2011/10/18	2011	10	18	238.47	240.98	237.99	239.89	127071	0.0555556
2011/10/19	2011	10	19	241.5	242.11	239.09	242.11	125266	-0.0350877
2011/10/20	2011	10	20	242.2	244.22	235.36	235.57	127362	0
2011/10/21	2011	10	21	239.03	240.83	235.94	240.02	145358	0
2011/10/24	2011	10	24	242.5	248.21	242.44	248.21	133088	-0.0363636
2011/10/25	2011	10	25	248.41	249.18	246.43	247.2	129312	-0.0377358
2011/10/26	2011	10	26	244.87	247.9	243.73	247.56	113159	-0.0784314
2011/10/27	2011	10	27	249	251.5	246.96	251.2	162709	-0.0638298
2011/10/28	2011	10	28	256.42	256.88	251.4	252.47	202224	-0.0681818
2011/10/31	2011	10	31	251.36	254.33	248.83	249.88	122905	0.0243902
2011/11/01	2011	11	1	247.51	252.22	247.5	249.92	114250	0.047619
2011/11/02	2011	11	2	244.87	248.28	243.24	248.03	123597	0.0454545
2011/11/03	2011	11	3	247.4	247.4	243.14	244.09	116212	0.195652
2011/11/04	2011	11	4	249.8	252.44	248.95	252.34	125153	0.0727273
2011/11/07	2011	11	7	252.66	252.66	250.14	250.78	97704	0
2011/11/08	2011	11	8	251.85	251.94	247.86	248.32	95100	-0.0338983
2011/11/09	2011	11	9	251.38	252	247.92	249.23	123056	-0.0526316
2011/11/10	2011	11	10	243.07	243.38	236.02	236.02	156657	0.0740741
2011/11/11	2011	11	11	239.79	243.05	237.35	242.99	101270	0.103448
2011/11/14	2011	11	14	246.4	249.02	246.37	248.27	98629	-0.03125
2011/11/15	2011	11	15	246.25	247.97	244.98	246.21	90563	-0.016129
2011/11/16	2011	11	16	247.71	249.6	241.44	241.98	112956	0.0655738
2011/11/17	2011	11	17	242.87	244.84	239.09	244.6	100809	-0.0615385
2011/11/18	2011	11	18	239.55	241.13	238.5	239.43	93937	-0.131148
2011/11/21	2011	11	21	238.54	238.54	235.32	236.64	78293	0.0377358
2011/11/22	2011	11	22	233.8	238.46	233.71	237.8	82979	0.0545455
2011/11/23	2011	11	23	236.81	236.93	231.32	231.68	142239	0.0344828
2011/11/24	2011	11	24	230.7	234.26	229.93	233.35	95019	-0.0666667
2011/11/25	2011	11	25	231.11	232.78	229.74	231.03	118202	0.0714286
2011/11/28	2011	11	28	235.09	236.86	233.87	236.59	94256	0.0833333
2011/11/29	2011	11	29	238.4	242.61	237.77	242.5	122976	-0.0153846
2011/11/30	2011	11	30	241.15	242.64	240.04	241.19	111047	-0.0625
2011/12/01	2011	12	1	250.12	252.82	249.76	251.52	181355	0.116667
2011/12/02	2011	12	2	251.23	252.04	249.95	251.19	98221	0.0597015
2011/12/05	2011	12	5	252.87	253.02	250.52	252.22	77099	0.0140845
2011/12/06	2011	12	6	250.94	251.94	247.88	249.48	105784	0
2011/12/07	2011	12	7	251.08	252.12	249.69	251.57	102435	-0.0416667
2011/12/08	2011	12	8	250.26	252.4	248.47	250.31	117825	-0.101449
2011/12/09	2011	12	9	246.28	247.85	244.67	244.93	96221	-0.0645161
2011/12/12	2011	12	12	248.73	248.86	247	248.55	119576	-0.0689655
2011/12/13	2011	12	13	245.44	245.87	243.48	243.48	104583	0.0185185
2011/12/14	2011	12	14	241.67	243.54	241.59	242.35	75952	0.0363636
2011/12/15	2011	12	15	239.15	240.02	236.48	236.72	100327	-0.0350877
2011/12/16	2011	12	16	237.85	240.13	237.22	239.82	102228	-0.0727273
2011/12/19	2011	12	19	238.3	238.35	227.54	231.74	145243	0.745098
2011/12/20	2011	12	20	233.79	234.49	232.25	233.83	81004	0.011236
2011/12/21	2011	12	21	240.01	241.87	239.1	241.51	100367	0.0555556
2011/12/22	2011	12	22	240.5	241.4	239.67	241.4	57908	0.0210526
2011/12/23	2011	12	23	243.26	244.95	243.06	244.22	82084	-0.0206186
2011/12/26	2011	12	26	244.96	245.1	242.04	242.64	56773	-0.410526
2011/12/27	2011	12	27	242.69	243.91	236.43	240.79	77865	2.52735e-16
2011/12/28	2011	12	28	239.44	239.44	237.28	238.15	64039	-0.0714286
2011/12/29	2011	12	29	236.87	239.55	235.7	238.08	63991	-0.0384615
2012/01/02	2012	1	2	239.04	239.96	236.81	238.7	67446	0.193333
2012/01/03	2012	1	3	241.56	245.82	241.56	245.82	91374	0.0353818
2012/01/04	2012	1	4	246.89	247.06	244.16	244.24	97163	-0.0395683
2012/01/05	2012	1	5	244.58	245.5	243.25	243.56	90096	-0.0205992
2012/01/06	2012	1	6	243.97	243.97	237.88	240.57	84538	0.00956024
2012/01/09	2012	1	9	238.88	238.99	235.95	238.02	81892	-0.0681818
2012/01/10	2012	1	10	240.07	242.69	239.89	241.69	101265	-0.0569106
2012/01/11	2012	1	11	242.19	242.29	240.46	240.83	90007	0.0517241
[truncated: 1,226 more rows]
