# Supplementary material for: Predictability of machine learning techniques to forecast the trends of market index prices: Hypothesis testing for the Korean stock markets
Source: PLoS One. 2017 Nov 14;12(11):e0188107. doi: 10.1371/journal.pone.0188107 (PMC5685607; doi:10.1371/journal.pone.0188107)
Supplement: S2 File — The following data includes the trading dates, open prices, high prices, low prices, close prices, trading volumes and market capitalization of major 10 companies in KOSPI 200 Index from 2004 to 2016. (XLSX) [file pone.0188107.s002.xlsx]

## Sheet: SKhynix
date	y	m	d	Open	High	Low	Close	Volume	Market cap
2002/01/02	2002	1	2	2520	2780	2460	2780	246233296	2811292
2002/01/03	2002	1	3	2850	3070	2750	2850	314706140	2882080
2002/01/04	2002	1	4	3020	3050	2905	2940	178207266	2973093
2002/01/07	2002	1	7	2920	2955	2795	2860	218383389	2892193
2002/01/08	2002	1	8	2795	2900	2735	2805	215215619	2836574
2002/01/09	2002	1	9	2835	3225	2835	3225	365153956	3261301
2002/01/10	2002	1	10	3320	3515	3060	3120	423437658	3155119
2002/01/11	2002	1	11	3050	3225	2940	3030	247917427	3064106
2002/01/14	2002	1	14	3000	3200	2970	3165	222787155	3200626
2002/01/15	2002	1	15	3015	3100	2715	2820	208842307	2851742
2002/01/16	2002	1	16	2770	2855	2660	2675	173771506	2705110
2002/01/17	2002	1	17	2620	2640	2440	2600	275388503	2629266
2002/01/18	2002	1	18	2620	2645	2400	2400	138360559	2427015
2002/01/21	2002	1	21	2315	2425	2235	2375	169422186	2401733
2002/01/22	2002	1	22	2470	2700	2460	2585	269182162	2614097
2002/01/23	2002	1	23	2520	2620	2480	2620	136603532	2649491
2002/01/24	2002	1	24	2770	2785	2595	2600	149810665	2629266
2002/01/25	2002	1	25	2600	2660	2450	2480	147371581	2507915
2002/01/28	2002	1	28	2580	2615	2425	2490	149685519	2518028
2002/01/29	2002	1	29	2410	2505	2290	2290	122720301	2315777
2002/01/30	2002	1	30	2150	2590	2075	2520	270803470	2548366
2002/01/31	2002	1	31	2575	2640	2440	2440	227578662	2467465
2002/02/01	2002	2	1	2570	2690	2495	2615	266552487	2644435
2002/02/04	2002	2	4	2600	2700	2450	2450	183555721	2477578
2002/02/05	2002	2	5	2460	2530	2420	2470	128329141	2497803
2002/02/06	2002	2	6	2520	2545	2460	2485	103669556	2512972
2002/02/07	2002	2	7	2415	2490	2285	2340	85649783	2366339
2002/02/08	2002	2	8	2340	2620	2280	2530	161547410	2558478
2002/02/14	2002	2	14	2750	2780	2330	2370	287919020	2396677
2002/02/15	2002	2	15	2015	2295	2015	2015	285585509	2037681
2002/02/18	2002	2	18	2030	2065	1735	1910	427385508	1931499
2002/02/19	2002	2	19	1915	1935	1775	1800	225363820	1820261
2002/02/20	2002	2	20	1800	1885	1730	1765	208554774	1784867
2002/02/21	2002	2	21	1765	1800	1535	1560	242828498	1577560
2002/02/22	2002	2	22	1505	1600	1425	1600	305933611	1618010
2002/02/25	2002	2	25	1550	1605	1440	1450	149291847	1466321
2002/02/26	2002	2	26	1465	1540	1430	1480	186219361	1496659
2002/02/27	2002	2	27	1495	1670	1475	1670	219683232	1688798
2002/02/28	2002	2	28	1700	1760	1585	1615	216458526	1633179
2002/03/04	2002	3	4	1715	1740	1665	1705	150434557	1724192
2002/03/05	2002	3	5	1735	1960	1730	1960	248387247	1982062
2002/03/06	2002	3	6	2010	2230	2010	2100	420436428	2123638
2002/03/07	2002	3	7	2060	2150	1785	1785	295816138	1805092
2002/03/08	2002	3	8	1850	1865	1660	1735	234779515	1754530
2002/03/11	2002	3	11	1670	1725	1610	1610	179223458	1628122
2002/03/12	2002	3	12	1580	1735	1580	1655	213175457	1673629
2002/03/13	2002	3	13	1645	1710	1610	1625	126732625	1643291
2002/03/14	2002	3	14	1625	1750	1610	1695	181569821	1714079
2002/03/15	2002	3	15	1700	1755	1650	1665	134854458	1683742
2002/03/18	2002	3	18	1680	1705	1550	1580	175640707	1597785
2002/03/19	2002	3	19	1590	1615	1525	1545	122290347	1562391
2002/03/20	2002	3	20	1545	1560	1460	1460	135369474	1476434
2002/03/21	2002	3	21	1405	1480	1390	1410	131607789	1425871
2002/03/22	2002	3	22	1450	1520	1430	1520	137375665	1537109
2002/03/25	2002	3	25	1520	1535	1460	1465	72462187	1481490
2002/03/26	2002	3	26	1430	1475	1420	1455	55115871	1471378
2002/03/27	2002	3	27	1470	1550	1450	1470	143148629	1486547
2002/03/28	2002	3	28	1480	1605	1465	1555	212858314	1572503
2002/03/29	2002	3	29	1530	1535	1440	1440	98908495	1456209
2002/04/01	2002	4	1	1490	1490	1400	1415	69769811	1430928
2002/04/02	2002	4	2	1380	1435	1355	1380	83103788	1395534
2002/04/03	2002	4	3	1350	1415	1350	1370	71391216	1385421
2002/04/04	2002	4	4	1400	1420	1325	1370	80463948	1385421
2002/04/08	2002	4	8	1370	1405	1335	1335	77962838	1350027
2002/04/09	2002	4	9	1340	1350	1265	1270	83459283	1284295
2002/04/10	2002	4	10	1255	1335	1250	1270	113990523	1284295
2002/04/11	2002	4	11	1275	1290	1240	1265	70213647	1279239
2002/04/12	2002	4	12	1245	1450	1245	1450	271440936	1466321
2002/04/15	2002	4	15	1520	1535	1380	1405	247267793	1420815
2002/04/16	2002	4	16	1445	1455	1350	1365	108667187	1380365
2002/04/17	2002	4	17	1400	1415	1355	1360	82304615	1375308
2002/04/18	2002	4	18	1320	1380	1310	1315	76812910	1329802
2002/04/19	2002	4	19	1275	1320	1250	1260	77686731	1274183
2002/04/22	2002	4	22	1225	1250	1115	1175	145252045	1188226
2002/04/23	2002	4	23	1145	1155	1000	1005	160970234	1016312
2002/04/24	2002	4	24	1050	1140	1020	1080	200736661	1092157
2002/04/25	2002	4	25	1060	1145	1000	1010	115245081	1021369
2002/04/26	2002	4	26	1030	1100	1020	1055	147136611	1066875
2002/04/29	2002	4	29	900	930	900	900	70785286	910131
2002/04/30	2002	4	30	765	1035	765	955	560235390	965750
2002/05/02	2002	5	2	875	895	815	815	246380173	824174
2002/05/03	2002	5	3	870	900	780	805	214147234	814061
2002/05/06	2002	5	6	765	775	695	705	148740076	712936
2002/05/07	2002	5	7	665	700	610	620	126626416	626979
2002/05/08	2002	5	8	635	710	620	710	222126813	717992
2002/05/09	2002	5	9	760	805	685	695	327948417	702823
2002/05/10	2002	5	10	700	720	655	665	100788316	672485
2002/05/13	2002	5	13	655	690	640	660	74704949	667429
2002/05/14	2002	5	14	680	750	680	705	267892172	712936
2002/05/15	2002	5	15	740	775	730	740	177356214	748330
2002/05/16	2002	5	16	740	850	720	830	491924515	839343
2002/05/17	2002	5	17	850	920	835	860	283518630	869680
2002/05/20	2002	5	20	870	905	825	825	156292538	834286
2002/05/21	2002	5	21	815	845	760	760	151451496	768555
2002/05/22	2002	5	22	765	785	750	770	86850864	778667
2002/05/23	2002	5	23	750	770	700	705	91933478	712936
2002/05/24	2002	5	24	700	730	680	705	74397669	712936
2002/05/27	2002	5	27	710	760	695	720	125506110	728104
2002/05/28	2002	5	28	750	760	720	735	74582007	743273
2002/05/29	2002	5	29	740	790	725	730	134734816	738217
2002/05/30	2002	5	30	730	745	695	700	77399063	707879
2002/05/31	2002	5	31	685	740	675	690	109172195	697767
2002/06/03	2002	6	3	660	675	595	620	110265515	626979
2002/06/04	2002	6	4	580	590	530	530	160050627	535966
2002/06/05	2002	6	5	460	495	455	455	365644668	460122
2002/06/07	2002	6	7	435	465	390	390	530822387	2043589
2002/06/10	2002	6	10	385	395	345	355	790180496	1860190
2002/06/11	2002	6	11	365	380	355	380	570229657	1991189
2002/06/12	2002	6	12	365	380	355	360	274649757	1886390
2002/06/14	2002	6	14	365	380	355	360	303972784	1886390
2002/06/17	2002	6	17	360	365	325	330	336992480	1729191
2002/06/18	2002	6	18	340	345	315	335	313137259	1755391
2002/06/19	2002	6	19	325	335	285	290	309978939	1519592
2002/06/20	2002	6	20	280	305	265	290	530655180	1519592
2002/06/21	2002	6	21	295	305	275	285	415517368	1493392
2002/06/24	2002	6	24	275	280	255	260	259082214	1362393
2002/06/25	2002	6	25	260	270	225	230	310507605	1205194
2002/06/26	2002	6	26	210	220	200	200	201270660	1047994
2002/06/27	2002	6	27	205	230	195	230	513160051	1205194
2002/06/28	2002	6	28	245	260	240	260	230094491	1362393
2002/07/02	2002	7	2	285	295	280	295	66672685	1545792
2002/07/03	2002	7	3	335	335	335	335	16229042	1755391
2002/07/04	2002	7	4	385	385	330	385	1004020028	2017389
2002/07/05	2002	7	5	395	440	380	440	450057041	2305588
2002/07/08	2002	7	8	505	505	460	505	434911395	2646186
2002/07/09	2002	7	9	510	580	510	580	975615565	3039184
2002/07/10	2002	7	10	660	665	635	665	149323866	3484582
2002/07/11	2002	7	11	760	760	570	570	500747146	2986784
2002/07/12	2002	7	12	610	655	570	655	1303780611	3432182
2002/07/15	2002	7	15	740	750	585	660	1197572960	3458382
2002/07/16	2002	7	16	660	715	610	640	1492878281	3353582
2002/07/18	2002	7	18	675	725	610	705	1335622272	3694180
2002/07/19	2002	7	19	710	755	690	735	1627712807	3851380
2002/07/22	2002	7	22	685	720	625	625	961735372	3274983
2002/07/23	2002	7	23	595	635	545	565	1832794266	2960584
2002/07/24	2002	7	24	530	595	505	510	1446582045	2672386
2002/07/25	2002	7	25	570	585	520	520	792436521	2724786
2002/07/26	2002	7	26	470	490	445	445	487660640	2331788
2002/07/29	2002	7	29	415	510	390	510	1552343697	2672386
2002/07/30	2002	7	30	550	585	545	585	847671415	3065384
2002/07/31	2002	7	31	610	655	500	510	1437929114	2672386
2002/08/01	2002	8	1	550	555	480	545	962007504	2855785
2002/08/02	2002	8	2	520	620	510	595	1239196570	3117784
2002/08/05	2002	8	5	600	630	570	570	1246155720	2986784
2002/08/06	2002	8	6	560	595	550	580	971604063	3039184
2002/08/07	2002	8	7	620	630	585	590	571620593	3091584
2002/08/08	2002	8	8	590	600	560	560	497790073	2934384
2002/08/09	2002	8	9	575	615	555	570	1015650489	2986784
2002/08/12	2002	8	12	565	600	560	565	457844891	2960584
2002/08/13	2002	8	13	575	580	525	535	394130508	2803385
2002/08/14	2002	8	14	520	535	495	505	424667795	2646186
2002/08/16	2002	8	16	515	525	495	500	397285712	2619986
2002/08/19	2002	8	19	515	575	515	575	714470565	3012984
2002/08/20	2002	8	20	645	655	570	590	1170102426	3091584
2002/08/21	2002	8	21	595	630	590	625	966104110	3274983
2002/08/22	2002	8	22	645	650	590	600	807730622	3143983
2002/08/23	2002	8	23	595	615	570	580	415785241	3039184
2002/08/26	2002	8	26	550	560	530	530	339462107	2777185
2002/08/27	2002	8	27	535	545	525	540	243804574	2829585
2002/08/28	2002	8	28	520	535	520	520	186622586	2724786
2002/08/29	2002	8	29	550	585	535	550	703679662	2881985
2002/08/30	2002	8	30	560	570	530	535	359995608	2803385
2002/09/02	2002	9	2	530	540	520	535	209490412	2803385
2002/09/03	2002	9	3	535	550	520	525	321364742	2750985
2002/09/04	2002	9	4	510	525	510	515	188005362	2698586
2002/09/05	2002	9	5	525	530	505	505	177389894	2646186
2002/09/06	2002	9	6	495	505	475	480	241949386	2515187
2002/09/09	2002	9	9	485	505	445	485	510960701	2541387
2002/09/10	2002	9	10	485	495	465	465	237669586	2436587
2002/09/11	2002	9	11	470	480	450	455	200052522	2384187
2002/09/12	2002	9	12	485	520	480	520	254792438	2724786
2002/09/13	2002	9	13	595	595	530	540	894378131	2829585
2002/09/16	2002	9	16	540	545	470	480	526408848	2515187
2002/09/17	2002	9	17	505	510	480	495	226074886	2593786
2002/09/18	2002	9	18	470	485	465	470	224659555	2462787
2002/09/19	2002	9	19	460	480	460	465	177505262	2436587
2002/09/23	2002	9	23	460	465	425	440	192104656	2305588
2002/09/24	2002	9	24	425	455	420	430	263671661	2253188
2002/09/25	2002	9	25	440	445	405	415	197873630	2174588
2002/09/26	2002	9	26	475	475	465	475	331747821	2488987
2002/09/27	2002	9	27	480	490	430	430	806661299	2253188
2002/09/30	2002	9	30	415	430	405	425	242095763	2226988
2002/10/01	2002	10	1	415	440	415	430	189937465	2253188
2002/10/02	2002	10	2	380	420	370	370	451565255	1938790
2002/10/04	2002	10	4	345	350	315	315	518562207	1650591
2002/10/07	2002	10	7	300	315	285	300	325392438	1571992
2002/10/08	2002	10	8	295	310	295	305	226475572	1598192
2002/10/09	2002	10	9	305	310	285	285	187335435	1493392
2002/10/10	2002	10	10	270	285	255	280	317354409	1467192
2002/10/11	2002	10	11	295	310	275	285	317604430	1493392
2002/10/14	2002	10	14	305	305	290	295	228266581	1545792
2002/10/15	2002	10	15	300	335	295	335	323637166	1755391
2002/10/16	2002	10	16	350	380	340	350	696314067	1833990
2002/10/17	2002	10	17	370	400	350	400	782743696	2095989
2002/10/18	2002	10	18	435	460	430	460	606146836	2410387
2002/10/21	2002	10	21	485	525	465	465	1194169404	2436587
2002/10/22	2002	10	22	500	505	435	460	640788610	2410387
2002/10/23	2002	10	23	465	525	440	525	1080763893	2750985
2002/10/24	2002	10	24	560	585	540	545	1220169524	2855785
2002/10/25	2002	10	25	525	555	510	515	625377547	2698586
2002/10/28	2002	10	28	555	590	555	590	721658137	3091584
2002/10/29	2002	10	29	595	600	505	505	1124983824	2646186
2002/10/30	2002	10	30	480	495	430	460	924558028	2410387
2002/10/31	2002	10	31	495	500	460	475	603066511	2488987
2002/11/01	2002	11	1	450	485	450	455	526204866	2384187
2002/11/04	2002	11	4	465	520	460	520	1292829175	2724786
2002/11/05	2002	11	5	540	545	480	500	821756859	2619986
2002/11/06	2002	11	6	525	540	500	530	817663698	2777185
2002/11/07	2002	11	7	530	535	485	495	409320091	2593786
2002/11/08	2002	11	8	470	500	465	500	346847281	2619986
2002/11/11	2002	11	11	490	505	475	480	325706581	2515187
2002/11/12	2002	11	12	465	500	460	490	540159260	2567586
2002/11/13	2002	11	13	500	505	460	470	355508263	2462787
2002/11/14	2002	11	14	460	480	450	455	260746268	2384187
2002/11/15	2002	11	15	475	480	400	420	643888620	2200788
2002/11/18	2002	11	18	415	430	400	410	320880644	2148389
2002/11/19	2002	11	19	410	470	405	470	1176177099	2462787
2002/11/20	2002	11	20	475	505	450	460	739620956	2410387
2002/11/21	2002	11	21	490	495	450	460	357189636	2410387
2002/11/22	2002	11	22	475	480	440	440	311868532	2305588
2002/11/25	2002	11	25	435	500	435	485	1074239619	2541387
2002/11/26	2002	11	26	495	520	465	465	994798449	2436587
2002/11/27	2002	11	27	465	475	440	450	291519687	2357988
2002/11/28	2002	11	28	465	470	430	440	301856153	2305588
2002/11/29	2002	11	29	430	445	425	435	196800266	2279388
2002/12/02	2002	12	2	435	455	430	440	329272451	2305588
2002/12/03	2002	12	3	460	485	455	460	471022025	2410387
2002/12/04	2002	12	4	455	460	435	440	231429258	2305588
2002/12/05	2002	12	5	435	450	430	445	175648259	2331788
2002/12/06	2002	12	6	440	465	435	440	279008558	2305588
2002/12/09	2002	12	9	425	430	380	390	533985788	2043589
2002/12/10	2002	12	10	380	410	375	410	320572791	2148389
2002/12/11	2002	12	11	390	395	350	350	459554773	1833990
2002/12/12	2002	12	12	320	355	305	330	764133953	1729191
2002/12/13	2002	12	13	330	340	310	315	207729702	1650591
2002/12/16	2002	12	16	305	360	305	360	549178831	1886390
2002/12/17	2002	12	17	390	405	350	355	803873629	1860190
2002/12/18	2002	12	18	355	400	345	380	868339261	1991189
2002/12/20	2002	12	20	360	380	325	325	593453813	1702991
2002/12/23	2002	12	23	315	340	310	315	365716675	1650591
2002/12/24	2002	12	24	320	325	290	295	319627743	1545792
2002/12/26	2002	12	26	290	315	285	285	454382157	1493392
2002/12/27	2002	12	27	285	310	280	285	454116395	1493392
2002/12/30	2002	12	30	290	300	270	280	258891766	1467192
2003/01/02	2003	1	2	305	320	295	320	312319310	1676791
2003/01/03	2003	1	3	340	350	315	330	492958780	1729191
2003/01/06	2003	1	6	335	340	320	325	235616953	1702991
2003/01/07	2003	1	7	335	340	305	305	209475913	1598192
2003/01/08	2003	1	8	305	315	300	300	163405014	1571992
2003/01/09	2003	1	9	295	310	290	295	184934820	1545792
2003/01/10	2003	1	10	300	305	280	290	201953207	1519592
2003/01/13	2003	1	13	290	330	285	325	463606924	1702991
2003/01/14	2003	1	14	315	320	300	310	323276647	1624391
2003/01/15	2003	1	15	310	320	300	305	183548600	1598192
2003/01/16	2003	1	16	295	305	295	295	133629673	1545792
2003/01/17	2003	1	17	290	300	290	290	122189607	1519592
2003/01/20	2003	1	20	285	300	285	295	177271497	1545792
2003/01/21	2003	1	21	300	300	285	295	111439610	1545792
2003/01/22	2003	1	22	290	300	285	290	213109614	1519592
2003/01/23	2003	1	23	290	300	280	285	197548700	1493392
2003/01/24	2003	1	24	290	290	270	275	125062592	1440992
2003/01/27	2003	1	27	265	270	255	260	103377713	1362393
2003/01/28	2003	1	28	255	265	255	255	83646580	1336193
2003/01/29	2003	1	29	250	260	220	220	248834219	1152794
2003/01/30	2003	1	30	225	245	220	235	195175224	1231393
2003/02/03	2003	2	3	230	240	230	235	107187477	1231393
2003/02/04	2003	2	4	235	270	230	270	310766688	1414793
2003/02/05	2003	2	5	270	275	245	245	387285883	1283793
2003/02/06	2003	2	6	245	255	235	240	128447380	1257593
2003/02/07	2003	2	7	235	240	230	230	112930188	1205194
2003/02/10	2003	2	10	225	235	220	230	110279280	1205194
2003/02/11	2003	2	11	230	240	220	225	143758614	1178994
2003/02/12	2003	2	12	225	230	220	225	71437861	1178994
2003/02/13	2003	2	13	225	230	220	220	67356788	1152794
2003/02/14	2003	2	14	220	235	220	225	175413536	1178994
2003/02/17	2003	2	17	235	250	230	245	230795610	1283793
2003/02/18	2003	2	18	240	245	230	235	159630648	1231393
2003/02/19	2003	2	19	240	245	230	230	131740463	1205194
2003/02/20	2003	2	20	230	260	230	260	537758320	1362393
2003/02/21	2003	2	21	260	265	235	240	436286948	1257593
2003/02/24	2003	2	24	240	245	230	235	173681154	1231393
2003/02/25	2003	2	25	230	235	220	220	154340960	1152794
2003/02/26	2003	2	26	220	225	200	210	224204872	1100394
2003/02/27	2003	2	27	205	210	200	205	106572010	1074194
2003/02/28	2003	2	28	210	215	200	200	116709766	1047994
2003/03/03	2003	3	3	200	210	200	205	111169432	1074194
2003/03/04	2003	3	4	205	205	195	195	74101250	1021795
2003/03/05	2003	3	5	190	200	185	190	156535387	995595
2003/03/06	2003	3	6	190	200	185	190	112938963	995595
2003/03/07	2003	3	7	185	190	180	180	85955168	943195
2003/03/10	2003	3	10	180	185	170	170	93946976	890795
2003/03/11	2003	3	11	160	170	160	160	120032346	838396
2003/03/12	2003	3	12	160	175	160	170	178325562	890795
2003/03/13	2003	3	13	170	175	160	165	89581589	864595
2003/03/14	2003	3	14	175	180	165	165	108166784	864595
2003/03/17	2003	3	17	160	165	145	145	133193025	759796
2003/03/18	2003	3	18	155	160	150	150	78004277	785996
2003/03/19	2003	3	19	150	155	145	145	69695620	759796
2003/03/20	2003	3	20	145	165	145	165	316356293	864595
2003/03/21	2003	3	21	170	175	160	165	149625270	864595
2003/03/24	2003	3	24	170	175	150	155	155868381	812196
2003/03/25	2003	3	25	145	150	140	145	100802063	759796
2003/03/26	2003	3	26	145	150	125	135	253841754	707396
2003/04/14	2003	4	14	2650	3045	2630	3045	12165572	759796
2003/04/15	2003	4	15	3500	3500	3500	3500	3424095	873329
2003/04/16	2003	4	16	4025	4025	4025	4025	870285	1004328
2003/04/17	2003	4	17	4480	4625	4230	4420	45033496	1102889
2003/04/18	2003	4	18	4450	4960	4060	4580	87623876	1142813
2003/04/21	2003	4	21	4530	4805	4270	4430	30564828	1964382
2003/04/22	2003	4	22	4400	4420	4130	4140	18069444	1835788
2003/04/23	2003	4	23	4190	4295	3870	3870	15042874	1716062
2003/04/24	2003	4	24	3950	4250	3875	3880	23499709	1720497
2003/04/25	2003	4	25	3730	3800	3300	3300	19217347	1463309
2003/04/28	2003	4	28	3120	3495	3075	3215	16080714	1425618
2003/04/29	2003	4	29	3350	3395	3235	3250	10488879	1441138
2003/04/30	2003	4	30	3250	3400	3145	3230	14493509	1432269
2003/05/02	2003	5	2	3300	3330	3150	3230	8071618	1432269
2003/05/06	2003	5	6	3330	3710	3290	3610	42501290	1600771
2003/05/07	2003	5	7	3675	3745	3450	3490	20283379	1547560
2003/05/09	2003	5	9	3555	3670	3470	3615	14384732	1602989
2003/05/12	2003	5	12	3740	4155	3730	4155	27993814	1842439
2003/05/13	2003	5	13	4380	4555	4100	4100	45146633	1818051
2003/05/14	2003	5	14	4180	4450	4120	4350	25582127	1928907
2003/05/15	2003	5	15	4325	4330	3905	3960	17025526	1755971
2003/05/16	2003	5	16	3865	4045	3800	3800	10963375	1685023
2003/05/19	2003	5	19	3600	3700	3350	3390	15780058	1503217
2003/05/20	2003	5	20	3180	3515	3150	3440	15156749	1525389
2003/05/21	2003	5	21	3405	3520	3405	3420	8514816	1516520
2003/05/22	2003	5	22	3390	3470	3270	3280	9760865	1454440
2003/05/23	2003	5	23	3380	3770	3365	3770	24242734	1671720
2003/05/26	2003	5	26	3900	4275	3755	3800	49527908	1685023
2003/05/27	2003	5	27	3935	4075	3750	3900	16606421	1729365
2003/05/28	2003	5	28	4230	4260	3880	3905	18401623	1731582
2003/05/29	2003	5	29	3850	4015	3800	3800	12965601	1685023
2003/05/30	2003	5	30	3905	3930	3780	3815	12757471	1691674
2003/06/02	2003	6	2	3915	4110	3915	3960	18865550	1755971
2003/06/03	2003	6	3	3940	3960	3830	3835	8314075	1700542
2003/06/04	2003	6	4	3900	3930	3795	3845	7458248	1704977
2003/06/05	2003	6	5	3900	4210	3900	4105	41021741	1820268
2003/06/09	2003	6	9	4110	4160	3995	4055	16723973	1798096
2003/06/10	2003	6	10	4090	4310	4065	4150	22166844	1840222
2003/06/11	2003	6	11	4280	4325	4185	4230	19392659	1875696
2003/06/12	2003	6	12	4320	4860	4275	4860	34773174	2155055
2003/06/13	2003	6	13	5140	5580	5080	5580	17513406	2474323
2003/06/16	2003	6	16	5890	6150	5450	5590	32478074	2478757
2003/06/17	2003	6	17	5900	6420	5650	6090	56158263	2700470
2003/06/18	2003	6	18	5800	5960	5180	5180	43046920	2296952
2003/06/19	2003	6	19	5330	5950	5330	5950	55326942	2638391
2003/06/20	2003	6	20	5900	6750	5730	6320	64117923	2802458
2003/06/23	2003	6	23	6320	6560	5910	6160	40876521	2731510
2003/06/24	2003	6	24	5980	6130	5790	6010	25826309	2664996
2003/06/25	2003	6	25	6070	6410	6040	6060	35551981	2687167
2003/06/26	2003	6	26	5900	6320	5830	5840	32884397	2589614
2003/06/27	2003	6	27	6120	6240	5850	5930	21444199	2629522
2003/06/30	2003	6	30	5900	5960	5690	5790	12944766	2567442
2003/07/01	2003	7	1	5710	5970	5710	5900	17310743	2616219
2003/07/02	2003	7	2	6100	6700	6090	6700	48933752	2970961
2003/07/03	2003	7	3	7090	7290	6740	6810	34947679	3019738
2003/07/04	2003	7	4	6750	7430	6560	7300	37080702	3237017
2003/07/07	2003	7	7	7560	8100	7280	8050	41132141	3569587
2003/07/08	2003	7	8	8420	8550	7830	7830	33352087	3472033
2003/07/09	2003	7	9	7990	8220	7720	7980	27652702	3538547
2003/07/10	2003	7	10	7950	8170	7830	7960	16151831	3529679
2003/07/11	2003	7	11	7800	8130	7770	8060	17730233	3574021
2003/07/14	2003	7	14	8200	9260	8190	9260	45581534	4106134
2003/07/15	2003	7	15	9380	9920	8950	9150	51949688	4057357
2003/07/16	2003	7	16	9680	10000	9450	9740	42482959	4318979
2003/07/18	2003	7	18	9330	9890	9270	9630	21997360	4270202
2003/07/21	2003	7	21	9850	9980	8350	8860	31216159	3928763
2003/07/22	2003	7	22	8760	9270	7960	8780	44982925	3893289
2003/07/23	2003	7	23	9080	9170	8400	8490	31493303	3764695
2003/07/24	2003	7	24	8000	8600	7900	8330	35117806	3693747
2003/07/25	2003	7	25	8200	8400	7710	7710	19227327	3418822
2003/07/28	2003	7	28	8010	8090	7330	7480	26822234	3316834
2003/07/29	2003	7	29	7390	7440	6870	7070	37534085	3135029
2003/07/30	2003	7	30	7120	7450	7120	7440	23982872	3299097
2003/07/31	2003	7	31	7430	7520	7180	7390	18779732	3276925
2003/08/01	2003	8	1	7620	8490	7480	8490	51435719	3764695
2003/08/04	2003	8	4	8300	8770	8230	8430	32163755	3738089
2003/08/05	2003	8	5	8660	9690	8660	9310	58087545	4128305
2003/08/06	2003	8	6	9150	9580	8800	9580	36074182	4248030
2003/08/07	2003	8	7	9720	9890	9350	9350	30238055	4146042
2003/08/08	2003	8	8	9350	9450	8800	8800	22321758	3902157
2003/08/11	2003	8	11	8660	9200	8190	9000	39234569	3990843
2003/08/12	2003	8	12	9300	9520	8750	8900	35352983	3946500
2003/08/13	2003	8	13	8800	9240	8670	8900	26805688	3946500
2003/08/14	2003	8	14	8950	9030	8630	8640	19233115	3831209
2003/08/18	2003	8	18	8560	8920	8270	8270	17142666	3667141
2003/08/19	2003	8	19	8650	9200	8530	8870	40582536	3933197
2003/08/20	2003	8	20	9010	9040	8350	8350	24857574	3702615
2003/08/21	2003	8	21	8350	8610	8160	8390	15948991	3720352
2003/08/22	2003	8	22	8530	8610	8010	8080	14310107	3582890
2003/08/25	2003	8	25	8040	8400	7970	8130	15570984	3605061
2003/08/26	2003	8	26	8010	8240	7860	7870	11910792	3489770
2003/08/27	2003	8	27	7900	8010	7660	7720	12956159	3425529
2003/08/28	2003	8	28	7980	8300	7860	8060	20574369	3576394
2003/08/29	2003	8	29	8150	8230	7850	7970	10370368	3536459
2003/09/01	2003	9	1	8100	8370	8070	8140	14590182	3611891
2003/09/02	2003	9	2	8340	9120	8170	9060	51189365	4020115
2003/09/03	2003	9	3	9010	9060	8410	8420	21391750	3736133
2003/09/04	2003	9	4	8600	8680	8090	8210	15326523	3642952
2003/09/05	2003	9	5	8310	8490	8150	8150	14053791	3616329
2003/09/08	2003	9	8	7960	8040	7760	7770	11261415	3447715
2003/09/09	2003	9	9	7800	8330	7800	8080	21407087	3585268
2003/09/15	2003	9	15	8050	8220	7980	8120	8858591	3603017
2003/09/16	2003	9	16	8130	8200	8010	8100	8413821	3594143
2003/09/17	2003	9	17	8350	8520	8140	8160	18337278	3620766
2003/09/18	2003	9	18	8150	8200	7840	7910	11115354	3509836
2003/09/19	2003	9	19	8050	8090	7710	7740	8126041	3434403
2003/09/22	2003	9	22	7600	7800	6990	7150	9826971	3172607
2003/09/23	2003	9	23	7060	7230	6740	7180	12071118	3185919
2003/09/24	2003	9	24	7180	7400	7020	7100	14829152	3150421
2003/09/25	2003	9	25	6750	6860	6640	6810	9950264	3021742
2003/09/26	2003	9	26	6600	7200	6520	6970	21713354	3092738
2003/09/29	2003	9	29	6930	7020	6710	6840	9860456	3035054
2003/09/30	2003	9	30	7010	7130	6710	6710	14841139	2977370
2003/10/01	2003	10	1	6530	6700	6530	6700	7659289	2972933
2003/10/02	2003	10	2	6900	7110	6800	6840	17901390	3035054
2003/10/06	2003	10	6	6980	7100	6850	6850	16797369	3039491
2003/10/07	2003	10	7	6960	7220	6860	7050	16856319	3128235
2003/10/08	2003	10	8	7190	7230	6790	6800	12038530	3017305
2003/10/09	2003	10	9	6740	6920	6700	6780	7441427	3008430
2003/10/10	2003	10	10	6810	6980	6740	6960	10673340	3088300
2003/10/13	2003	10	13	6850	7050	6810	6860	11381168	3043928
2003/10/14	2003	10	14	6950	7190	6920	7100	15469108	3150421
2003/10/15	2003	10	15	7300	7410	7150	7230	15616733	3208105
2003/10/16	2003	10	16	7160	7270	7110	7150	7225700	3172607
2003/10/17	2003	10	17	7170	8170	7130	7700	34334150	3416654
2003/10/20	2003	10	20	7810	8010	7770	7900	13792465	3505398
2003/10/21	2003	10	21	8090	8120	7640	7710	14227678	3421091
2003/10/22	2003	10	22	7800	8070	7500	7500	24602332	3327910
2003/10/23	2003	10	23	7300	7390	7110	7130	9506934	3163733
2003/10/24	2003	10	24	7010	7210	6980	7000	8024480	3106049
2003/10/27	2003	10	27	7000	7180	7000	7110	8575892	3154859
2003/10/28	2003	10	28	7120	7700	7120	7600	22149649	3372282
2003/10/29	2003	10	29	8000	8070	7310	7340	17665927	3256914
2003/10/30	2003	10	30	7480	7530	7300	7440	7563190	3301287
2003/10/31	2003	10	31	7480	7650	7450	7530	9822863	3341221
2003/11/03	2003	11	3	7720	7980	7710	7820	13070311	3469901
2003/11/04	2003	11	4	8050	8070	6920	7250	18931814	3216979
2003/11/05	2003	11	5	7430	7570	7350	7530	8907817	3341221
2003/11/06	2003	11	6	7520	7580	7150	7210	9461894	3199231
2003/11/07	2003	11	7	7180	7350	7080	7250	6581125	3216979
2003/11/10	2003	11	10	7150	7270	7030	7060	5915971	3132672
2003/11/11	2003	11	11	6910	6980	6840	6900	5993535	3061677
2003/11/12	2003	11	12	6910	7100	6910	7020	4810981	3114924
2003/11/13	2003	11	13	7200	7330	7000	7140	8717304	3168170
2003/11/14	2003	11	14	7060	7100	6950	6990	5563141	3101612
2003/11/17	2003	11	17	6920	7100	6880	6990	4819774	3101612
2003/11/18	2003	11	18	6950	7130	6950	7080	6204900	3141547
2003/11/19	2003	11	19	6950	6980	6720	6730	6183325	2986244
2003/11/20	2003	11	20	6740	6840	6600	6660	4269454	2955184
2003/11/21	2003	11	21	6560	6850	6520	6580	6393336	2919686
2003/11/24	2003	11	24	6460	6580	6070	6110	5456478	2711137
2003/11/25	2003	11	25	6250	6340	6110	6140	4021719	2724449
2003/11/26	2003	11	26	6060	6830	6060	6700	16557584	2972933
2003/11/27	2003	11	27	6800	6860	6410	6480	6390263	2875314
2003/11/28	2003	11	28	6500	6740	6500	6630	7882395	2941872
2003/12/01	2003	12	1	6700	7000	6670	6880	10124883	3052803
2003/12/02	2003	12	2	7040	7040	6670	6800	6795140	3017305
2003/12/03	2003	12	3	6730	6990	6730	6750	8358300	2995119
2003/12/04	2003	12	4	6750	6800	6660	6660	3953031	2955184
2003/12/05	2003	12	5	6660	6680	6450	6450	4193750	2862002
2003/12/08	2003	12	8	6300	6430	6280	6290	4227528	2791007
2003/12/09	2003	12	9	6400	6450	6310	6330	2886885	2808756
2003/12/10	2003	12	10	6190	6570	6190	6350	6912456	2817630
2003/12/11	2003	12	11	6300	6510	6280	6280	6621503	2786570
2003/12/12	2003	12	12	6420	6440	6280	6300	3794157	2795444
2003/12/15	2003	12	15	6410	6650	6360	6620	8512696	2937435
2003/12/16	2003	12	16	6430	6470	6310	6310	4307955	2799881
2003/12/17	2003	12	17	6330	6380	6210	6210	3379780	2755509
2003/12/18	2003	12	18	6150	6310	6140	6170	5000030	2737760
2003/12/19	2003	12	19	6250	6380	6150	6160	5354127	2733323
2003/12/22	2003	12	22	6060	6200	5810	5850	3984748	2595770
2003/12/23	2003	12	23	5890	5970	5560	5570	4567122	2471528
2003/12/24	2003	12	24	5620	5700	5200	5200	5230945	2307351
2003/12/26	2003	12	26	5030	5270	5020	5040	5497716	2236355
2003/12/29	2003	12	29	5040	5270	5040	5250	4728093	2329537
2003/12/30	2003	12	30	5400	5700	5370	5600	11516285	2484839
2004/01/02	2004	1	2	5740	5750	5570	5600	4148379	2484839
2004/01/05	2004	1	5	5610	6360	5560	6250	18766562	2773258
2004/01/06	2004	1	6	6380	6470	6070	6130	10501167	2720012
2004/01/07	2004	1	7	6280	6850	6230	6620	20562472	2937435
2004/01/08	2004	1	8	6800	6970	6500	6510	13864093	2888626
2004/01/09	2004	1	9	7000	7470	6900	7160	19633814	3177045
2004/01/12	2004	1	12	7180	7410	6990	7260	13738547	3221417
2004/01/13	2004	1	13	7310	7350	6960	7050	8931965	3128235
2004/01/14	2004	1	14	7050	7600	6940	7480	26804841	3319035
2004/01/15	2004	1	15	7400	7490	7180	7230	9907602	3208105
2004/01/16	2004	1	16	7380	7650	7150	7430	19268423	3296849
2004/01/19	2004	1	19	7500	7670	7400	7430	8573096	3296849
2004/01/20	2004	1	20	7450	7610	7330	7400	8078362	3283538
2004/01/26	2004	1	26	7380	7730	7210	7420	14078675	3292412
2004/01/27	2004	1	27	7590	7930	7450	7920	17535205	3514273
2004/01/28	2004	1	28	7950	9050	7850	8720	36757325	3869250
2004/01/29	2004	1	29	8830	9320	8760	8960	26191899	3975743
2004/01/30	2004	1	30	9100	9220	8590	8950	14512975	3971306
2004/02/02	2004	2	2	8820	9060	8680	8830	10210962	3918059
2004/02/03	2004	2	3	8700	8830	8200	8300	16279307	3682887
2004/02/04	2004	2	4	8220	8590	8220	8580	14265030	3807129
2004/02/05	2004	2	5	8400	8570	8230	8230	8286231	3651826
2004/02/06	2004	2	6	8210	8550	7960	8430	15340318	3740571
2004/02/09	2004	2	9	8550	8740	8440	8440	10149018	3745008
2004/02/10	2004	2	10	8390	8450	8150	8400	8153311	3727259
2004/02/11	2004	2	11	8490	8750	8350	8420	11799389	3736133
2004/02/12	2004	2	12	8590	8610	8280	8320	6863995	3691761
2004/02/13	2004	2	13	8260	8530	8250	8420	8357507	3736133
2004/02/16	2004	2	16	8360	8600	8240	8460	10451768	3753882
2004/02/17	2004	2	17	8470	8850	8460	8660	12743842	3842627
2004/02/18	2004	2	18	8860	8890	8660	8730	10280361	3873687
2004/02/19	2004	2	19	8770	9300	8730	9300	18328739	4126608
2004/02/20	2004	2	20	9200	9420	9050	9110	11370596	4042301
2004/02/23	2004	2	23	9200	10150	9140	9830	28225360	4361780
2004/02/24	2004	2	24	9660	9690	9070	9070	13834640	4024552
2004/02/25	2004	2	25	9070	9330	8870	8890	10822132	3944682
2004/02/26	2004	2	26	9070	9190	8840	8870	7644613	3935808
2004/02/27	2004	2	27	8750	9020	8640	8970	8998577	3980180
2004/03/02	2004	3	2	9170	9560	9150	9250	12307578	4104422
2004/03/03	2004	3	3	9250	9950	9250	9770	17763043	4335157
2004/03/04	2004	3	4	9790	9900	9610	9790	9568215	4344032
2004/03/05	2004	3	5	9980	10400	9790	9900	14886962	4392841
2004/03/08	2004	3	8	9930	10150	9610	9650	6747924	4281911
2004/03/09	2004	3	9	9500	9580	9220	9430	8091505	4184292
2004/03/10	2004	3	10	9300	9570	9260	9310	7744027	4131045
2004/03/11	2004	3	11	9150	10700	9150	10650	38075512	4725632
2004/03/12	2004	3	12	10450	10750	9600	10200	24928339	4525957
2004/03/15	2004	3	15	10500	10700	10050	10450	16380508	4636888
2004/03/16	2004	3	16	10250	11000	10150	11000	18070152	4880934
2004/03/17	2004	3	17	11200	11400	10900	11100	15562411	4925307
2004/03/18	2004	3	18	11450	12000	11150	11700	20339567	5191539
2004/03/19	2004	3	19	11700	12050	11600	11650	14579904	5169353
2004/03/22	2004	3	22	11700	12300	11650	12000	13241976	5324656
2004/03/23	2004	3	23	11800	12200	11400	12200	14471147	5419226
2004/03/24	2004	3	24	12050	12150	11550	11550	9936711	5130497
2004/03/25	2004	3	25	11550	11650	10600	10600	13976642	4708508
2004/03/26	2004	3	26	11000	11250	10600	10850	12517231	4819558
2004/03/29	2004	3	29	11000	11700	11000	11550	10473266	5130497
2004/03/30	2004	3	30	11850	11900	11250	11400	8155237	5063867
2004/03/31	2004	3	31	11650	12350	11550	12250	18128484	5441436
2004/04/01	2004	4	1	12450	12650	12200	12450	11450543	5530276
2004/04/02	2004	4	2	12800	12850	12350	12550	9774982	5574696
2004/04/06	2004	4	6	13100	14300	12950	13750	25346229	6107734
2004/04/07	2004	4	7	13550	13950	13350	13750	14072979	6107734
2004/04/08	2004	4	8	13900	13950	13200	13500	10939430	5996685
2004/04/09	2004	4	9	13250	13600	12950	13600	8737683	6041105
2004/04/12	2004	4	12	13500	14000	13500	13600	9052376	6041105
2004/04/13	2004	4	13	13850	14100	13600	13900	9183958	6174364
2004/04/14	2004	4	14	14000	14150	13200	13250	12729932	5885635
2004/04/16	2004	4	16	12850	12950	12300	12450	11334599	5530276
2004/04/19	2004	4	19	12250	12700	12050	12650	8587686	5619116
2004/04/20	2004	4	20	12800	12900	12500	12800	7714438	5685745
2004/04/21	2004	4	21	12550	13350	12500	13200	11743257	5863425
2004/04/22	2004	4	22	13250	13300	12100	12200	14494571	5419226
2004/04/23	2004	4	23	12550	12650	11750	12150	12726464	5397016
2004/04/26	2004	4	26	12050	12200	11100	11250	13807027	4997237
2004/04/27	2004	4	27	11100	11650	11100	11450	9808058	5086077
2004/04/28	2004	4	28	11400	11750	11250	11250	11517072	4997237
2004/04/29	2004	4	29	10900	11200	10450	10650	11756139	4730718
2004/04/30	2004	4	30	10900	11950	10850	11900	15637146	5285967
2004/05/03	2004	5	3	11850	12200	11600	12200	9363015	5419226
2004/05/04	2004	5	4	12500	13850	12450	13200	27081604	5863425
2004/05/06	2004	5	6	13050	13550	12200	12250	15855499	5441436
2004/05/07	2004	5	7	12450	13150	12000	13100	19691162	5819005
2004/05/10	2004	5	10	13100	13550	11800	12400	23798042	5508066
2004/05/11	2004	5	11	12500	13100	12100	13000	19327027	5774585
2004/05/12	2004	5	12	13500	13650	12800	12900	18956196	5730165
2004/05/13	2004	5	13	12700	12950	12250	12450	13558695	5530276
2004/05/14	2004	5	14	12600	12700	11350	11350	17249064	5041657
2004/05/17	2004	5	17	11150	11400	9650	9650	23996733	4286519
2004/05/18	2004	5	18	9430	10350	9100	10250	25631287	4553038
2004/05/19	2004	5	19	10250	10650	9960	10300	24100428	4575248
2004/05/20	2004	5	20	9900	10200	9230	9320	20446931	4139933
2004/05/21	2004	5	21	9650	9900	9490	9600	15292873	4264309
2004/05/24	2004	5	24	10000	10900	9930	10900	21059055	4841768
2004/05/25	2004	5	25	10650	10750	10000	10300	16242726	4575248
2004/05/27	2004	5	27	10800	10900	10250	10250	10873055	4553038
2004/05/28	2004	5	28	10600	11150	10500	10850	18458352	4819558
2004/05/31	2004	5	31	11150	11250	10750	11250	13580869	4997237
2004/06/01	2004	6	1	11300	11650	11050	11300	16637581	5019447
2004/06/02	2004	6	2	11200	11800	11150	11500	13758199	5108287
2004/06/03	2004	6	3	11700	11750	10400	10500	15982403	4664088
2004/06/04	2004	6	4	10700	10800	10400	10600	9175478	4708508
2004/06/07	2004	6	7	10900	11750	10900	11600	16338377	5152707
2004/06/08	2004	6	8	11800	11950	11300	11450	12665550	5086077
2004/06/09	2004	6	9	11750	12150	11300	11850	15494782	5263757
2004/06/10	2004	6	10	11900	12300	11650	12000	16000045	5330386
2004/06/11	2004	6	11	11950	12000	11200	11400	10327592	5063867
2004/06/14	2004	6	14	11100	11550	10350	10350	9841833	4597458
2004/06/15	2004	6	15	10450	11000	10300	11000	10831554	4886188
2004/06/16	2004	6	16	10900	11150	10450	10550	10794300	4686298
2004/06/17	2004	6	17	10550	11050	10550	10950	9753012	4863978
2004/06/18	2004	6	18	10950	11300	10550	10800	9828215	4797348
2004/06/21	2004	6	21	11000	11150	10800	10950	6525615	4863978
2004/06/22	2004	6	22	10900	11000	10650	10950	6057761	4863978
2004/06/23	2004	6	23	11100	11400	10900	10900	8923380	4841768
2004/06/24	2004	6	24	11200	11350	10850	11300	11868529	5019447
2004/06/25	2004	6	25	11400	11800	11150	11700	10184026	5197127
2004/06/28	2004	6	28	11850	12100	11700	11850	11572948	5263757
2004/06/29	2004	6	29	12000	12500	11900	12400	11365026	5508066
2004/06/30	2004	6	30	12700	13100	12550	12650	14363759	5619116
2004/07/01	2004	7	1	12800	12950	12350	12600	10348599	5596906
2004/07/02	2004	7	2	12350	12450	12000	12100	8576140	5374806
2004/07/05	2004	7	5	12050	12450	12000	12450	6483559	5538577
2004/07/06	2004	7	6	12350	12600	12250	12350	7041992	5494091
2004/07/07	2004	7	7	12000	12150	11750	12100	7131670	5382874
2004/07/08	2004	7	8	11900	12000	11400	11500	8413959	5115955
2004/07/09	2004	7	9	11500	11850	11450	11650	5626950	5182685
2004/07/12	2004	7	12	11850	11900	11100	11100	8143812	4938009
2004/07/13	2004	7	13	11050	11250	10700	11250	8099061	5004738
2004/07/14	2004	7	14	11000	11300	10850	10900	6867099	4849035
2004/07/15	2004	7	15	10850	11100	10350	10650	9574648	4737819
2004/07/16	2004	7	16	10450	10750	10150	10550	11337924	4693332
2004/07/19	2004	7	19	10300	11100	10250	11050	9623072	4915765
2004/07/20	2004	7	20	10850	11050	10700	10750	6865661	4782306
2004/07/21	2004	7	21	11100	11200	10900	10900	6420167	4849035
2004/07/22	2004	7	22	10600	10900	10550	10800	4164705	4804549
2004/07/23	2004	7	23	10900	11200	10750	11000	6652770	4893522
2004/07/26	2004	7	26	10900	11050	10600	10650	6280954	4737819
2004/07/27	2004	7	27	10700	10800	10400	10600	4908965	4715576
2004/07/28	2004	7	28	10750	10800	10250	10300	6651283	4582116
2004/07/29	2004	7	29	10050	10200	9690	9700	6326358	4315197
2004/07/30	2004	7	30	9850	9950	8820	9000	10716267	4003791
2004/08/02	2004	8	2	8910	9280	8830	8830	6919094	3928164
2004/08/03	2004	8	3	8950	9030	8270	8530	11924059	3794704
2004/08/04	2004	8	4	8430	8870	8360	8800	10164383	3914818
2004/08/05	2004	8	5	8850	9450	8750	9250	10753774	4115007
2004/08/06	2004	8	6	9000	9280	8970	9050	5654826	4026034
2004/08/09	2004	8	9	8900	9390	8840	9350	7556283	4159494
2004/08/10	2004	8	10	9290	9620	9290	9300	7269526	4137250
2004/08/11	2004	8	11	9470	9480	8940	9050	8122178	4026034
2004/08/12	2004	8	12	9050	9140	8970	9000	4985786	4003791
2004/08/13	2004	8	13	8960	9100	8820	8820	5544555	3923715
2004/08/16	2004	8	16	8820	9340	8820	9140	8676103	4066072
2004/08/17	2004	8	17	9300	9340	8960	9010	5723793	4008239
2004/08/18	2004	8	18	9010	9200	8990	9050	5154968	4026034
2004/08/19	2004	8	19	9210	9340	9140	9260	8005152	4119456
2004/08/20	2004	8	20	9290	9380	9220	9330	3856371	4150596
2004/08/23	2004	8	23	9500	9790	9370	9790	7596730	4355235
2004/08/24	2004	8	24	9910	10300	9750	10100	10274697	4493143
2004/08/25	2004	8	25	10150	10200	10000	10100	4881853	4493143
2004/08/26	2004	8	26	10250	10500	10100	10100	8391808	4493143
2004/08/27	2004	8	27	10200	10350	10100	10300	3976631	4582116
2004/08/30	2004	8	30	10450	10750	10400	10600	6308360	4715576
2004/08/31	2004	8	31	10650	10750	10350	10450	4371614	4648846
2004/09/01	2004	9	1	10450	10550	10150	10350	5632409	4604359
2004/09/02	2004	9	2	10400	10700	10400	10400	4787466	4626603
2004/09/03	2004	9	3	10450	10500	9860	9960	6102135	4430862
2004/09/06	2004	9	6	9890	9960	9760	9920	4099249	4413067
2004/09/07	2004	9	7	9980	10050	9820	9820	3798536	4368581
2004/09/08	2004	9	8	9710	10250	9710	9970	6206729	4435310
2004/09/09	2004	9	9	10000	10050	9800	9960	3826260	4430862
2004/09/10	2004	9	10	10250	10350	10150	10200	6740095	4537629
2004/09/13	2004	9	13	10500	10900	10450	10800	10823082	4804549
2004/09/14	2004	9	14	10950	11050	10550	10850	7038694	4826792
2004/09/15	2004	9	15	10900	11600	10600	11400	10503181	5071468
2004/09/16	2004	9	16	11250	11550	10950	11150	7431845	4960252
2004/09/17	2004	9	17	11350	11400	10900	10950	7183509	4871279
2004/09/20	2004	9	20	10400	10950	10250	10700	13039004	4760062
2004/09/21	2004	9	21	10900	11150	10850	11000	7871367	4893522
2004/09/22	2004	9	22	11050	11150	10500	10500	6379705	4671089
2004/09/23	2004	9	23	10300	10600	10300	10400	3398997	4626603
2004/09/24	2004	9	24	10450	10600	10150	10400	3980539	4626603
2004/09/30	2004	9	30	10350	10750	10350	10500	4136379	4671089
2004/10/01	2004	10	1	10600	11450	10600	11100	8058572	4938009
2004/10/04	2004	10	4	11550	11750	11450	11600	7555624	5160441
2004/10/05	2004	10	5	11650	12150	11550	11850	14382022	5271658
2004/10/06	2004	10	6	11900	13350	11650	12750	22420875	5672037
2004/10/07	2004	10	7	12950	13700	12850	13650	19655066	6072416
2004/10/08	2004	10	8	13700	15150	13400	14300	33972605	6361579
2004/10/11	2004	10	11	14550	14750	14050	14400	14597066	6406065
2004/10/12	2004	10	12	14350	14350	13350	13350	12314205	5938956
2004/10/13	2004	10	13	13650	13850	13150	13400	12659167	5961200
2004/10/14	2004	10	14	13100	13750	12900	13500	11664143	6005686
2004/10/15	2004	10	15	13200	14200	13200	14200	11895625	6317092
2004/10/18	2004	10	18	14450	14850	13750	13850	10634674	6161389
2004/10/19	2004	10	19	14250	14350	13150	13450	13617198	5983443
2004/10/20	2004	10	20	13500	13700	12850	12950	9396497	5761010
2004/10/21	2004	10	21	13050	13250	12250	12900	12348243	5738767
2004/10/22	2004	10	22	13000	13200	12200	12450	13947757	5538577
2004/10/25	2004	10	25	12300	12800	12250	12600	9570967	5605307
2004/10/26	2004	10	26	12900	13250	12050	12150	16186044	5405117
2004/10/27	2004	10	27	12400	12450	11550	11900	10945810	5293901
2004/10/28	2004	10	28	12400	12950	12300	12950	13177842	5761010
2004/10/29	2004	10	29	12750	12850	12500	12700	7629898	5649794
2004/11/01	2004	11	1	12800	13000	12000	12150	10647892	5405117
2004/11/02	2004	11	2	12150	12250	11800	12200	9179152	5427361
2004/11/03	2004	11	3	12200	12750	12150	12750	12830501	5672037
2004/11/04	2004	11	4	12500	12550	12200	12200	6917630	5427361
2004/11/05	2004	11	5	12400	12500	12000	12050	7483559	5360631
2004/11/08	2004	11	8	12100	12200	11600	11650	8454828	5182685
2004/11/09	2004	11	9	11500	11700	11200	11450	7766787	5093712
2004/11/10	2004	11	10	11500	12100	11500	12000	14203616	5338388
2004/11/11	2004	11	11	11800	12100	11750	11750	8806774	5227171
2004/11/12	2004	11	12	12100	12150	11800	11900	6957282	5293901
2004/11/15	2004	11	15	12100	12350	11950	12200	7807995	5427361
2004/11/16	2004	11	16	12400	12500	12200	12250	5927956	5449604
2004/11/17	2004	11	17	12400	12700	12350	12500	6961530	5560820
2004/11/18	2004	11	18	12700	12800	11900	11900	8709118	5293901
2004/11/19	2004	11	19	12100	12150	11800	12150	4945323	5405117
2004/11/22	2004	11	22	11850	11950	11550	11700	5791813	5204928
2004/11/23	2004	11	23	11750	11850	11550	11600	5201354	5160441
2004/11/24	2004	11	24	11550	11600	11250	11400	5755109	5071468
2004/11/25	2004	11	25	11400	11550	10950	11050	9489792	4915765
2004/11/26	2004	11	26	10900	11100	10550	10550	12298312	4693332
2004/11/29	2004	11	29	10550	10600	10050	10150	9801873	4515386
2004/11/30	2004	11	30	10100	10450	10050	10350	11883963	4604359
2004/12/01	2004	12	1	10250	10750	10100	10700	9858766	4760062
2004/12/02	2004	12	2	10950	10950	10300	10350	8306103	4604359
2004/12/03	2004	12	3	10600	10800	10450	10650	7566680	4737819
2004/12/06	2004	12	6	10500	10650	10300	10400	4944241	4626603
2004/12/07	2004	12	7	10350	10700	10350	10500	4236413	4671089
2004/12/08	2004	12	8	10350	10800	10350	10450	6856367	4648846
2004/12/09	2004	12	9	10500	10750	10450	10550	6169988	4693332
2004/12/10	2004	12	10	10700	10750	10300	10350	4047545	4604359
2004/12/13	2004	12	13	10400	10500	10300	10400	3848125	4626603
2004/12/14	2004	12	14	10500	11050	10450	11000	10651761	4893522
2004/12/15	2004	12	15	11200	11600	11100	11600	9537127	5160441
2004/12/16	2004	12	16	11750	11950	11550	11550	8526250	5138198
2004/12/17	2004	12	17	11650	11700	11300	11600	5115524	5160441
2004/12/20	2004	12	20	11600	11700	11350	11500	4980384	5115955
2004/12/21	2004	12	21	11450	11750	11350	11550	5263930	5138198
2004/12/22	2004	12	22	11750	11850	11400	11400	5529365	5071468
2004/12/23	2004	12	23	11500	11550	10950	11000	4455417	4893522
2004/12/24	2004	12	24	11000	11150	10900	11000	5268707	4893522
2004/12/27	2004	12	27	11000	11100	10850	10900	3830431	4849035
2004/12/28	2004	12	28	10800	10850	10600	10600	5121029	4715576
2004/12/29	2004	12	29	10750	11250	10700	11200	5300836	4982495
2004/12/30	2004	12	30	11200	11650	11200	11650	5351629	5182685
2005/01/03	2005	1	3	11800	11800	11550	11600	3120279	5160441
2005/01/04	2005	1	4	11550	11800	11350	11750	5562528	5227171
2005/01/05	2005	1	5	11600	11850	11500	11850	4775735	5271658
2005/01/06	2005	1	6	11700	12300	11600	11900	9309124	5293901
2005/01/07	2005	1	7	12000	12100	11500	11700	4783719	5204928
2005/01/10	2005	1	10	11800	12500	11600	12500	8737587	5560820
2005/01/11	2005	1	11	12500	12800	11950	12100	14434038	5382874
2005/01/12	2005	1	12	12300	12350	11700	11800	7182158	5249415
2005/01/13	2005	1	13	11800	12050	11700	12050	6268104	5360631
2005/01/14	2005	1	14	11750	12450	11750	12250	14656018	5449604
2005/01/17	2005	1	17	12650	13200	12550	13000	17250441	5783253
2005/01/18	2005	1	18	13100	13200	12850	12950	8010582	5761010
2005/01/19	2005	1	19	13050	13250	12950	13150	7000266	5849983
2005/01/20	2005	1	20	12950	13150	12900	12900	4697548	5738767
2005/01/21	2005	1	21	12800	12950	12600	12700	5983961	5649794
2005/01/24	2005	1	24	12600	12900	12600	12700	4443459	5649794
2005/01/25	2005	1	25	12550	12650	12300	12350	4852477	5494091
2005/01/26	2005	1	26	12450	12850	12350	12850	6499786	5716523
2005/01/27	2005	1	27	13000	13150	12450	12650	5654243	5627550
2005/01/28	2005	1	28	12650	12700	12450	12600	3172729	5605307
2005/01/31	2005	1	31	12650	13000	12600	13000	6479382	5783253
2005/02/01	2005	2	1	13050	13200	12700	12800	4875468	5694280
2005/02/02	2005	2	2	12950	13350	12800	13000	6939785	5783253
2005/02/03	2005	2	3	12900	13200	12850	12900	4090593	5738767
2005/02/04	2005	2	4	12850	12950	12650	12700	3954698	5649794
2005/02/07	2005	2	7	13000	13350	12950	13300	7825531	5916713
2005/02/11	2005	2	11	13200	13450	13100	13400	4810612	5961200
2005/02/14	2005	2	14	13850	15350	13800	15000	24691789	6672985
2005/02/15	2005	2	15	15200	15300	14800	15050	11197370	6695228
2005/02/16	2005	2	16	15300	16350	15250	15500	16899507	6895417
2005/02/17	2005	2	17	15500	16050	15200	15750	9550228	7006634
2005/02/18	2005	2	18	15500	15850	15350	15650	7473877	6962147
2005/02/21	2005	2	21	15800	16350	15350	16200	15827961	7206823
2005/02/22	2005	2	22	16050	16200	14950	15200	13314101	6761958
2005/02/23	2005	2	23	14700	14950	14150	14300	12391623	6361579
2005/02/24	2005	2	24	14500	15150	14500	14850	10619376	6606255
2005/02/25	2005	2	25	15200	15600	14900	15050	11702283	6695228
2005/02/28	2005	2	28	15400	15500	14900	15050	8472469	6695228
2005/03/02	2005	3	2	15150	15300	14600	15100	12711077	6717471
2005/03/03	2005	3	3	14700	14950	14150	14400	16321988	6406065
2005/03/04	2005	3	4	14150	14300	13850	13900	10935514	6183632
2005/03/07	2005	3	7	14000	14300	13800	13900	8331839	6183632
2005/03/08	2005	3	8	13950	14100	13500	13550	7855744	6027929
2005/03/09	2005	3	9	13350	13550	13250	13400	6491479	5961200
2005/03/10	2005	3	10	13350	13850	13350	13650	8810717	6072416
2005/03/11	2005	3	11	13850	14150	13850	14150	6256097	6294849
2005/03/14	2005	3	14	14000	14050	13800	13850	3230919	6161389
2005/03/15	2005	3	15	13950	14050	13250	13300	5638852	5916713
2005/03/16	2005	3	16	13100	13600	13050	13400	5830633	5961200
2005/03/17	2005	3	17	13100	13300	12900	13000	4893958	5783253
2005/03/18	2005	3	18	12850	13200	12750	12850	4176678	5716523
2005/03/21	2005	3	21	12850	13250	12750	13150	4546555	5849983
2005/03/22	2005	3	22	13150	13500	13150	13400	4361034	5961200
2005/03/23	2005	3	23	13300	13450	12950	13000	4250820	5783253
2005/03/24	2005	3	24	13200	13250	12600	12700	5353797	5649794
2005/03/25	2005	3	25	12750	12900	12700	12900	3320158	5738767
2005/03/28	2005	3	28	12900	13200	12900	13000	3352872	5783253
2005/03/29	2005	3	29	13000	13050	12650	12700	3591025	5649794
2005/03/30	2005	3	30	12600	12950	12500	12950	3255052	5761010
2005/03/31	2005	3	31	13350	13350	13000	13050	3588095	5805497
2005/04/01	2005	4	1	13000	13700	12950	13650	6645326	6076362
2005/04/04	2005	4	4	13750	14050	13650	13900	6082435	6187651
2005/04/06	2005	4	6	14100	14200	13800	14100	4690893	6276681
2005/04/07	2005	4	7	14050	14150	13800	13850	3695507	6165393
2005/04/08	2005	4	8	14000	14100	13650	13700	3656938	6098620
2005/04/11	2005	4	11	13500	13750	13500	13600	2189927	6054104
2005/04/12	2005	4	12	13550	14050	13550	13850	4011393	6165393
2005/04/13	2005	4	13	13950	14050	13350	13500	3899687	6009589
2005/04/14	2005	4	14	13400	13650	13250	13450	3768531	5987331
2005/04/15	2005	4	15	13350	13450	12950	13000	4188338	5787011
2005/04/18	2005	4	18	12650	13000	12400	12400	4244411	5519918
2005/04/19	2005	4	19	12650	12700	12500	12600	3123988	5608949
2005/04/20	2005	4	20	12700	12900	12550	12550	3925374	5587351
2005/04/21	2005	4	21	12300	13450	12100	13150	12593947	5854476
2005/04/22	2005	4	22	13400	13450	12950	13000	6334584	5787695
2005/04/25	2005	4	25	12900	13100	12750	12800	3190542	5698653
2005/04/26	2005	4	26	12800	13000	12450	12450	4159874	5542831
2005/04/27	2005	4	27	12200	12450	12150	12300	4965302	5476049
2005/04/28	2005	4	28	12350	12600	12150	12150	4353393	5409268
2005/04/29	2005	4	29	12000	12250	11950	12100	3089715	5387008
2005/05/02	2005	5	2	12250	12300	12050	12150	2733984	5409268
2005/05/03	2005	5	3	12150	12550	12150	12200	4164470	5431529
2005/05/04	2005	5	4	12400	12750	12350	12500	8052235	5565091
2005/05/06	2005	5	6	12700	13400	12650	13200	7916641	5876736
2005/05/09	2005	5	9	13300	13700	13250	13700	7145025	6099340
2005/05/10	2005	5	10	13700	13950	13400	13500	4755393	6010298
2005/05/11	2005	5	11	13350	13500	13200	13300	2585868	5921257
2005/05/12	2005	5	12	13450	14050	13450	13900	6859220	6188381
2005/05/13	2005	5	13	13900	14500	13750	14500	7941900	6455505
2005/05/16	2005	5	16	14700	14800	14350	14400	5270731	6410985
2005/05/17	2005	5	17	14650	14700	14000	14050	4800991	6255162
2005/05/18	2005	5	18	14250	14550	14150	14150	4197496	6299683
2005/05/19	2005	5	19	14400	14550	14300	14350	4610146	6388724
2005/05/20	2005	5	20	14350	14800	14300	14550	5725554	6477766
2005/05/23	2005	5	23	14600	14800	14500	14600	2602778	6500026
2005/05/24	2005	5	24	14800	15100	14800	14950	5135215	6655849
2005/05/25	2005	5	25	15100	15300	14750	14850	5750205	6611328
2005/05/26	2005	5	26	14950	15050	14550	14700	3363209	6544547
2005/05/27	2005	5	27	15100	15400	14900	15400	7887108	6856192
2005/05/30	2005	5	30	15450	15800	15250	15750	4764602	7012015
2005/05/31	2005	5	31	15600	15950	15500	15900	4529486	7078796
2005/06/01	2005	6	1	15750	16050	15650	15650	4286551	6967494
2005/06/02	2005	6	2	15900	16050	15650	15900	4755367	7078796
2005/06/03	2005	6	3	15950	16100	15850	16000	4275637	7123316
2005/06/07	2005	6	7	15850	15900	15350	15350	6712541	6833932
2005/06/08	2005	6	8	15100	15750	15100	15750	5870450	7012015
2005/06/09	2005	6	9	15550	15950	15550	15950	4587860	7101056
2005/06/10	2005	6	10	16100	16650	16100	16100	6551650	7167837
2005/06/13	2005	6	13	16050	16200	15600	15650	3836949	6967494
2005/06/14	2005	6	14	15500	16000	15500	15700	4954836	6989754
2005/06/15	2005	6	15	15700	16200	15700	16100	5109789	7167837
2005/06/16	2005	6	16	16100	16450	16050	16350	3643647	7279139
2005/06/17	2005	6	17	16500	17650	16450	17400	11627957	7746607
2005/06/20	2005	6	20	17700	17750	17100	17400	4909073	7746607
2005/06/21	2005	6	21	17400	17550	17050	17150	3392457	7635305
2005/06/22	2005	6	22	17150	17450	16950	17150	4865601	7635305
2005/06/23	2005	6	23	17200	17600	17200	17400	4056447	7746607
2005/06/24	2005	6	24	17100	17300	16800	17200	4143539	7657565
2005/06/27	2005	6	27	16850	16950	16550	16550	4018301	7368180
2005/06/28	2005	6	28	16100	16600	15950	16400	6179799	7301399
2005/06/29	2005	6	29	16600	16900	16600	16750	4114960	7457222
2005/06/30	2005	6	30	16600	17050	16600	17000	2749534	7568524
2005/07/01	2005	7	1	16900	17100	16700	17000	2529705	7568524
2005/07/04	2005	7	4	17100	18050	17100	17700	6595574	7880169
2005/07/05	2005	7	5	17800	18100	17650	17700	3047359	7880169
2005/07/06	2005	7	6	18150	18300	17800	18100	4458452	8104685
2005/07/07	2005	7	7	17950	18250	17900	18150	3002300	8127074
2005/07/08	2005	7	8	18200	19700	18100	18850	10263328	8440515
2005/07/11	2005	7	11	19700	21300	19500	20850	15923941	9336060
2005/07/12	2005	7	12	21550	22050	19900	19950	17115242	8933065
2005/07/13	2005	7	13	19950	20400	19550	20350	9169434	9112174
2005/07/14	2005	7	14	21100	22250	21100	22050	19239200	9873387
2005/07/15	2005	7	15	22050	22250	21450	21700	8664371	9716667
2005/07/18	2005	7	18	21650	21900	21450	21550	4848270	9649501
2005/07/19	2005	7	19	21250	21950	21100	21950	8065981	9828610
2005/07/20	2005	7	20	21800	21900	20400	20800	8651256	9313672
2005/07/21	2005	7	21	20950	21400	19950	20250	9168047	9067397
2005/07/22	2005	7	22	19750	20850	19400	20550	8911940	9201728
2005/07/25	2005	7	25	20550	22700	20550	22700	15230821	10164440
2005/07/26	2005	7	26	22700	23550	22400	22650	11740262	10142051
2005/07/27	2005	7	27	23200	23400	22550	22950	9199806	10276383
2005/07/28	2005	7	28	23600	24550	23200	23500	15268454	10522658
2005/07/29	2005	7	29	24000	24250	23700	23900	6401238	10701767
2005/08/01	2005	8	1	23900	24100	23400	23550	4460030	10545046
2005/08/02	2005	8	2	23350	24850	23350	24650	9339473	11037596
2005/08/03	2005	8	3	25050	25550	24000	24000	11123102	10746544
2005/08/04	2005	8	4	23600	24150	23000	23000	7842857	10298771
2005/08/05	2005	8	5	22600	22900	21900	22100	10028607	9895776
2005/08/08	2005	8	8	21600	22800	21550	22500	9883240	10074885
2005/08/09	2005	8	9	22200	22600	21900	22400	7710784	10030108
2005/08/10	2005	8	10	22750	23300	22600	22700	9141683	10164440
2005/08/11	2005	8	11	22550	23500	22350	23200	7580765	10388326
2005/08/12	2005	8	12	23400	23650	22050	22050	10748679	9873387
2005/08/16	2005	8	16	22100	22900	22100	22350	8724970	10007719
2005/08/17	2005	8	17	22100	22400	21600	22100	5713540	9895776
2005/08/18	2005	8	18	22450	22700	21500	21500	6708420	9627112
2005/08/19	2005	8	19	21450	21700	20400	20800	10174900	9313672
2005/08/22	2005	8	22	20800	21550	20800	21550	8238522	9649501
2005/08/23	2005	8	23	21550	21750	20600	20600	8316514	9224117
2005/08/24	2005	8	24	20500	20900	20150	20350	7331868	9112174
2005/08/25	2005	8	25	20150	20550	20050	20200	5779176	9045008
2005/08/26	2005	8	26	20100	21250	20100	20950	9747581	9380837
2005/08/29	2005	8	29	20650	20850	20150	20150	4857174	9022619
2005/08/30	2005	8	30	20700	21050	20150	20550	6985506	9201728
2005/08/31	2005	8	31	20450	21500	20400	21400	8041964	9582335
2005/09/01	2005	9	1	21850	22100	21450	21900	5802862	9806221
2005/09/02	2005	9	2	21850	23200	21800	22900	9960208	10253994
2005/09/05	2005	9	5	23350	23500	22900	23000	4752489	10298771
2005/09/06	2005	9	6	23200	23500	22000	22000	7304799	9850999
2005/09/07	2005	9	7	22450	22650	21150	21700	13926103	9716667
2005/09/08	2005	9	8	21800	21900	21250	21450	6864335	9604724
2005/09/09	2005	9	9	21400	21900	21350	21500	6679418	9627112
2005/09/12	2005	9	12	21600	23000	21600	22800	12663145	10209217
2005/09/13	2005	9	13	22800	23150	22200	22750	7541348	10186828
2005/09/14	2005	9	14	22700	24400	22700	24350	18197587	10903265
2005/09/15	2005	9	15	24550	25450	23800	24100	17275723	10791321
2005/09/16	2005	9	16	24150	24450	23600	24000	6291454	10746544
2005/09/20	2005	9	20	24600	24850	23650	23650	9493869	10589824
2005/09/21	2005	9	21	23250	24200	23150	23500	9512287	10522658
2005/09/22	2005	9	22	23500	23800	23350	23550	6643303	10545046
2005/09/23	2005	9	23	23650	24150	22800	22800	9226563	10209217
2005/09/26	2005	9	26	23100	23800	23100	23800	6178728	10656990
2005/09/27	2005	9	27	24150	24650	23750	24000	7674634	10746544
2005/09/28	2005	9	28	23800	24100	23200	23600	7136340	10567435
2005/09/29	2005	9	29	23600	23850	23150	23800	5127976	10656990
2005/09/30	2005	9	30	24000	24050	23000	23000	7730920	10298771
2005/10/04	2005	10	4	23100	23350	22350	22500	8475208	10074885
2005/10/05	2005	10	5	22700	23100	22550	23000	7060851	10298771
2005/10/06	2005	10	6	22900	23350	22700	22750	7670390	10186828
2005/10/07	2005	10	7	22600	22950	22400	22400	4973105	10030108
2005/10/10	2005	10	10	22600	22900	22400	22650	5062397	10142051
2005/10/11	2005	10	11	22450	23750	22450	23750	7190139	10634601
2005/10/12	2005	10	12	23850	24150	23050	23200	8445817	10388326
2005/10/13	2005	10	13	23100	24100	22600	23800	14352743	10656990
2005/10/14	2005	10	14	23900	24000	22950	23350	8738211	10455492
2005/10/17	2005	10	17	23350	23600	22300	22300	5672245	9985331
2005/10/18	2005	10	18	22400	22700	21750	22050	5833208	9873387
2005/10/19	2005	10	19	21750	22250	21450	21500	5454270	9627112
2005/10/20	2005	10	20	21800	22300	21650	22250	6525718	9962942
2005/10/21	2005	10	21	21850	22750	21850	22700	4986769	10164440
2005/10/24	2005	10	24	22900	23300	22700	23300	4826412	10433103
2005/10/25	2005	10	25	23500	23600	22550	22600	6523805	10119662
2005/10/26	2005	10	26	22500	22500	20850	20950	20171588	9380837
2005/10/27	2005	10	27	19850	20350	19600	19700	67108666	8821122
2005/10/28	2005	10	28	19350	19650	19000	19000	11611441	8507681
2005/10/31	2005	10	31	19300	19400	19050	19050	10932690	8530069
2005/11/01	2005	11	1	19200	19800	19200	19550	15149725	8753956
2005/11/02	2005	11	2	19600	19750	19300	19650	9642744	8798733
2005/11/03	2005	11	3	20200	20400	19950	20000	11475802	8955453
2005/11/04	2005	11	4	20500	21300	20400	21150	18118348	9470392
2005/11/07	2005	11	7	21450	22000	21300	22000	15054011	9850999
2005/11/08	2005	11	8	22100	22150	21500	21700	6461116	9716667
2005/11/09	2005	11	9	21550	22150	21550	21800	6406155	9761444
2005/11/10	2005	11	10	21850	22150	21800	22050	6719368	9873387
2005/11/11	2005	11	11	22500	22800	22250	22750	10273758	10186828
2005/11/14	2005	11	14	22900	24100	22750	23850	16150220	10679378
2005/11/15	2005	11	15	23650	24000	23200	23950	8906111	10724155
2005/11/16	2005	11	16	23900	24800	23900	24250	11228000	10858487
2005/11/17	2005	11	17	24300	24550	23850	24250	6512567	10858487
2005/11/18	2005	11	18	24550	24600	23000	23250	12485615	10410715
2005/11/21	2005	11	21	23650	23850	23200	23400	7496586	10477880
2005/11/22	2005	11	22	22800	23400	21150	21450	27815334	9604724
2005/11/23	2005	11	23	21850	22350	21700	22150	16006345	9918165
2005/11/24	2005	11	24	22200	22350	21250	21400	13015120	9582335
2005/11/25	2005	11	25	21350	21750	21050	21100	10973571	9448003
2005/11/28	2005	11	28	21100	22100	21000	21950	14492305	9828610
2005/11/29	2005	11	29	21800	21950	21350	21750	7891004	9739056
2005/11/30	2005	11	30	21750	22100	21700	21900	9063805	9806221
2005/12/01	2005	12	1	21900	22650	21900	22600	10351177	10119662
2005/12/02	2005	12	2	23550	23800	23250	23600	13751933	10567435
2005/12/05	2005	12	5	23900	24400	23850	24200	9915868	10836099
2005/12/06	2005	12	6	23950	25000	23450	24750	11957523	11082374
2005/12/07	2005	12	7	24750	27400	24250	26600	33017389	11910753
2005/12/08	2005	12	8	26400	27050	25800	26600	15973488	11910753
2005/12/09	2005	12	9	26500	27050	25700	25700	12589275	11507758
2005/12/12	2005	12	12	25650	26250	25650	25700	10240490	11507758
2005/12/13	2005	12	13	26100	26650	25950	26050	10798436	11664478
2005/12/14	2005	12	14	26300	27750	26250	27450	21078644	12291360
2005/12/15	2005	12	15	28250	29800	27800	29450	23126083	13186905
2005/12/16	2005	12	16	29000	30200	28450	28900	15461504	12940630
2005/12/19	2005	12	19	29300	30850	28800	30700	16470978	13746621
2005/12/20	2005	12	20	30300	31050	30100	30300	12219195	13567512
2005/12/21	2005	12	21	30400	31300	30350	31000	13220569	13880953
2005/12/22	2005	12	22	31500	34150	31400	32900	27211979	14731721
2005/12/23	2005	12	23	33950	34400	33050	33450	14205763	14977996
2005/12/26	2005	12	26	33900	34050	32950	33850	13141028	15157105
2005/12/27	2005	12	27	34000	34100	32950	33000	10205945	14776498
2005/12/28	2005	12	28	32600	33600	32500	33200	8378076	14866053
2005/12/29	2005	12	29	33350	35300	33350	35300	12846374	15806375
2006/01/02	2006	1	2	36100	37650	35850	37600	13366196	16836252
2006/01/03	2006	1	3	38100	38400	36850	38100	13834043	17060139
2006/01/04	2006	1	4	38250	39050	35300	35300	23140068	15806375
2006/01/05	2006	1	5	35900	36000	33600	34600	21566179	15492934
2006/01/06	2006	1	6	34950	35850	34850	35050	12707206	15694432
2006/01/09	2006	1	9	35600	36750	35450	36750	13652495	16455646
2006/01/10	2006	1	10	37600	38600	37450	38000	16155952	17015361
2006/01/11	2006	1	11	37950	38150	36600	37350	9532302	16724309
2006/01/12	2006	1	12	37950	38450	37400	37700	9289258	16881030
2006/01/13	2006	1	13	36900	38100	36400	38100	10008442	17060139
2006/01/16	2006	1	16	38700	38750	37450	37750	8045638	16903418
2006/01/17	2006	1	17	37650	38100	35650	36200	10257599	16209371
2006/01/18	2006	1	18	35200	35700	32850	33000	19665484	14776498
2006/01/19	2006	1	19	33300	34650	33250	34400	18428496	15403380
2006/01/20	2006	1	20	34400	35200	32100	32300	16771296	14463057
2006/01/23	2006	1	23	31300	32600	29600	31150	15530465	13948119
2006/01/24	2006	1	24	31850	33500	30700	33500	15974226	15000384
2006/01/25	2006	1	25	35300	35850	34000	34000	15537952	15224271
2006/01/26	2006	1	26	34900	36750	34300	36750	18925359	16455646
2006/01/27	2006	1	27	37350	37750	36250	37500	14503649	16791475
2006/01/31	2006	1	31	37700	38700	36750	37300	18154320	16701921
2006/02/01	2006	2	1	36850	37250	34900	35500	14930820	15895930
2006/02/02	2006	2	2	36350	36650	34950	36250	14279598	16231759
2006/02/03	2006	2	3	35150	36050	34950	35000	11244571	15672043
2006/02/06	2006	2	6	34300	35650	33700	35450	12325246	15873541
2006/02/07	2006	2	7	35500	36300	35250	35250	12338416	15783987
2006/02/08	2006	2	8	35050	35900	34650	34700	9523601	15537712
2006/02/09	2006	2	9	35400	35500	34550	34900	7423868	15627266
2006/02/10	2006	2	10	34850	35150	33750	34400	8404537	15404755
2006/02/13	2006	2	13	34100	34400	32800	33000	10805711	14777817
2006/02/14	2006	2	14	32450	33100	32000	33000	9133012	14777817
2006/02/15	2006	2	15	33000	33100	28950	28950	30750375	12964176
2006/02/16	2006	2	16	29500	30750	29300	30350	15694423	13603194
2006/02/17	2006	2	17	30700	31500	30600	31200	11828324	13984173
2006/02/20	2006	2	20	30600	31400	30600	31000	7060460	13894531
2006/02/21	2006	2	21	30800	30950	30100	30300	7633217	13580783
2006/02/22	2006	2	22	30350	31150	30350	30950	9849932	13872120
2006/02/23	2006	2	23	31150	32500	31100	32200	10433443	14432384
2006/02/24	2006	2	24	32150	32900	31650	32900	8507219	14746131
2006/02/27	2006	2	27	32750	33100	32200	32700	4892289	14656489
2006/02/28	2006	2	28	33000	33600	32950	33250	6471233	14903005
2006/03/02	2006	3	2	33750	33850	31850	32050	7713450	14365152
2006/03/03	2006	3	3	31700	31900	29850	30500	12898998	13670425
2006/03/06	2006	3	6	30350	31150	29950	31000	8609534	13894531
2006/03/07	2006	3	7	30100	30250	28850	29150	13968020	13065341
2006/03/08	2006	3	8	28500	29450	28350	29450	8627940	13199804
2006/03/09	2006	3	9	29400	29750	29000	29100	8551943	13042931
2006/03/10	2006	3	10	28800	30050	28800	29400	10007237	13177394
2006/03/13	2006	3	13	29700	29850	28750	29050	8109698	13020520
2006/03/14	2006	3	14	28950	29150	27950	28350	8784830	12706773
2006/03/15	2006	3	15	28700	28850	28050	28350	7609587	12706773
2006/03/16	2006	3	16	28300	28600	26850	27700	12307477	12415436
2006/03/17	2006	3	17	27550	28850	27550	28600	7943736	12818825
2006/03/20	2006	3	20	28650	29300	28400	28700	5194601	12863646
2006/03/21	2006	3	21	28800	29500	28300	28400	6547257	12729183
2006/03/22	2006	3	22	27600	27950	27000	27350	8765386	12258562
2006/03/23	2006	3	23	27700	27800	26450	27200	7147856	12191330
2006/03/24	2006	3	24	26350	27150	26200	26550	7564695	11899993
2006/03/27	2006	3	27	26600	27550	26600	27450	7095042	12303383
2006/03/28	2006	3	28	27050	27850	26850	27650	5474390	12393025
2006/03/29	2006	3	29	27300	27800	26950	27650	4554153	12393025
2006/03/30	2006	3	30	28200	28800	28100	28300	6601655	12684362
2006/03/31	2006	3	31	28300	29600	28150	28900	8036603	12953288
2006/04/03	2006	4	3	29300	29600	29150	29600	4496960	13267036
2006/04/04	2006	4	4	30100	31100	29900	30850	11517886	13827299
2006/04/05	2006	4	5	31100	31250	30000	30600	7730877	13715247
2006/04/06	2006	4	6	31450	31650	30800	30800	7380624	13804889
2006/04/07	2006	4	7	30900	31150	30350	30900	5856184	13849710
2006/04/10	2006	4	10	30550	30950	30050	30350	5323793	13603194
2006/04/11	2006	4	11	29950	30200	29300	29700	5852860	13311857
2006/04/12	2006	4	12	29500	30500	29450	30400	5377226	13625604
2006/04/13	2006	4	13	30300	31150	30300	31100	5768549	13939352
2006/04/14	2006	4	14	31450	32500	30950	32500	9628229	14566847
2006/04/17	2006	4	17	32750	33150	32300	33000	6812613	14790952
2006/04/18	2006	4	18	32650	33300	32500	32950	6400912	14768542
2006/04/19	2006	4	19	33800	34550	33450	33550	11248553	15037468
2006/04/20	2006	4	20	33900	34200	33550	33550	6055923	15037468
2006/04/21	2006	4	21	34300	34500	34000	34250	7224497	15351215
2006/04/24	2006	4	24	34300	34350	33100	33900	5915064	15194342
2006/04/25	2006	4	25	32800	33500	32800	33250	6627562	14903005
2006/04/26	2006	4	26	33300	33400	32600	33250	5080201	14903005
2006/04/27	2006	4	27	33100	34050	32950	33900	7117880	15194342
2006/04/28	2006	4	28	33600	33750	32650	32950	6174477	14768542
2006/05/02	2006	5	2	32600	32900	30150	31100	13177549	13939352
2006/05/03	2006	5	3	31400	31700	31000	31000	4496568	13894531
2006/05/04	2006	5	4	30800	31200	30100	31200	5370080	13984173
2006/05/08	2006	5	8	32000	32000	31400	31500	4747563	14118636
2006/05/09	2006	5	9	32000	33500	31800	32850	9169933	14723721
2006/05/10	2006	5	10	31750	32300	31250	32000	6035374	14342741
2006/05/11	2006	5	11	31800	32850	31800	32250	4563593	14454794
2006/05/12	2006	5	12	31650	33000	31300	32850	5895158	14723721
2006/05/15	2006	5	15	32400	33500	32050	33500	5394732	15015057
2006/05/16	2006	5	16	33500	33550	32200	32800	5206313	14701310
2006/05/17	2006	5	17	33300	34700	33150	34300	11315562	15373626
2006/05/18	2006	5	18	33000	34850	32800	34600	9386109	15508089
2006/05/19	2006	5	19	34300	34500	33350	34100	5226466	15283984
2006/05/22	2006	5	22	34600	34650	32600	32650	5921693	14634078
2006/05/23	2006	5	23	32000	33500	32000	32900	6855214	14746131
2006/05/24	2006	5	24	32600	33250	31950	33150	5112066	14858184
2006/05/25	2006	5	25	33400	33500	31700	31900	5038621	14297920
2006/05/26	2006	5	26	32400	33050	32400	32400	4966475	14522026
2006/05/29	2006	5	29	32650	33100	32000	32200	3461484	14432384
2006/05/30	2006	5	30	32400	32900	31400	32000	3825151	14342741
2006/06/01	2006	6	1	31800	32300	31050	31250	3390518	14006583
2006/06/02	2006	6	2	31950	32300	31300	31750	4473018	14230689
2006/06/05	2006	6	5	32150	32200	31200	31500	2457601	14118636
2006/06/07	2006	6	7	30600	30950	30300	30600	4594225	13715247
2006/06/08	2006	6	8	30100	30700	29900	30100	4330415	13491141
2006/06/09	2006	6	9	30600	30650	29200	30050	4039837	13468731
2006/06/12	2006	6	12	29700	30050	29350	29950	2484328	13423910
2006/06/13	2006	6	13	29300	29400	28750	28900	4780389	12953288
2006/06/14	2006	6	14	28750	29200	28450	29050	5382382	13020520
2006/06/15	2006	6	15	29400	29550	28750	28850	3790955	12930878
2006/06/16	2006	6	16	30150	30350	29700	29700	5537337	13311857
2006/06/19	2006	6	19	29450	29450	28750	29100	4836852	13042931
2006/06/20	2006	6	20	28500	28700	27900	28250	5644553	12661951
2006/06/21	2006	6	21	28350	28450	26800	27350	7006583	12258562
2006/06/22	2006	6	22	27100	27450	26150	26200	19015537	11743120
2006/06/23	2006	6	23	26900	27400	26750	27100	10475595	12146509
2006/06/26	2006	6	26	28250	29600	28150	29600	44078345	13267036
2006/06/27	2006	6	27	29600	30200	29000	29500	10346157	13222215
2006/06/28	2006	6	28	28900	30050	28750	29750	5544439	13334267
2006/06/29	2006	6	29	30500	30500	29750	29950	5275816	13423910
2006/06/30	2006	6	30	31100	31350	30400	30750	8561922	13782478
2006/07/03	2006	7	3	31300	31550	30750	31000	5694107	14229682
2006/07/04	2006	7	4	31300	31450	30300	30600	5128314	14046073
2006/07/05	2006	7	5	29900	31050	29900	30450	4391382	13977220
2006/07/06	2006	7	6	30400	30700	29950	30500	4934692	14000171
2006/07/07	2006	7	7	30800	30850	30250	30350	3541582	13931317
2006/07/10	2006	7	10	30200	31150	30150	30950	3920218	14206731
2006/07/11	2006	7	11	30600	32000	30300	31750	7134221	14573948
2006/07/12	2006	7	12	31750	32450	31450	32100	5122998	14734606
2006/07/13	2006	7	13	31750	32300	31600	31900	4188448	14642801
2006/07/14	2006	7	14	31250	31500	30550	30900	5398288	14183779
2006/07/18	2006	7	18	30500	31050	30350	30600	4944210	14046073
2006/07/19	2006	7	19	30900	31000	30400	30500	3424861	14000171
2006/07/20	2006	7	20	31200	31550	30850	31300	7326404	14367388
2006/07/21	2006	7	21	31000	32100	30950	32100	4640404	14734606
2006/07/24	2006	7	24	31700	31800	31300	31650	3582142	14528046
2006/07/25	2006	7	25	32450	32750	31850	32000	5702684	14688704
2006/07/26	2006	7	26	32200	32400	31750	31800	2398267	14596899
2006/07/27	2006	7	27	31800	32150	31500	31800	3811182	14596899
2006/07/28	2006	7	28	31850	32050	31650	31950	2400341	14665753
2006/07/31	2006	7	31	32400	32950	32200	32500	4885154	14918215
2006/08/01	2006	8	1	32600	33200	32600	32900	9772578	15101823
2006/08/02	2006	8	2	32700	33300	32450	33200	3076284	15239530
2006/08/03	2006	8	3	34000	34050	33000	33100	4139510	15193628
2006/08/04	2006	8	4	33400	33800	33350	33650	2951013	15446090
2006/08/07	2006	8	7	33800	33900	32800	32800	2778270	15055921
2006/08/08	2006	8	8	32800	33200	32550	33200	3642256	15239530
2006/08/09	2006	8	9	32900	33350	32850	33200	2943007	15239530
2006/08/10	2006	8	10	32900	33050	32350	32700	4833179	15010019
2006/08/11	2006	8	11	33100	33450	32500	32550	3812380	14941166
2006/08/14	2006	8	14	32600	32900	32150	32800	2284334	15055921
2006/08/16	2006	8	16	33400	33450	32750	32900	5820730	15101823
2006/08/17	2006	8	17	33500	34650	33350	34400	9859517	15790356
2006/08/18	2006	8	18	34150	35300	33750	34900	8936984	16019867
2006/08/21	2006	8	21	35100	35250	34100	34500	3518985	15836259
2006/08/22	2006	8	22	34350	34750	34300	34500	3534084	15836259
2006/08/23	2006	8	23	34450	34500	33900	34000	3190030	15606748
2006/08/24	2006	8	24	33800	34500	33750	34500	3270831	15836259
2006/08/25	2006	8	25	34850	35950	34850	35650	7700470	16364134
2006/08/28	2006	8	28	36000	36800	35950	36000	7983548	16524792
2006/08/29	2006	8	29	36700	37000	36150	36300	5642090	16662498
2006/08/30	2006	8	30	36700	36700	36200	36300	4064666	16662498
2006/08/31	2006	8	31	36550	37150	36150	36800	5582834	16892009
2006/09/01	2006	9	1	36950	37550	36600	37500	4748788	17213325
2006/09/04	2006	9	4	38000	38100	37550	37850	3752697	17373982
2006/09/05	2006	9	5	37700	37850	36850	37000	4693408	16983814
2006/09/06	2006	9	6	37200	37200	36400	36400	3311073	16708400
2006/09/07	2006	9	7	35800	36300	35700	36300	4643237	16662498
2006/09/08	2006	9	8	36050	37000	36000	37000	3254058	16983814
2006/09/11	2006	9	11	37300	37750	36700	36700	4462638	16846107
2006/09/12	2006	9	12	37150	37600	36800	37200	4476640	17075618
2006/09/13	2006	9	13	38100	38600	37850	38350	7923269	17603493
2006/09/14	2006	9	14	38400	38950	38100	38900	6599588	17855955
2006/09/15	2006	9	15	38850	39350	38500	39100	4998537	17947760
2006/09/18	2006	9	18	39000	40250	39000	40100	7301489	18406782
2006/09/19	2006	9	19	40200	40300	39750	39900	3880846	18314977
2006/09/20	2006	9	20	39450	39550	38050	38500	10850995	17672347
2006/09/21	2006	9	21	39000	39150	37850	38150	6597914	17511689
2006/09/22	2006	9	22	37600	38100	36400	36750	8430714	16869058
2006/09/25	2006	9	25	36550	37500	36550	36950	6695668	16960862
2006/09/26	2006	9	26	37400	37450	36050	36200	6536446	16616596
2006/09/27	2006	9	27	37000	37100	36250	36300	6744334	16662498
2006/09/28	2006	9	28	36600	37450	36600	37000	5362142	16983814
2006/09/29	2006	9	29	37200	37650	36900	37300	3886480	17121520
2006/10/02	2006	10	2	37450	37700	37000	37100	2641626	17029716
2006/10/04	2006	10	4	36800	37450	36100	36500	4915087	16754303
2006/10/09	2006	10	9	36300	36750	34100	34950	9551557	16042819
2006/10/10	2006	10	10	34800	35550	34800	35050	6030713	16088721
2006/10/11	2006	10	11	34700	35350	34350	35200	4928237	16157574
2006/10/12	2006	10	12	35200	35900	34850	35850	4066172	16455938
2006/10/13	2006	10	13	36600	37300	36400	37300	5175251	17121520
2006/10/16	2006	10	16	37700	38150	37150	37300	5476640	17121520
2006/10/17	2006	10	17	37500	37600	36550	37300	4272956	17121520
2006/10/18	2006	10	18	36950	37450	36450	37350	3868978	17144471
2006/10/19	2006	10	19	37100	37450	36200	36200	4723708	16616596
2006/10/20	2006	10	20	36200	36450	35900	36100	6110405	16570694
2006/10/23	2006	10	23	36150	36600	35750	36100	5707334	16570694
2006/10/24	2006	10	24	36400	36800	35800	36000	5780357	16524792
2006/10/25	2006	10	25	35700	35800	34950	35350	7837200	16226427
2006/10/26	2006	10	26	35700	35900	35050	35550	7359368	16318232
2006/10/27	2006	10	27	35700	35800	33900	34350	11439427	15767405
2006/10/30	2006	10	30	33700	33900	33200	33300	8110194	15285432
2006/10/31	2006	10	31	33450	34200	33100	34200	5918013	15698552
2006/11/01	2006	11	1	34300	34450	34050	34050	4500012	15629699
2006/11/02	2006	11	2	33850	34850	33800	34800	5600999	15973965
2006/11/03	2006	11	3	34750	34800	33600	33700	6289428	15469041
2006/11/06	2006	11	6	33500	33900	33050	33650	4718196	15446090
2006/11/07	2006	11	7	34150	34350	33800	34000	4629830	15606748
2006/11/08	2006	11	8	34550	35200	34500	34500	5653025	15836259
2006/11/09	2006	11	9	34700	34950	34100	34700	4721786	15928063
2006/11/10	2006	11	10	34350	34650	34150	34200	3184885	15698552
2006/11/13	2006	11	13	34450	35200	34450	35100	4926680	16111672
2006/11/14	2006	11	14	35600	36050	35350	35400	5355096	16249378
2006/11/15	2006	11	15	36050	36200	35750	36000	4885944	16524792
2006/11/16	2006	11	16	36300	36350	35550	35600	3737627	16341183
2006/11/17	2006	11	17	35600	35900	35450	35850	2590574	16455938
2006/11/20	2006	11	20	35850	35950	34900	35000	3473368	16065770
2006/11/21	2006	11	21	34900	35300	34750	34950	2328910	16042819
2006/11/22	2006	11	22	34950	35800	34950	35750	3459669	16410036
2006/11/23	2006	11	23	35900	35950	35400	35600	2666078	16341183
2006/11/24	2006	11	24	35550	35650	35000	35650	2390727	16364134
2006/11/27	2006	11	27	35500	35600	35000	35400	3022008	16249378
2006/11/28	2006	11	28	34600	35100	34600	34800	2755030	15973965
2006/11/29	2006	11	29	34950	35250	34900	35050	2080426	16088721
2006/11/30	2006	11	30	35600	35850	35300	35300	2399904	16203476
2006/12/01	2006	12	1	35450	36100	35150	36050	3049086	16547743
2006/12/04	2006	12	4	35900	36750	35800	36450	4268006	16731351
2006/12/05	2006	12	5	36950	37500	36550	36550	5162364	16777254
2006/12/06	2006	12	6	36950	36950	35750	36400	3621729	16708400
2006/12/07	2006	12	7	36250	36600	36150	36350	2247778	16685449
2006/12/08	2006	12	8	35800	35850	34900	35000	6501090	16065770
2006/12/11	2006	12	11	35000	35550	34950	35350	3018348	16226427
2006/12/12	2006	12	12	35250	35350	34400	34600	3554225	15882161
2006/12/13	2006	12	13	34500	35100	34400	34850	3018846	15996916
2006/12/14	2006	12	14	34850	35900	34700	35800	5766215	16432987
2006/12/15	2006	12	15	35950	36600	35800	36250	3813327	16639547
2006/12/18	2006	12	18	36500	36800	36050	36450	2817132	16731351
2006/12/19	2006	12	19	36500	36600	35850	35950	2532841	16501841
2006/12/20	2006	12	20	36100	36600	36000	36400	2656915	16708400
2006/12/21	2006	12	21	36600	36750	36150	36150	2119546	16593645
2006/12/22	2006	12	22	36050	36400	35900	36150	2271161	16593645
2006/12/26	2006	12	26	36000	36100	35350	35750	2545108	16410036
2006/12/27	2006	12	27	36000	36400	35800	36250	1992596	16639547
2006/12/28	2006	12	28	36800	36800	36400	36450	2471070	16731351
2007/01/02	2007	1	2	36900	37550	36700	37300	4461871	17121520
2007/01/03	2007	1	3	37550	37700	36950	36950	3827777	16960862
2007/01/04	2007	1	4	37100	37550	36850	37150	4410444	17052667
2007/01/05	2007	1	5	37400	37550	36400	37400	5935841	17167422
2007/01/08	2007	1	8	37200	37350	36500	36650	3436598	16823156
2007/01/09	2007	1	9	36750	37100	36500	36650	2737071	16823156
2007/01/10	2007	1	10	37000	37100	36100	36550	4068429	16777254
2007/01/11	2007	1	11	36850	36950	36100	36200	5257628	16616596
2007/01/12	2007	1	12	36450	36550	35600	36400	5912235	16708400
2007/01/15	2007	1	15	36500	37000	36350	36500	3382575	16754303
2007/01/16	2007	1	16	36400	36500	35650	35850	3723261	16455938
2007/01/17	2007	1	17	35800	35800	34250	34250	7921034	15721503
2007/01/18	2007	1	18	34150	34350	33700	33850	5698619	15537894
2007/01/19	2007	1	19	33100	33250	31850	32200	10996085	14780508
2007/01/22	2007	1	22	32250	33200	32200	32900	5248127	15101823
2007/01/23	2007	1	23	32550	33300	32500	32700	3365091	15010019
2007/01/24	2007	1	24	32750	33950	32750	33800	3656330	15514943
2007/01/25	2007	1	25	34300	34350	33500	33550	2286870	15400188
2007/01/26	2007	1	26	33100	33250	32450	32950	4348101	15124775
2007/01/29	2007	1	29	33100	33250	31550	31700	9079898	14552844
2007/01/30	2007	1	30	31500	31950	31100	31800	6707433	14598752
2007/01/31	2007	1	31	32600	32700	31000	31250	7786100	14346258
2007/02/01	2007	2	1	31200	31550	30750	31150	8183670	14300350
2007/02/02	2007	2	2	31300	32250	31250	32000	7718965	14690568
2007/02/05	2007	2	5	32400	32700	32200	32550	5205451	14943062
2007/02/06	2007	2	6	32600	32650	31950	32250	5770431	14806898
2007/02/07	2007	2	7	32250	32550	31750	32050	5169719	14715073
2007/02/08	2007	2	8	32350	32500	31450	31700	5318148	14554378
2007/02/09	2007	2	9	31550	32000	31350	31500	4432259	14462552
2007/02/12	2007	2	12	30900	31100	30250	30800	7594356	14141162
2007/02/13	2007	2	13	30600	31200	30550	30850	3762304	14164118
2007/02/14	2007	2	14	31150	31300	30900	31100	4785225	14278900
2007/02/15	2007	2	15	31850	32000	31300	31300	4176890	14370726
2007/02/16	2007	2	16	31500	32000	31100	31900	5532048	14646203
2007/02/20	2007	2	20	32000	32100	31500	32100	4056907	14738029
2007/02/21	2007	2	21	32350	33100	32300	32750	7752967	15036463
2007/02/22	2007	2	22	32750	33100	32550	32550	4508495	14944637
2007/02/23	2007	2	23	32800	33000	31900	32300	5905518	14829855
2007/02/26	2007	2	26	32300	32750	31900	32600	4022813	14967593
2007/02/27	2007	2	27	32450	32450	31700	31950	4572140	14669160
2007/02/28	2007	2	28	30500	31350	30350	31150	8008997	14301857
2007/03/02	2007	3	2	30850	31900	30850	31400	4201766	14416639
2007/03/05	2007	3	5	31050	32200	31050	31450	4503565	14439595
2007/03/06	2007	3	6	31950	32200	31850	32100	3650845	14738029
2007/03/07	2007	3	7	32350	32550	31600	32000	3874191	14692116
2007/03/08	2007	3	8	32000	32700	31800	32400	4641305	14875768
2007/03/09	2007	3	9	32900	33000	32300	32500	4005339	14921680
2007/03/12	2007	3	12	32750	33150	32550	33050	4623474	15174201
2007/03/13	2007	3	13	32900	33000	32300	32350	4437223	14852811
2007/03/14	2007	3	14	31700	31900	31350	31900	4800882	14646203
2007/03/15	2007	3	15	32150	32350	31850	31850	2782622	14623247
2007/03/16	2007	3	16	31900	32050	31600	31650	3038131	14531421
2007/03/19	2007	3	19	31500	31850	31300	31550	4207685	14485508
2007/03/20	2007	3	20	31500	31850	31300	31350	6008914	14393682
2007/03/21	2007	3	21	31650	32300	31600	31900	6900244	14646203
2007/03/22	2007	3	22	32550	33050	32350	32750	8583200	15036463
2007/03/23	2007	3	23	32900	33100	32500	32550	4131885	14944637
2007/03/26	2007	3	26	32800	33050	32650	32800	4129450	15059419
2007/03/27	2007	3	27	32750	32800	32450	32600	2353614	14967593
2007/03/28	2007	3	28	32500	33300	32450	32500	4221140	14921680
2007/03/29	2007	3	29	32300	32500	31850	32400	4239393	14875768
2007/03/30	2007	3	30	32400	32750	32300	32400	3112160	14875768
2007/04/02	2007	4	2	32750	32800	32300	32350	3333963	14852811
2007/04/03	2007	4	3	32400	33350	32300	33100	6493707	15197158
2007/04/04	2007	4	4	33500	34050	33400	33800	7654806	15518548
2007/04/05	2007	4	5	34050	34200	33750	33800	3983978	15518548
2007/04/06	2007	4	6	34000	34050	33300	33400	3160861	15334896
2007/04/09	2007	4	9	33400	33600	32900	33200	3773099	15243070
2007/04/10	2007	4	10	33000	33800	32850	33400	5332747	15334896
2007/04/11	2007	4	11	33650	34650	33600	34200	8008720	15702199
2007/04/12	2007	4	12	34150	34400	33800	34100	4174016	15656286
2007/04/13	2007	4	13	34350	34650	33850	34100	4626449	15656286
2007/04/16	2007	4	16	34050	34100	33500	33650	5968063	15449678
2007/04/17	2007	4	17	33850	33900	33350	33550	5687469	15403765
2007/04/18	2007	4	18	33500	33550	33050	33200	5546126	15243070
2007/04/19	2007	4	19	33300	33350	31750	32200	13135781	14783942
2007/04/20	2007	4	20	32250	32600	32000	32350	5839748	14852811
2007/04/23	2007	4	23	32700	33100	32300	32350	5696747	14852811
2007/04/24	2007	4	24	32150	32200	31500	31750	7995396	14577334
2007/04/25	2007	4	25	32250	32400	31300	32200	7722678	14783942
2007/04/26	2007	4	26	32300	32750	31850	32200	6446199	14783942
2007/04/27	2007	4	27	32000	32450	31700	32050	4749691	14715073
2007/04/30	2007	4	30	31900	32200	31800	32050	2193274	14715073
2007/05/02	2007	5	2	32450	32450	31750	32000	3643420	14692116
2007/05/03	2007	5	3	32200	32350	31850	31850	3307683	14623247
2007/05/04	2007	5	4	31900	32300	31750	31850	3223554	14623247
2007/05/07	2007	5	7	32100	33550	32050	33300	10312955	15292313
2007/05/08	2007	5	8	33300	33400	32500	32700	4523488	15016776
2007/05/09	2007	5	9	32500	32600	32050	32550	4038513	14947892
2007/05/10	2007	5	10	32900	32950	31850	32000	6832181	14695316
2007/05/11	2007	5	11	31700	31800	31400	31700	4464540	14557548
2007/05/14	2007	5	14	31800	31950	31150	31450	4931328	14442740
2007/05/15	2007	5	15	31350	31750	31150	31550	3176004	14488663
2007/05/16	2007	5	16	31300	31500	30550	30800	6944296	14144242
2007/05/17	2007	5	17	30800	30800	30000	30250	8666679	13891666
2007/05/18	2007	5	18	29600	29650	28950	29300	12476719	13455399
2007/05/21	2007	5	21	28800	29750	28700	29150	6855853	13386515
2007/05/22	2007	5	22	29350	29750	28500	29400	9477332	13501322
2007/05/23	2007	5	23	29450	30100	29100	29450	5998034	13524283
2007/05/25	2007	5	25	29150	30150	29100	29900	5379926	13730936
2007/05/28	2007	5	28	30050	30050	29100	29350	5449928	13478360
2007/05/29	2007	5	29	29350	29400	28350	28650	9365372	13156900
2007/05/30	2007	5	30	28550	28650	27700	28250	7569606	12973209
2007/05/31	2007	5	31	28550	28900	28250	28750	6161738	13202823
2007/06/01	2007	6	1	29900	30800	29750	30300	15433445	13914627
2007/06/04	2007	6	4	30900	31350	30400	30500	9815586	14006473
2007/06/05	2007	6	5	30800	31600	30650	30800	6665324	14144242
2007/06/07	2007	6	7	30350	31250	30300	30900	5124594	14190165
2007/06/08	2007	6	8	30650	31800	30300	31550	8611266	14488663
2007/06/11	2007	6	11	32250	32500	31800	32000	7402322	14695316
2007/06/12	2007	6	12	31500	31950	31000	31450	5688974	14442740
2007/06/13	2007	6	13	31050	31200	30300	30850	5747647	14167203
2007/06/14	2007	6	14	31200	31300	30550	30900	5828082	14190165
2007/06/15	2007	6	15	31000	31000	30300	30600	6227967	14052396
2007/06/18	2007	6	18	30850	32100	30650	31850	11729939	14626432
2007/06/19	2007	6	19	32500	32800	31950	32150	9350751	14764200
2007/06/20	2007	6	20	32700	32950	32100	32150	8060920	14764200
2007/06/21	2007	6	21	33450	34500	33150	34500	18845309	15843388
2007/06/22	2007	6	22	35200	35350	33700	34700	14047924	15935233
2007/06/25	2007	6	25	34200	34650	33550	33700	7028284	15476005
2007/06/26	2007	6	26	34150	34350	32950	34050	6743839	15636735
2007/06/27	2007	6	27	34100	34150	33350	33500	4255969	15384159
2007/06/28	2007	6	28	34200	34350	33600	33900	4400397	15567850
2007/06/29	2007	6	29	34000	34800	33350	33350	5400964	15315275
2007/07/02	2007	7	2	33000	33550	32550	33400	4268886	15338236
2007/07/03	2007	7	3	33850	34050	33500	33500	3954565	15384159
2007/07/04	2007	7	4	34200	35000	34150	34950	9822228	16050041
2007/07/05	2007	7	5	35200	36850	35100	35900	13703732	16486308
2007/07/06	2007	7	6	36950	37700	36550	37600	12637910	17266996
2007/07/09	2007	7	9	38250	38650	36800	37400	10001749	17175151
2007/07/10	2007	7	10	37800	38050	36900	37700	5585871	17312919
2007/07/11	2007	7	11	37300	38800	37200	38200	7312966	17542534
2007/07/12	2007	7	12	38650	39350	38550	38800	6062962	17818071
2007/07/13	2007	7	13	39650	39700	38550	39100	7064650	17955839
2007/07/16	2007	7	16	38850	38850	37550	37550	5778636	17244035
2007/07/18	2007	7	18	38100	38450	37450	37700	4634352	17312919
2007/07/19	2007	7	19	37700	38050	37200	37550	3350177	17244035
2007/07/20	2007	7	20	38000	39200	37750	39200	6008139	18001762
2007/07/23	2007	7	23	39000	40000	38950	39200	5066982	18001762
2007/07/24	2007	7	24	39700	39850	38850	39000	4053341	17909916
2007/07/25	2007	7	25	38400	39150	37850	38300	4579628	17588456
2007/07/26	2007	7	26	38500	39000	37350	37400	4975523	17175151
2007/07/27	2007	7	27	37200	38100	36350	36350	8138128	16692961
2007/07/30	2007	7	30	36450	37150	36100	36950	4119960	16968498
2007/07/31	2007	7	31	37450	38000	37050	37600	3762650	17266996
2007/08/01	2007	8	1	36900	37100	34650	35300	7216105	16210771
2007/08/02	2007	8	2	35800	36350	35000	35800	4686778	16440385
2007/08/03	2007	8	3	36350	37550	35900	37100	4779523	17037382
2007/08/06	2007	8	6	37650	38150	36950	37350	6559845	17152189
2007/08/07	2007	8	7	38150	38150	36800	37100	2590020	17037382
2007/08/08	2007	8	8	37350	37650	36950	37650	2787643	17289958
2007/08/09	2007	8	9	38250	39100	38200	38700	6014002	17772148
2007/08/10	2007	8	10	37950	38550	37050	37300	6148580	17129228
2007/08/13	2007	8	13	37950	39000	37500	39000	5732127	17909916
2007/08/14	2007	8	14	38800	39500	38250	38400	4686175	17634379
2007/08/16	2007	8	16	36800	37100	35850	36550	7972490	16784806
2007/08/17	2007	8	17	37300	37300	35000	35300	5098790	16210771
2007/08/20	2007	8	20	36600	36900	36250	36750	4153220	16876652
2007/08/21	2007	8	21	36550	36900	35850	35950	3603886	16509269
2007/08/22	2007	8	22	35850	37200	35650	36750	4169620	16876652
2007/08/23	2007	8	23	37450	37700	36550	36700	4023192	16853691
2007/08/24	2007	8	24	36400	36450	35150	35550	7036301	16325578
2007/08/27	2007	8	27	35900	36000	33900	34350	9563374	15774503
2007/08/28	2007	8	28	33750	33850	32500	33200	10770631	15246390
2007/08/29	2007	8	29	31550	32700	31550	32700	7808173	15016776
2007/08/30	2007	8	30	33550	34200	33500	33550	7173559	15407120
2007/08/31	2007	8	31	33550	33950	33000	33750	6283061	15498966
2007/09/03	2007	9	3	33900	33900	32750	33000	5607944	15154545
2007/09/04	2007	9	4	32850	33100	32350	32600	5397346	14970853
2007/09/05	2007	9	5	33150	33800	32800	32800	6786303	15062699
2007/09/06	2007	9	6	32400	32800	31600	32050	9870563	14718278
2007/09/07	2007	9	7	31950	31950	30700	31000	9907081	14236087
2007/09/10	2007	9	10	30350	31500	30200	31150	6595526	14304972
2007/09/11	2007	9	11	31400	32000	31150	31600	5258972	14511625
2007/09/12	2007	9	12	31900	32200	31350	31400	3485293	14419779
2007/09/13	2007	9	13	31150	31450	30050	30500	7401219	14006473
2007/09/14	2007	9	14	30350	30900	29800	30400	6113911	13960550
2007/09/17	2007	9	17	30450	30950	30350	30550	2882498	14029435
2007/09/18	2007	9	18	30550	30600	29300	29550	6086663	13570206
2007/09/19	2007	9	19	30500	30800	30050	30150	5373391	13845743
2007/09/20	2007	9	20	29950	29950	28850	28850	7546620	13248746
2007/09/21	2007	9	21	28950	29200	28650	29200	4900130	13409476
2007/09/27	2007	9	27	29600	30950	29600	30950	7895709	14213126
2007/09/28	2007	9	28	31550	31900	31150	31300	7468733	14373856
2007/10/01	2007	10	1	31450	31450	30650	31100	5335855	14282010
2007/10/02	2007	10	2	31700	31700	30500	31000	6479229	14236087
2007/10/04	2007	10	4	30050	30150	29650	29700	8514602	13639090
2007/10/05	2007	10	5	29600	29700	29000	29400	5673386	13501322
2007/10/08	2007	10	8	29800	30050	29200	29300	5402021	13455399
2007/10/09	2007	10	9	28800	29400	28700	29000	5305075	13317630
2007/10/10	2007	10	10	29100	29300	28550	28950	4775770	13294669
2007/10/11	2007	10	11	28950	29000	28350	28650	5057857	13156900
2007/10/12	2007	10	12	28250	29550	27950	28300	8134755	12996170
2007/10/15	2007	10	15	28700	28900	28000	28000	4293122	12858402
2007/10/16	2007	10	16	27750	27850	26400	26700	10340035	12261404
2007/10/17	2007	10	17	26700	27400	26500	26800	6559482	12307327
2007/10/18	2007	10	18	26800	27050	25650	26100	8770212	11985867
2007/10/19	2007	10	19	26400	26700	26000	26000	5299247	11939944
2007/10/22	2007	10	22	24950	25400	24750	25250	5298719	11595523
2007/10/23	2007	10	23	25500	25800	24850	25150	4899273	11549600
2007/10/24	2007	10	24	25250	25400	24150	24300	6949179	11159256
2007/10/25	2007	10	25	24050	24400	23000	23000	9004225	10562258
2007/10/26	2007	10	26	22900	26450	22600	26350	19042962	12100674
2007/10/29	2007	10	29	26050	26250	25050	25350	8870871	11641446
2007/10/30	2007	10	30	25000	25100	24200	24850	6290150	11411831
2007/10/31	2007	10	31	25250	26250	25000	25000	8838583	11480716
2007/11/01	2007	11	1	25550	25700	24400	24550	4716452	11274063
2007/11/02	2007	11	2	23850	24250	23850	24100	3383856	11067410
2007/11/05	2007	11	5	24000	24100	23300	23650	4010378	10860757
2007/11/06	2007	11	6	23500	25300	23350	24150	5339468	11090371
2007/11/07	2007	11	7	24450	25500	24400	24650	6282531	11319986
2007/11/08	2007	11	8	24250	24400	23400	23400	5652792	10745950
2007/11/09	2007	11	9	23600	24000	22900	23450	5543055	10768911
2007/11/12	2007	11	12	23100	23150	22650	23050	2903394	10585220
2007/11/13	2007	11	13	22900	23450	22800	23200	3105225	10654104
2007/11/14	2007	11	14	23700	24000	23100	23200	3680017	10654104
2007/11/15	2007	11	15	23350	24250	23300	23700	4804998	10883718
2007/11/16	2007	11	16	23750	24850	23700	23750	5976549	10906680
2007/11/19	2007	11	19	23950	24100	22850	23000	4960780	10562258
2007/11/20	2007	11	20	22600	23000	22100	23000	3052344	10562258
2007/11/21	2007	11	21	22950	23050	22300	22500	2697096	10332644
2007/11/22	2007	11	22	22100	23400	22100	22700	3842767	10424490
2007/11/23	2007	11	23	23000	23450	22700	22700	3714491	10424490
2007/11/26	2007	11	26	23100	23400	22850	22950	2447060	10539297
2007/11/27	2007	11	27	22550	22850	22100	22850	3078706	10493374
2007/11/28	2007	11	28	23100	23400	22800	22800	3036224	10470413
2007/11/29	2007	11	29	23650	24700	23600	24500	10821316	11251101
2007/11/30	2007	11	30	24800	25900	24650	25900	8695045	11894021
2007/12/03	2007	12	3	25750	25750	24900	25200	3668301	11572561
2007/12/04	2007	12	4	25500	25950	25350	25450	2905890	11687369
2007/12/05	2007	12	5	25400	26000	25000	25650	4208569	11779214
2007/12/06	2007	12	6	26400	27200	26300	26950	8883477	12376212
2007/12/07	2007	12	7	27100	28150	26450	27500	9077272	12628787
2007/12/10	2007	12	10	27150	27450	26650	27000	5444833	12399173
2007/12/11	2007	12	11	27100	27300	26050	26500	5025999	12169559
2007/12/12	2007	12	12	25800	26050	25300	26050	6195074	11962906
2007/12/13	2007	12	13	26450	26550	25800	26000	4870974	11939944
2007/12/14	2007	12	14	25500	26000	25350	25550	4201350	11733291
2007/12/17	2007	12	17	25200	26000	24950	25250	3689736	11595523
2007/12/18	2007	12	18	25100	25400	24600	25250	3724869	11595523
2007/12/20	2007	12	20	25400	25450	24350	24500	2833831	11251101
2007/12/21	2007	12	21	24800	24900	23500	24700	3196468	11342947
2007/12/24	2007	12	24	24800	25750	24800	25750	4274037	11825137
2007/12/26	2007	12	26	26000	26550	25700	25700	2519317	11802176
2007/12/27	2007	12	27	25850	26800	25450	26000	2801760	11939944
2007/12/28	2007	12	28	25850	26500	25800	25950	1957218	11916983
2008/01/02	2008	1	2	26000	26100	24800	24850	3440780	11411831
2008/01/03	2008	1	3	24400	24850	24100	24600	2770877	11297024
2008/01/04	2008	1	4	24500	24600	24000	24400	3164048	11205179
2008/01/07	2008	1	7	23500	23800	23350	23600	4062797	10837796
2008/01/08	2008	1	8	23400	23550	22950	23100	3245201	10608181
2008/01/09	2008	1	9	22650	23900	22550	23500	3217076	10791873
2008/01/10	2008	1	10	23700	24100	23300	23300	1980789	10700027
2008/01/11	2008	1	11	23850	24150	23350	23700	3832372	10883718
2008/01/14	2008	1	14	23800	23950	23150	23250	1868227	10677066
2008/01/15	2008	1	15	23750	23950	22600	22750	3431690	10447451
2008/01/16	2008	1	16	22300	22550	21800	21850	4795073	10034146
2008/01/17	2008	1	17	22300	24500	22200	24500	10714366	11251101
2008/01/18	2008	1	18	24100	25050	23800	24500	9942980	11251101
2008/01/21	2008	1	21	25000	25600	24900	25000	7523875	11480716
2008/01/22	2008	1	22	24400	25850	24000	25000	9745690	11480716
2008/01/23	2008	1	23	25900	26100	25000	25300	6163397	11618484
2008/01/24	2008	1	24	25900	26400	25650	26100	5131742	11985867
2008/01/25	2008	1	25	26100	26300	25000	25150	5772990	11549600
2008/01/28	2008	1	28	24700	25350	24150	24450	3506559	11228140
2008/01/29	2008	1	29	24900	25600	24650	25250	4308059	11595523
2008/01/30	2008	1	30	25600	26650	25450	26100	9025016	11985867
2008/01/31	2008	1	31	26200	26450	25350	26000	4468228	11939944
2008/02/01	2008	2	1	26050	26200	24850	25300	5957399	11618484
2008/02/04	2008	2	4	25900	26450	25700	26000	5335745	11939944
2008/02/05	2008	2	5	25900	26400	25750	26050	2539347	11964083
2008/02/11	2008	2	11	25550	26300	25350	26100	3825822	11987047
2008/02/12	2008	2	12	26450	27200	26100	26250	4783467	12055938
2008/02/13	2008	2	13	26550	26800	25750	25800	2743869	11849265
2008/02/14	2008	2	14	26400	26550	25800	26200	4234387	12032974
2008/02/15	2008	2	15	25800	26500	25600	26000	3354368	11941120
2008/02/18	2008	2	18	25550	25850	25300	25650	3023722	11780374
2008/02/19	2008	2	19	25900	25950	25250	25500	3222968	11711483
2008/02/20	2008	2	20	25350	25600	24500	24600	4093336	11298136
2008/02/21	2008	2	21	24950	25050	24500	24550	3190984	11275172
2008/02/22	2008	2	22	24200	24250	23500	23750	5641334	10907753
2008/02/25	2008	2	25	23850	24150	23300	23500	4647320	10792935
2008/02/26	2008	2	26	23750	23850	23100	23100	3754101	10609225
2008/02/27	2008	2	27	23400	24950	23300	24950	5583440	11458882
2008/02/28	2008	2	28	24700	25200	24300	24900	4076337	11435918
2008/02/29	2008	2	29	24750	24750	24300	24550	2448630	11275172
2008/03/03	2008	3	3	23850	24000	23300	23300	4473335	10701080
2008/03/04	2008	3	4	23700	23900	23300	23650	3972577	10861826
2008/03/05	2008	3	5	23800	24600	23750	24300	3918323	11160354
2008/03/06	2008	3	6	24400	25400	23900	24900	6740104	11435918
2008/03/07	2008	3	7	24400	24550	23950	24050	3371537	11045536
2008/03/10	2008	3	10	23550	24150	23500	23700	2244452	10884790
2008/03/11	2008	3	11	23600	24800	23300	24550	3165583	11275172
2008/03/12	2008	3	12	25400	25550	24500	24500	4104595	11252209
2008/03/13	2008	3	13	24500	24800	23800	23900	3069033	10976644
2008/03/14	2008	3	14	24300	24600	23550	23800	2458362	10930717
2008/03/17	2008	3	17	23350	24250	22750	24000	3966402	11022572
2008/03/18	2008	3	18	24000	24200	23550	24150	2744891	11091463
2008/03/19	2008	3	19	24650	24750	24100	24100	3362228	11068499
2008/03/20	2008	3	20	23800	24800	23600	24750	3304085	11367027
2008/03/21	2008	3	21	25200	26250	24950	26250	7573430	12055938
2008/03/24	2008	3	24	26200	26500	25850	26050	3381961	11964083
2008/03/25	2008	3	25	26550	26600	25900	25900	3046637	11895192
2008/03/26	2008	3	26	26150	26850	26100	26450	4662565	12147793
2008/03/27	2008	3	27	26000	26050	25300	25800	5285519	11849265
2008/03/28	2008	3	28	25550	26450	25550	26300	3121447	12078902
2008/03/31	2008	3	31	26500	28000	26500	27850	12337043	12790776
2008/04/01	2008	4	1	27650	28700	27250	27900	7407189	12813740
2008/04/02	2008	4	2	28800	28850	28150	28150	4544842	12928558
2008/04/03	2008	4	3	28450	28500	27850	28250	3046327	12974486
2008/04/04	2008	4	4	28350	28350	27600	28000	2774528	12859667
2008/04/07	2008	4	7	28000	28050	27350	27450	3686099	12607067
2008/04/08	2008	4	8	27600	27700	26750	26850	4726599	12331502
2008/04/10	2008	4	10	27150	27850	26950	27650	4927300	12698921
2008/04/11	2008	4	11	28000	28950	27950	28950	11133910	13295977
2008/04/14	2008	4	14	28550	29450	28350	28900	5397841	13273014
2008/04/15	2008	4	15	28550	28800	27600	27850	6857099	12790776
2008/04/16	2008	4	16	28350	28350	27750	27800	3704662	12767812
2008/04/17	2008	4	17	28700	28950	27950	28050	4626093	12882631
2008/04/18	2008	4	18	28300	28900	28200	28300	3338982	12997449
2008/04/21	2008	4	21	28750	29500	28700	29350	5874179	13479687
2008/04/22	2008	4	22	29800	30200	29450	29450	6268959	13525614
2008/04/23	2008	4	23	29450	30000	28750	28950	5245300	13295977
2008/04/24	2008	4	24	29300	29700	28200	28500	5910222	13089304
2008/04/25	2008	4	25	28300	28900	27900	28100	7947243	12905595
2008/04/28	2008	4	28	27050	27250	26500	26650	11741135	12239648
2008/04/29	2008	4	29	26900	27250	26600	26800	3654818	12308539
2008/04/30	2008	4	30	26650	26950	26400	26800	3156175	12308539
2008/05/02	2008	5	2	27650	28000	27400	27950	5879147	12836703
2008/05/06	2008	5	6	28200	28700	27950	28350	3790033	13020413
2008/05/07	2008	5	7	28450	28600	28000	28300	3764461	12997449
2008/05/08	2008	5	8	28250	29300	28200	29100	6404820	13364868
2008/05/09	2008	5	9	29700	29750	28800	29200	3870034	13410796
2008/05/13	2008	5	13	29200	29300	28700	29200	2644485	13410796
2008/05/14	2008	5	14	29250	29800	29250	29400	2837691	13502651
2008/05/15	2008	5	15	29450	30500	29450	30400	8450892	13961924
2008/05/16	2008	5	16	30800	31300	30500	30600	4756489	14053779
2008/05/19	2008	5	19	31000	31150	30350	30600	4020996	14053779
2008/05/20	2008	5	20	29350	30100	29200	29850	5436958	13709324
2008/05/21	2008	5	21	29550	30300	29400	30000	3053708	13778215
2008/05/22	2008	5	22	29700	30000	29000	29650	2973122	13617469
2008/05/23	2008	5	23	29900	29900	29100	29400	2759817	13502651
2008/05/26	2008	5	26	29000	29450	28550	28600	3771698	13135231
2008/05/27	2008	5	27	28850	29800	28650	29450	3667896	13525614
2008/05/28	2008	5	28	29700	29750	29300	29450	3229536	13525614
2008/05/29	2008	5	29	29650	30300	29600	29900	3042082	13732287
2008/05/30	2008	5	30	30350	31100	30000	31000	10127440	14237489
2008/06/02	2008	6	2	30900	30950	30250	30350	3055725	13938961
2008/06/03	2008	6	3	30350	30950	30000	30050	2862655	13801179
2008/06/04	2008	6	4	30500	30800	30200	30250	2531317	13893033
2008/06/05	2008	6	5	30600	31550	30500	31300	6289488	14375271
2008/06/09	2008	6	9	30700	31950	30600	31450	4808300	14444162
2008/06/10	2008	6	10	31650	31650	30900	31200	4087318	14329343
2008/06/11	2008	6	11	31200	31300	30650	31150	2463221	14306380
2008/06/12	2008	6	12	30000	30350	29200	29200	7259093	13410796
2008/06/13	2008	6	13	29250	29700	28650	29350	3991754	13479687
2008/06/16	2008	6	16	29900	30050	29150	29400	2139938	13502651
2008/06/17	2008	6	17	29100	29500	28400	28900	3319275	13273014
2008/06/18	2008	6	18	28550	28700	27850	28450	4139315	13066340
2008/06/19	2008	6	19	28050	28100	27600	27850	3138101	12790776
2008/06/20	2008	6	20	28250	28300	27150	27950	3854455	12836703
2008/06/23	2008	6	23	27550	28200	27150	27950	2690083	12836703
2008/06/24	2008	6	24	27700	28150	27250	27450	2075540	12607067
2008/06/25	2008	6	25	27500	27750	26700	27150	2791496	12469284
2008/06/26	2008	6	26	27700	27900	27100	27200	2468597	12492248
2008/06/27	2008	6	27	26450	26550	25850	25950	4516941	11918156
2008/06/30	2008	6	30	25800	25900	24900	25000	5483324	11481846
2008/07/01	2008	7	1	25100	25150	23850	24550	7000530	11275172
2008/07/02	2008	7	2	24600	24600	23500	23750	4662581	10907753
2008/07/03	2008	7	3	23450	25250	23300	25050	6437012	11504809
2008/07/04	2008	7	4	24550	24850	23350	23350	7131896	10724044
2008/07/07	2008	7	7	23350	23550	22350	23050	5666235	10586262
2008/07/08	2008	7	8	22900	23300	22350	22650	3817869	10402552
2008/07/09	2008	7	9	23250	23450	22400	22550	3364576	10356625
2008/07/10	2008	7	10	22200	22850	21900	22700	5012777	10425516
2008/07/11	2008	7	11	23100	23750	22750	23750	4667715	10907753
2008/07/14	2008	7	14	23650	24000	23150	23200	2990080	10655153
2008/07/15	2008	7	15	23150	23150	22150	22150	2922887	10172915
2008/07/16	2008	7	16	22450	22650	21400	21650	5536556	9943278
2008/07/17	2008	7	17	22550	22600	22000	22200	4204834	10195879
2008/07/18	2008	7	18	22750	23200	22500	22650	4092848	10402552
2008/07/21	2008	7	21	23150	23900	23000	23850	3523891	10953681
2008/07/22	2008	7	22	23350	23500	22800	23400	4405562	10747008
2008/07/23	2008	7	23	23350	23650	22900	23250	5522028	10678117
2008/07/24	2008	7	24	23550	24000	22550	23900	6858488	10976644
2008/07/25	2008	7	25	23400	24250	23050	23350	4330678	10724044
2008/07/28	2008	7	28	23550	23650	22600	23000	3473152	10563298
2008/07/29	2008	7	29	22450	22550	21800	21800	4930027	10019341
2008/07/30	2008	7	30	22350	22450	21100	21100	7361013	9697619
2008/07/31	2008	7	31	21150	21950	21150	21650	4185605	9950400
2008/08/01	2008	8	1	21350	21750	20850	21050	3394626	9674639
2008/08/04	2008	8	4	20900	21150	20250	20500	3331192	9421857
2008/08/05	2008	8	5	20300	21150	20300	20700	3403773	9513778
2008/08/06	2008	8	6	21600	22400	21350	22400	5188398	10295102
2008/08/07	2008	8	7	22500	23200	22100	22100	6003004	10157222
2008/08/08	2008	8	8	22000	22950	21900	22600	4721418	10387023
2008/08/11	2008	8	11	23250	23800	23150	23800	5737712	10938546
2008/08/12	2008	8	12	23900	24200	23250	23300	4560056	10708745
2008/08/13	2008	8	13	23500	23900	23200	23200	2750788	10662785
2008/08/14	2008	8	14	23100	23500	22700	23500	3224350	10800666
2008/08/18	2008	8	18	23300	23450	22850	23400	2416751	10754705
2008/08/19	2008	8	19	23050	23200	22400	22400	3078400	10295102
2008/08/20	2008	8	20	22050	22500	21600	22100	3894367	10157222
2008/08/21	2008	8	21	21800	21950	21250	21600	3034362	9927420
2008/08/22	2008	8	22	21350	21500	20700	20950	3607546	9628678
2008/08/25	2008	8	25	21200	21450	21050	21050	2070203	9674639
2008/08/26	2008	8	26	20550	20800	20400	20550	3761696	9444837
2008/08/27	2008	8	27	20550	20600	19550	19800	6578670	9100135
2008/08/28	2008	8	28	20150	20200	19200	19200	4519749	8824374
2008/08/29	2008	8	29	19700	19900	19200	19400	4899520	8916294
2008/09/01	2008	9	1	18900	19200	17200	17200	7082737	7905168
2008/09/02	2008	9	2	17500	17750	16750	17200	5751252	7905168
2008/09/03	2008	9	3	17000	19100	16850	19100	7503678	8778413
2008/09/04	2008	9	4	18400	18650	17850	17850	7152996	8203910
2008/09/05	2008	9	5	17100	18150	16950	17350	7117937	7974108
2008/09/08	2008	9	8	18000	19900	17900	19900	8245506	9146096
2008/09/09	2008	9	9	19600	19600	18550	18600	6715913	8548612
2008/09/10	2008	9	10	18850	20100	18800	20100	7351630	9238016
2008/09/11	2008	9	11	19950	21000	19900	20300	9022907	9329937
2008/09/12	2008	9	12	21100	21200	20400	20400	4004898	9375897
2008/09/16	2008	9	16	18000	19000	18000	18100	7057420	8318810
2008/09/17	2008	9	17	19150	20200	19000	19900	8049428	9146096
2008/09/18	2008	9	18	19400	19500	18350	18550	7311118	8525632
2008/09/19	2008	9	19	19600	20200	19350	20050	7043209	9215036
2008/09/22	2008	9	22	20100	20850	19400	19500	6308938	8962254
2008/09/23	2008	9	23	19300	20100	19150	20000	4199586	9192056
2008/09/24	2008	9	24	20000	20300	19650	20300	4866411	9329937
2008/09/25	2008	9	25	20100	20400	19700	20150	6480136	9260996
2008/09/26	2008	9	26	20000	20350	19250	19400	4504066	8916294
2008/09/29	2008	9	29	19900	20400	19350	19350	5321015	8893314
2008/09/30	2008	9	30	18200	19450	18200	19350	5375058	8893314
2008/10/01	2008	10	1	19650	19800	19200	19450	2363222	8939274
2008/10/02	2008	10	2	19550	20050	18950	19000	4389812	8732453
2008/10/06	2008	10	6	18450	18450	17800	17800	6150554	8180930
2008/10/07	2008	10	7	17500	17750	17150	17750	4730915	8157950
2008/10/08	2008	10	8	16900	17350	15100	15100	5504238	6940002
2008/10/09	2008	10	9	15150	16550	14650	15700	9502446	7215764
2008/10/10	2008	10	10	15000	15650	13700	15200	6131136	6985962
2008/10/13	2008	10	13	15900	16900	15550	16700	7553196	7675367
2008/10/14	2008	10	14	17900	18900	17550	18800	8893519	8640532
2008/10/15	2008	10	15	18200	18600	17750	18000	5761075	8272850
2008/10/16	2008	10	16	16800	17000	15350	15350	6998460	7054903
2008/10/17	2008	10	17	16050	16400	14800	15000	5481293	6894042
2008/10/20	2008	10	20	15650	15800	14200	15350	5960991	7054903
2008/10/21	2008	10	21	15850	15900	14200	14300	6490341	6572320
2008/10/22	2008	10	22	14200	14450	12200	12200	13390252	5607154
2008/10/23	2008	10	23	11400	11600	10400	10400	12341832	4779869
2008/10/24	2008	10	24	10400	10550	8850	8850	13981438	4067485
2008/10/27	2008	10	27	8900	9390	8120	8120	15370512	3731975
2008/10/28	2008	10	28	8070	9330	8000	9330	12729315	4288094
2008/10/29	2008	10	29	10050	10550	8800	9370	26635118	4306478
2008/10/30	2008	10	30	10300	10750	9560	10750	12787652	4940730
2008/10/31	2008	10	31	10500	11900	10100	10800	17501273	4963710
2008/11/03	2008	11	3	11000	11800	10700	11000	13154574	5055631
2008/11/04	2008	11	4	10750	10900	10050	10250	12204231	4710929
2008/11/05	2008	11	5	10650	11250	10350	10650	15468470	4894770
2008/11/06	2008	11	6	10050	11200	10050	10100	14644000	4641988
2008/11/07	2008	11	7	9980	11000	9900	11000	12725681	5055631
2008/11/10	2008	11	10	11400	11500	10950	11150	9349427	5124571
2008/11/11	2008	11	11	10800	10900	10050	10200	9065222	4687948
2008/11/12	2008	11	12	9900	10950	9900	10500	11145918	4825829
2008/11/13	2008	11	13	10000	10200	9760	9800	7259925	4504107
2008/11/14	2008	11	14	10300	10400	9700	9780	6823967	4494915
2008/11/17	2008	11	17	9610	9630	9080	9130	9901418	4196173
2008/11/18	2008	11	18	8890	8900	8110	8110	14054739	3727379
2008/11/19	2008	11	19	8270	8290	7350	7510	20735768	3451617
2008/11/20	2008	11	20	6720	6900	6390	6390	18358063	2936862
2008/11/21	2008	11	21	6000	7120	5860	6660	28913829	3060955
2008/11/24	2008	11	24	6710	6960	5850	5850	23696202	2688676
2008/11/25	2008	11	25	6350	6390	5770	5860	17419772	2693272
2008/11/26	2008	11	26	6030	6240	5810	6070	19181762	2789789
2008/11/27	2008	11	27	6400	6980	6320	6950	47941825	3194239
2008/11/28	2008	11	28	7200	7880	7160	7410	42704580	3405657
2008/12/01	2008	12	1	7510	8080	7450	7600	28804998	3492981
2008/12/02	2008	12	2	7100	7290	7030	7200	14635621	3309140
2008/12/03	2008	12	3	7390	7670	7090	7090	20681363	3258584
2008/12/04	2008	12	4	7450	7600	7170	7300	20445004	3355100
2008/12/05	2008	12	5	7330	7850	7050	7560	25539622	3474597
2008/12/08	2008	12	8	7940	7950	7600	7800	16594784	3584902
2008/12/09	2008	12	9	7930	7940	7370	7390	14292227	3396465
2008/12/10	2008	12	10	7700	8090	7320	7380	37064039	3391869
2008/12/11	2008	12	11	7330	7340	6420	6520	37843788	2996610
2008/12/12	2008	12	12	6250	6900	6060	6350	39142063	2918478
2008/12/15	2008	12	15	6690	6780	6350	6390	19754181	2936862
2008/12/16	2008	12	16	6300	6980	6220	6980	24419651	3208027
2008/12/17	2008	12	17	7300	7580	7060	7230	29648919	3322928
2008/12/18	2008	12	18	7400	8170	7350	8130	41753637	3736571
2008/12/19	2008	12	19	8150	8860	8100	8520	41478962	3915816
2008/12/22	2008	12	22	8850	8930	8120	8210	29318397	3773339
2008/12/23	2008	12	23	7800	7900	7310	7700	26829220	3538941
2008/12/24	2008	12	24	7600	7670	6720	6720	17870865	3088531
2008/12/26	2008	12	26	7030	7230	6900	6930	13755069	3185047
2008/12/29	2008	12	29	6690	6770	6350	6640	12660549	3051763
2008/12/30	2008	12	30	6640	6970	6640	6700	7981766	3079339
2009/01/02	2009	1	2	6830	7180	6620	7180	9146590	3299948
2009/01/05	2009	1	5	7200	7620	7110	7220	16123115	3318332
2009/01/06	2009	1	6	7460	7730	7330	7390	21448221	3396465
2009/01/07	2009	1	7	7600	7610	7250	7480	21738913	3437829
2009/01/08	2009	1	8	7400	8000	7300	7930	33526570	3644650
2009/01/09	2009	1	9	8000	8020	7340	7340	19557922	3373484
2009/01/12	2009	1	12	7340	7390	6850	6920	12604076	3180451
2009/01/13	2009	1	13	7040	7150	6980	7070	15418377	3249392
2009/01/14	2009	1	14	6900	6930	6590	6730	28285960	3093127
2009/01/15	2009	1	15	6470	6920	6430	6570	19672790	3019590
2009/01/16	2009	1	16	6840	7000	6810	6950	12866838	3194239
2009/01/19	2009	1	19	7090	7990	7050	7840	37087667	3603286
2009/01/20	2009	1	20	7890	8090	7440	8070	36818187	3708995
2009/01/21	2009	1	21	7750	8250	7650	7870	22036337	3617074
2009/01/22	2009	1	22	8170	8270	7410	7430	19902707	3414849
2009/01/23	2009	1	23	7370	7400	6950	7010	12876173	3221816
2009/01/28	2009	1	28	7600	8060	7590	8060	31037050	3704398
2009/01/29	2009	1	29	8430	8460	7920	7950	42863315	3653842
2009/01/30	2009	1	30	7810	9040	7750	8980	58818596	4666033
2009/02/02	2009	2	2	8940	9450	8900	8900	39829390	4624465
2009/02/03	2009	2	3	9250	9370	8960	9110	22423398	4733581
2009/02/04	2009	2	4	9360	9750	9310	9520	26379570	4946619
2009/02/05	2009	2	5	9500	10350	9350	9350	44643467	4858286
2009/02/06	2009	2	6	9660	9900	9150	9380	33892409	4873874
2009/02/09	2009	2	9	10000	10000	9380	9450	22679581	4910246
2009/02/10	2009	2	10	9700	9830	9400	9630	21933858	5003775
2009/02/11	2009	2	11	9290	9390	9180	9240	19516731	4801130
2009/02/12	2009	2	12	9060	9100	8720	8870	16910703	4608877
2009/02/13	2009	2	13	8990	9270	8590	9260	24434908	4811522
2009/02/16	2009	2	16	9180	9550	8900	8950	19790060	4650445
2009/02/17	2009	2	17	8820	8820	8060	8210	22117081	4265939
2009/02/18	2009	2	18	8140	8600	8090	8600	18954482	4468584
2009/02/19	2009	2	19	8700	8930	8320	8330	19992822	4328291
2009/02/20	2009	2	20	8230	8270	7860	7880	12258053	4094470
2009/02/23	2009	2	23	8050	8810	7970	8810	19001571	4577701
2009/02/24	2009	2	24	8500	8810	8420	8570	16043964	4452996
2009/02/25	2009	2	25	8990	9110	8450	8450	13749405	4390644
2009/02/26	2009	2	26	8700	8830	7980	8340	14541159	4333487
2009/02/27	2009	2	27	8310	8780	8210	8640	15342819	4489526
2009/03/02	2009	3	2	8500	8600	8140	8140	8676942	4229715
2009/03/03	2009	3	3	7930	8380	7890	8320	12885157	4323247
2009/03/04	2009	3	4	8360	8740	8250	8650	13294050	4494722
2009/03/05	2009	3	5	8690	8790	8270	8270	12913454	4297266
2009/03/06	2009	3	6	8120	8520	8100	8330	11385447	4328443
2009/03/09	2009	3	9	8500	8520	8120	8220	11887133	4271285
2009/03/10	2009	3	10	8220	8270	8040	8130	14995779	4224519
2009/03/11	2009	3	11	8300	8510	8210	8210	22029442	4266089
2009/03/12	2009	3	12	8360	8810	8360	8590	29010150	4463545
2009/03/13	2009	3	13	9030	9560	8830	9340	44218387	4853261
2009/03/16	2009	3	16	9420	9520	8870	8880	24746478	4614235
2009/03/17	2009	3	17	9100	9400	8910	9400	18626330	4884438
2009/03/18	2009	3	18	9700	9920	9450	9830	22326193	5107875
2009/03/19	2009	3	19	10050	10100	9700	9740	14817067	5061109
2009/03/20	2009	3	20	9700	9830	9440	9580	14038867	4977970
2009/03/23	2009	3	23	9700	10300	9670	10300	20927884	5352097
2009/03/24	2009	3	24	10600	10750	10200	10400	17417646	5404059
2009/03/25	2009	3	25	10350	10350	9810	10200	19992556	5300135
2009/03/26	2009	3	26	10600	11700	10500	11700	42897076	6079566
2009/03/27	2009	3	27	12150	13250	11950	12000	55606535	6235453
2009/03/30	2009	3	30	12250	12850	12050	12400	35157932	6443301
2009/03/31	2009	3	31	12550	12600	11900	12350	30767790	6417320
2009/04/01	2009	4	1	12200	12600	11700	12250	37850694	6365358
2009/04/02	2009	4	2	12700	13100	12500	12700	31025939	6599187
2009/04/03	2009	4	3	13200	13200	12550	12600	17144425	6547225
2009/04/06	2009	4	6	12900	14450	12850	14150	52769400	7352638
2009/04/07	2009	4	7	13850	14950	13700	14300	46647621	7430581
2009/04/08	2009	4	8	14300	14650	13800	14000	26324884	7274695
2009/04/09	2009	4	9	13500	14500	12800	14100	63044100	7326657
2009/04/10	2009	4	10	14450	14550	13500	13500	29031077	7014884
2009/04/13	2009	4	13	13650	14150	13100	13400	39786234	6962922
2009/04/14	2009	4	14	13900	14200	13700	13850	27023873	7196752
2009/04/15	2009	4	15	13850	14400	13100	13450	28194119	6988903
2009/04/16	2009	4	16	13850	13900	13150	13250	16621687	6884979
2009/04/17	2009	4	17	13900	14750	13700	14400	46113677	7482543
2009/04/20	2009	4	20	14750	14950	14100	14550	20895627	7560486
2009/04/21	2009	4	21	14050	14550	13850	14500	17295630	7534505
2009/04/22	2009	4	22	15000	16650	14850	16650	54439888	8651690
2009/04/23	2009	4	23	16500	16900	15800	15850	45232886	8235994
2009/04/24	2009	4	24	15900	16400	14900	15100	26270469	7846278
2009/04/27	2009	4	27	15450	15750	15200	15350	17993922	7976183
2009/04/28	2009	4	28	15400	15500	14000	14000	21960962	7274695
2009/04/29	2009	4	29	14350	14750	13800	14600	17081322	7586467
2009/04/30	2009	4	30	14900	15050	14100	14400	15580272	7482543
2009/05/04	2009	5	4	14650	15250	14300	14950	17371268	7768335
2009/05/06	2009	5	6	15200	15650	14750	14750	17761105	7664410
2009/05/07	2009	5	7	15100	15300	13900	14050	24593485	7300676
2009/05/08	2009	5	8	14050	14150	13600	13900	15656645	7222733
2009/05/11	2009	5	11	13900	14600	13500	14200	20016386	7378619
2009/05/12	2009	5	12	14300	14750	14250	14550	17349902	7560486
2009/05/13	2009	5	13	14750	14900	13950	13950	16636143	7248714
2009/05/14	2009	5	14	13650	14250	13500	13850	14802659	7196752
2009/05/15	2009	5	15	14350	14400	13300	13300	16828722	6910960
2009/05/18	2009	5	18	13250	13600	13050	13400	12031276	6962922
2009/05/19	2009	5	19	13850	14900	13700	14550	28290828	7560486
2009/05/20	2009	5	20	14550	14700	14200	14500	10267177	7534505
2009/05/21	2009	5	21	14350	14400	13400	13450	20981896	6988903
2009/05/22	2009	5	22	13150	13350	12650	12650	23876041	6573206
2009/05/25	2009	5	25	12600	13100	11350	12650	25830440	6573206
2009/05/26	2009	5	26	12650	12950	12000	12000	26447941	6235453
2009/05/27	2009	5	27	11800	12300	11200	11500	49801818	5975642
2009/05/28	2009	5	28	11600	12550	11600	12550	28836037	6521244
2009/05/29	2009	5	29	12700	12950	12350	12900	24124960	7606112
2009/06/01	2009	6	1	12800	13000	12600	12750	9924471	7517669
2009/06/02	2009	6	2	13200	13350	12700	12700	15303063	7488187
2009/06/03	2009	6	3	12850	13350	12550	13350	16455705	7871441
2009/06/04	2009	6	4	13300	13700	13100	13500	19556966	7959884
2009/06/05	2009	6	5	13850	14150	13650	14050	19456585	8284176
2009/06/08	2009	6	8	14000	14100	13600	13650	12372726	8048327
2009/06/09	2009	6	9	13800	13900	12850	12900	19344803	7606112
2009/06/10	2009	6	10	13150	13300	12950	13250	9683737	7812479
2009/06/11	2009	6	11	13150	13200	12800	12900	13039695	7606112
2009/06/12	2009	6	12	12950	13250	12800	12950	8633675	7635593
2009/06/15	2009	6	15	13050	13400	12700	13250	10211879	7812479
2009/06/16	2009	6	16	13250	13450	13100	13250	10882429	7812479
2009/06/17	2009	6	17	13200	13800	13000	13700	12958253	8077809
2009/06/18	2009	6	18	13650	13900	13050	13100	11531912	7724036
2009/06/19	2009	6	19	13350	13450	12950	13250	7774458	7812479
2009/06/22	2009	6	22	13350	13800	13300	13750	11726775	8107290
2009/06/23	2009	6	23	13500	13750	13300	13450	12055343	7930403
2009/06/24	2009	6	24	13700	14000	13550	13950	16224844	8225214
2009/06/25	2009	6	25	13900	14250	13700	14100	14695955	8313657
2009/06/26	2009	6	26	14150	14200	13700	13850	10171021	8166252
2009/06/29	2009	6	29	13950	14100	13650	13650	6420398	8048327
2009/06/30	2009	6	30	13850	14000	13550	13650	8169007	8048327
2009/07/01	2009	7	1	13650	13850	13600	13800	6348426	8136771
2009/07/02	2009	7	2	13900	14600	13650	14600	22129448	8608535
2009/07/03	2009	7	3	14450	15000	14400	14950	20828975	8814904
2009/07/06	2009	7	6	15050	15300	14900	15050	12488472	8873866
2009/07/07	2009	7	7	15250	15750	15200	15400	16569771	9080235
2009/07/08	2009	7	8	15450	15600	15150	15550	10876454	9168679
2009/07/09	2009	7	9	15500	15500	15050	15500	9450993	9139198
2009/07/10	2009	7	10	15400	15500	14850	14850	8883315	8755941
2009/07/13	2009	7	13	14700	14900	14200	14200	10369533	8372684
2009/07/14	2009	7	14	14600	14850	14400	14750	10244227	8696979
2009/07/15	2009	7	15	15250	15500	15050	15500	11250294	9139198
2009/07/16	2009	7	16	15850	16100	15550	15650	15430088	9227642
2009/07/17	2009	7	17	15900	16050	15600	15600	6393433	9198160
2009/07/20	2009	7	20	15900	16700	15800	16700	17268677	9846749
2009/07/21	2009	7	21	17150	17300	16700	17150	15621417	10112080
2009/07/22	2009	7	22	17000	17150	16700	16950	10763568	9994155
2009/07/23	2009	7	23	16800	16850	16150	16400	15750443	9669861
2009/07/24	2009	7	24	16600	16850	16150	16350	12807995	9640380
2009/07/27	2009	7	27	16550	18250	16450	18000	31801331	10613262
2009/07/28	2009	7	28	17800	18000	17500	17750	12783092	10465856
2009/07/29	2009	7	29	18000	18600	17850	18200	18403320	10731187
2009/07/30	2009	7	30	18050	18350	17700	18150	10074365	10701706
2009/07/31	2009	7	31	18350	18400	17500	17600	16374335	10377412
2009/08/03	2009	8	3	17600	18000	17200	17700	12948203	10436374
2009/08/04	2009	8	4	18100	18550	17850	17850	15731887	10524818
2009/08/05	2009	8	5	18250	18400	17300	17700	11745602	10436374
2009/08/06	2009	8	6	17450	17600	17000	17500	12385565	10318449
2009/08/07	2009	8	7	17600	18200	17500	18150	14589415	10701706
2009/08/10	2009	8	10	18550	18600	18200	18200	8571965	10731187
2009/08/11	2009	8	11	18050	18900	18050	18600	14053236	10967037
2009/08/12	2009	8	12	18600	19300	18450	18900	17813032	11143925
2009/08/13	2009	8	13	18800	18900	18400	18400	13231369	10849112
2009/08/14	2009	8	14	18700	19250	18550	19150	12320924	11291331
2009/08/17	2009	8	17	19100	19400	18600	18800	10552949	11084962
2009/08/18	2009	8	18	18550	19400	18500	19150	12615682	11291331
2009/08/19	2009	8	19	19400	20150	19250	19900	17291637	11733551
2009/08/20	2009	8	20	20200	20300	19600	20100	11169091	11851476
2009/08/21	2009	8	21	20150	20150	19450	19700	13583840	11615626
2009/08/24	2009	8	24	20350	20900	20200	20650	13385631	12175770
2009/08/25	2009	8	25	20500	21000	20300	20700	7741956	12205254
2009/08/26	2009	8	26	20850	21350	20550	20850	7857118	12293698
2009/08/27	2009	8	27	20700	21000	20550	20850	6848697	12293698
2009/08/28	2009	8	28	21250	21600	21150	21350	11403053	12588511
2009/08/31	2009	8	31	22000	22250	21600	21950	11911512	12942287
2009/09/01	2009	9	1	21850	22400	21450	22150	10233959	13060212
2009/09/02	2009	9	2	21700	22550	21700	22350	8342236	13178137
2009/09/03	2009	9	3	22350	22600	22000	22050	5971982	13001249
2009/09/04	2009	9	4	21950	22000	20500	20800	21346466	12264217
2009/09/07	2009	9	7	21150	21800	20800	20950	13067509	12352661
2009/09/08	2009	9	8	21100	21500	20100	20800	15253246	12264217
2009/09/09	2009	9	9	21250	21400	20700	20850	10782908	12293698
2009/09/10	2009	9	10	21150	21400	20800	21400	8123834	12617993
2009/09/11	2009	9	11	21650	21650	21050	21100	6439261	12441105
2009/09/14	2009	9	14	20900	21000	20000	20200	12036302	11910442
2009/09/15	2009	9	15	20350	20950	20300	20650	6652241	12175773
2009/09/16	2009	9	16	20950	21150	20650	20700	7098391	12205254
2009/09/17	2009	9	17	21150	21450	20800	20850	7877347	12293698
2009/09/18	2009	9	18	21000	21050	20350	20400	8257655	12028367
2009/09/21	2009	9	21	20750	21550	20450	21450	11924291	12647474
2009/09/22	2009	9	22	21700	22100	21550	22050	11165356	13001249
2009/09/23	2009	9	23	21150	21500	20050	20850	27899428	12293698
2009/09/24	2009	9	24	20850	21050	20300	20600	9936404	12146292
2009/09/25	2009	9	25	20400	20500	17600	18950	44545104	11173409
2009/09/28	2009	9	28	19050	19350	18700	19000	13961779	11202891
2009/09/29	2009	9	29	19700	19950	19500	19550	11695482	11527185
2009/09/30	2009	9	30	19400	20200	19400	19800	9964191	11674591
2009/10/01	2009	10	1	20100	20200	19500	19650	6399002	11586147
2009/10/05	2009	10	5	19300	19500	18400	18800	10541773	11085197
2009/10/06	2009	10	6	19150	19250	18550	18700	6952108	11026233
2009/10/07	2009	10	7	19050	19400	17950	18400	10549157	10849342
2009/10/08	2009	10	8	18600	19500	18300	19300	11539515	11380016
2009/10/09	2009	10	9	19600	19850	19550	19650	7666152	11586389
2009/10/12	2009	10	12	20200	20600	19900	20000	10681641	11792763
2009/10/13	2009	10	13	20050	20650	19700	20600	11563525	12146546
2009/10/14	2009	10	14	21050	21300	20650	20800	8521356	12264473
2009/10/15	2009	10	15	21000	21000	20350	20550	7248024	12117064
2009/10/16	2009	10	16	20500	20750	19500	19800	10304009	11674835
2009/10/19	2009	10	19	19700	20100	19350	19850	5842314	11704317
2009/10/20	2009	10	20	20200	20250	19600	19850	4103030	11704317
2009/10/21	2009	10	21	19700	20000	19100	19350	6815688	11409498
2009/10/22	2009	10	22	19250	19650	18700	18800	7001346	11085197
2009/10/23	2009	10	23	19100	19150	18600	18750	11453452	11055715
2009/10/26	2009	10	26	18750	19150	18550	18850	7810804	11114679
2009/10/27	2009	10	27	18800	19050	18200	18300	8926917	10790378
2009/10/28	2009	10	28	18350	18500	17500	17700	9606247	10436595
2009/10/29	2009	10	29	17300	18600	17100	18400	13210887	10849342
2009/10/30	2009	10	30	18700	18800	18050	18050	6118400	10642968
2009/11/02	2009	11	2	17700	18350	17650	18050	5556344	10642968
2009/11/03	2009	11	3	18150	18450	17850	18200	5564158	10731414
2009/11/04	2009	11	4	18350	19000	18250	19000	6220331	11203125
2009/11/05	2009	11	5	18800	18900	18200	18350	4281928	10819860
2009/11/06	2009	11	6	18900	19150	18650	19050	6840462	11232606
2009/11/09	2009	11	9	19300	19850	19200	19800	8795257	11674835
2009/11/10	2009	11	10	20100	20200	19450	19800	8107026	11674835
2009/11/11	2009	11	11	19850	19950	19450	19950	5434950	11763281
2009/11/12	2009	11	12	20050	21200	19600	19600	20341952	11556907
2009/11/13	2009	11	13	19750	19850	18750	18850	9738133	11114679
2009/11/16	2009	11	16	18950	19750	18650	19700	7342660	11615871
2009/11/17	2009	11	17	19300	19450	18200	18400	21564141	10849342
2009/11/18	2009	11	18	18750	18950	18400	18750	10909042	11055715
2009/11/19	2009	11	19	18800	19400	18750	19250	8704459	11350534
2009/11/20	2009	11	20	18900	19400	18900	19150	7062182	11291570
2009/11/23	2009	11	23	19200	19350	18800	19050	5345950	11232606
2009/11/24	2009	11	24	19150	19250	18550	18600	6664018	10967269
2009/11/25	2009	11	25	18650	19000	18650	19000	5961105	11203125
2009/11/26	2009	11	26	19100	19400	18900	19200	6523614	11321052
2009/11/27	2009	11	27	18850	19150	18250	18450	7704509	10878824
2009/11/30	2009	11	30	18800	18850	18450	18450	5175602	10878824
2009/12/01	2009	12	1	18550	18750	17800	18050	9699450	10642968
2009/12/02	2009	12	2	18350	19200	18300	19200	9718479	11321052
2009/12/03	2009	12	3	19250	19650	19000	19450	7435401	11468462
2009/12/04	2009	12	4	19300	19800	19150	19700	6019982	11615871
2009/12/07	2009	12	7	20000	20500	19950	20050	10036856	11822245
2009/12/08	2009	12	8	20300	20450	20000	20100	5629685	11851726
2009/12/09	2009	12	9	19900	20600	19900	20550	8324221	12117064
2009/12/10	2009	12	10	20700	21000	20500	20850	9747117	12293955
2009/12/11	2009	12	11	20900	21100	20750	20900	5514248	12323437
2009/12/14	2009	12	14	20900	20950	20350	20700	5589407	12205509
2009/12/15	2009	12	15	20700	21050	20600	20950	4268920	12352919
2009/12/16	2009	12	16	20900	21250	20500	21050	6283206	12411883
2009/12/17	2009	12	17	21100	21500	21050	21100	6284160	12441365
2009/12/18	2009	12	18	21000	21650	20900	21650	6098604	12765666
2009/12/21	2009	12	21	21950	22200	21850	22050	6643108	13001521
2009/12/22	2009	12	22	22300	22450	21650	21900	5000002	12913075
2009/12/23	2009	12	23	22000	22300	21800	22000	4006561	12972039
2009/12/24	2009	12	24	22250	22400	21950	22300	5460997	13148940
2009/12/28	2009	12	28	22150	22800	22100	22200	4791593	13089976
2009/12/29	2009	12	29	22300	22450	22050	22200	2136873	13089976
2009/12/30	2009	12	30	22400	23400	22350	23150	7868021	13650133
2010/01/04	2010	1	4	23350	24150	23350	24100	7346425	14210289
2010/01/05	2010	1	5	24500	24900	23050	23350	12118281	13768060
2010/01/06	2010	1	6	23700	24550	23600	24550	7731186	14475627
2010/01/07	2010	1	7	25000	25200	24350	24400	11084814	14387181
2010/01/08	2010	1	8	24650	24850	23450	24650	9695685	14534591
2010/01/11	2010	1	11	24900	25000	23750	24000	6750517	14151325
2010/01/12	2010	1	12	24150	24600	23800	24050	4616931	14180807
2010/01/13	2010	1	13	23800	24500	23700	24050	5009003	14180807
2010/01/14	2010	1	14	24400	25500	24300	25450	11505860	15006349
2010/01/15	2010	1	15	25850	26700	25700	26100	11798734	15389616
2010/01/18	2010	1	18	25450	26100	25450	25900	6947223	15271687
2010/01/19	2010	1	19	26100	26200	25350	25600	6095082	15094795
2010/01/20	2010	1	20	25850	26100	25250	25400	5997062	14976867
2010/01/21	2010	1	21	25300	26200	24750	25950	8321162	15301200
2010/01/22	2010	1	22	25500	26250	25250	26100	10560982	15389646
2010/01/25	2010	1	25	25850	26350	25650	26050	7098150	15360164
2010/01/26	2010	1	26	25900	25950	23550	23600	18901657	13915542
2010/01/27	2010	1	27	23800	24200	22350	23250	20559203	13709167
2010/01/28	2010	1	28	23700	24300	23250	23600	10080020	13915542
2010/01/29	2010	1	29	23000	23350	22200	22750	10273997	13414848
2010/02/01	2010	2	1	22200	23250	21750	23100	14926334	13621230
2010/02/02	2010	2	2	23600	23800	22000	22000	11667143	12972600
2010/02/03	2010	2	3	22350	22400	21050	21300	14618448	12559836
2010/02/04	2010	2	4	21250	22200	21250	21750	9855737	12825194
2010/02/05	2010	2	5	20900	21350	20750	21300	7305491	12559845
2010/02/08	2010	2	8	21550	22100	21400	21700	5663174	12795711
2010/02/09	2010	2	9	21850	22900	21700	22650	7285894	13355891
2010/02/10	2010	2	10	23000	23000	22300	22700	6809098	13385375
[truncated: 1,705 more rows]

## Sheet: SamsungElectronics
date	y	m	d	Open	High	Low	Close	Volume	Market cap
2002/01/02	2002	1	2	283000	308000	281000	308000	1142079	46609132
2002/01/03	2002	1	3	305000	309500	301000	302000	885636	45701162
2002/01/04	2002	1	4	319000	320500	314500	319000	1009482	48273744
2002/01/07	2002	1	7	313000	321500	308500	318000	1029132	48122415
2002/01/08	2002	1	8	319500	319500	309500	311500	760142	47138781
2002/01/09	2002	1	9	310500	322500	309500	322500	902401	48803393
2002/01/10	2002	1	10	318000	321000	308000	308000	1096986	46609132
2002/01/11	2002	1	11	312000	317500	302000	306000	953687	46306475
2002/01/14	2002	1	14	302500	330000	302000	330000	978026	49938356
2002/01/15	2002	1	15	321500	323000	308000	312000	1377508	47214445
2002/01/16	2002	1	16	307500	312500	301500	301500	1206614	45625498
2002/01/17	2002	1	17	295000	303000	293000	300000	1112140	45398505
2002/01/18	2002	1	18	300500	302000	294000	296000	885232	44793215
2002/01/21	2002	1	21	290000	292000	286000	291000	825347	44036573
2002/01/22	2002	1	22	292000	302500	292000	300000	657912	45398528
2002/01/23	2002	1	23	290000	309500	289000	308000	798014	46609156
2002/01/24	2002	1	24	311000	318500	309000	310000	768310	46911813
2002/01/25	2002	1	25	316500	328500	313000	323000	1137546	48879082
2002/01/28	2002	1	28	329000	329000	317500	318500	674726	48198104
2002/01/29	2002	1	29	318500	322500	314500	315000	642877	47668455
2002/01/30	2002	1	30	300500	309000	300500	303000	791627	45852514
2002/01/31	2002	1	31	308000	310500	300500	300500	734664	45474193
2002/02/01	2002	2	1	310000	316000	304500	309000	712813	46770172
2002/02/04	2002	2	4	310000	316500	309000	312000	476171	47224252
2002/02/05	2002	2	5	310000	324500	307000	323000	973561	48889209
2002/02/06	2002	2	6	320000	324000	318000	319000	636965	48283770
2002/02/07	2002	2	7	315000	323000	312000	315000	739516	47678331
2002/02/08	2002	2	8	316000	321000	311000	321000	682188	48586490
2002/02/14	2002	2	14	337000	355000	331500	355000	1967365	53732722
2002/02/15	2002	2	15	347000	350000	340500	341500	857239	51689365
2002/02/18	2002	2	18	341000	345500	339000	343000	713981	51926715
2002/02/19	2002	2	19	345000	352000	339500	342500	725499	51851021
2002/02/20	2002	2	20	335000	343500	335000	340000	699601	51472546
2002/02/21	2002	2	21	343000	344500	327000	338000	1031960	51169766
2002/02/22	2002	2	22	327500	334000	326500	333500	942408	50488512
2002/02/25	2002	2	25	330500	336500	326500	332000	679126	50261427
2002/02/26	2002	2	26	341000	344000	333000	337000	681164	51018376
2002/02/27	2002	2	27	333000	350000	333000	350000	917566	52986444
2002/02/28	2002	2	28	350000	350500	343000	343000	861598	51926715
2002/03/04	2002	3	4	350500	363000	350000	350000	1219028	52986444
2002/03/05	2002	3	5	363500	364000	356000	361000	962357	54651733
2002/03/06	2002	3	6	361000	368000	357500	363000	619124	54954512
2002/03/07	2002	3	7	368500	368500	355500	356000	495617	53894783
2002/03/08	2002	3	8	355000	357500	345500	349000	734248	52918818
2002/03/11	2002	3	11	350000	352000	343500	348500	722758	52843003
2002/03/12	2002	3	12	344000	353500	343000	353000	787357	53528104
2002/03/13	2002	3	13	345500	352500	345500	348000	668868	52769916
2002/03/14	2002	3	14	344500	345000	329000	344000	2115723	52163365
2002/03/15	2002	3	15	334000	336500	329000	330000	1430383	50040437
2002/03/18	2002	3	18	335000	336000	329000	332000	1036710	50343713
2002/03/19	2002	3	19	333000	349000	333000	349000	1260131	52971997
2002/03/20	2002	3	20	351000	356000	346500	349000	862100	52971997
2002/03/21	2002	3	21	340000	345500	340000	341500	672199	51833630
2002/03/22	2002	3	22	345000	357000	339500	350500	971982	53199670
2002/03/25	2002	3	25	353000	353000	340000	340000	1090115	51605956
2002/03/26	2002	3	26	338500	349000	336500	349000	843913	52971997
2002/03/27	2002	3	27	350000	365500	350000	363500	1228204	55172839
2002/03/28	2002	3	28	362500	370000	357500	357500	785277	54262145
2002/03/29	2002	3	29	365000	371000	363000	368000	738768	55890788
2002/04/01	2002	4	1	375000	384500	370500	374000	1149349	56802050
2002/04/02	2002	4	2	378000	398500	370000	398500	1567922	60523040
2002/04/03	2002	4	3	397500	405000	393000	404000	1208603	61358365
2002/04/04	2002	4	4	399000	399000	386500	389000	1415939	59080207
2002/04/08	2002	4	8	388000	388000	369000	369000	1552027	56042665
2002/04/09	2002	4	9	370000	373500	366000	369000	1054820	56042685
2002/04/10	2002	4	10	369000	369500	355500	356000	1303617	54068281
2002/04/11	2002	4	11	357500	365000	356000	359500	1433884	54599851
2002/04/12	2002	4	12	359500	371500	355500	369000	1108468	56042685
2002/04/15	2002	4	15	372000	388000	372000	385000	853327	58472720
2002/04/16	2002	4	16	385000	391000	381500	389000	850537	59080228
2002/04/17	2002	4	17	400500	411000	399000	406000	1540512	61662141
2002/04/18	2002	4	18	400000	408500	397500	406500	975720	61738079
2002/04/19	2002	4	19	406500	413500	396000	396000	1239727	60143369
2002/04/22	2002	4	22	403000	417000	402000	410000	1234419	62269650
2002/04/23	2002	4	23	410000	428000	405500	427000	1197826	64851562
2002/04/24	2002	4	24	423000	432000	418000	432000	799632	65610948
2002/04/25	2002	4	25	421500	426000	412500	413000	1020219	62725281
2002/04/26	2002	4	26	407000	411500	399500	400000	1166488	60772506
2002/04/29	2002	4	29	390000	396500	380500	381000	1066608	57885812
2002/04/30	2002	4	30	383000	388500	378000	382000	895732	58037744
2002/05/02	2002	5	2	387000	387000	376500	379500	1038085	57657915
2002/05/03	2002	5	3	372000	374500	363000	370000	1110728	56214568
2002/05/06	2002	5	6	356500	361000	348000	348000	1102792	52872081
2002/05/07	2002	5	7	340500	352000	335000	352000	1440529	53479806
2002/05/08	2002	5	8	358000	369000	356500	362500	1066519	55092869
2002/05/09	2002	5	9	377000	378000	362000	362000	1494429	55016879
2002/05/10	2002	5	10	350500	355000	332000	334000	2000383	50761430
2002/05/13	2002	5	13	328000	338500	320500	335500	1351427	50989400
2002/05/14	2002	5	14	347000	358500	345000	358000	1194658	54408958
2002/05/15	2002	5	15	368000	381000	367000	376000	1412274	57144604
2002/05/16	2002	5	16	376000	376500	369500	370000	612939	56232722
2002/05/17	2002	5	17	375000	383500	373500	382500	807100	58166808
2002/05/20	2002	5	20	380000	380500	370000	370000	604934	56265932
2002/05/21	2002	5	21	364500	368000	355000	356000	806714	54136951
2002/05/22	2002	5	22	355000	370000	351500	370000	759299	56265932
2002/05/23	2002	5	23	367000	369000	359500	360000	740371	54745231
2002/05/24	2002	5	24	368000	371000	365000	366000	688056	55657652
2002/05/27	2002	5	27	360000	369500	359500	361500	387056	54973336
2002/05/28	2002	5	28	362500	370000	360500	369500	469593	56189897
2002/05/29	2002	5	29	365000	365000	354000	362000	780641	55049371
2002/05/30	2002	5	30	356500	360500	352000	355000	627422	53984881
2002/05/31	2002	5	31	354000	356500	342000	342000	894746	52021156
2002/06/03	2002	6	3	336000	354000	336000	351000	698025	53390134
2002/06/04	2002	6	4	341000	354000	340500	352000	568130	53542243
2002/06/05	2002	6	5	358000	362500	354500	355500	508345	54074623
2002/06/07	2002	6	7	345500	349500	344000	345000	789281	52477482
2002/06/10	2002	6	10	349000	352500	348000	350000	560056	53238025
2002/06/11	2002	6	11	350000	351000	344000	350000	440162	53256951
2002/06/12	2002	6	12	346500	352000	346000	352000	858141	53561276
2002/06/14	2002	6	14	353500	366000	353000	359500	756955	54702496
2002/06/17	2002	6	17	361000	364500	358000	359000	565133	54626415
2002/06/18	2002	6	18	370000	375000	361500	363000	839239	55240954
2002/06/19	2002	6	19	363000	366000	343500	348500	1261397	53034360
2002/06/20	2002	6	20	340000	344000	333500	341000	859016	51893018
2002/06/21	2002	6	21	335000	345500	330500	340000	973140	51740839
2002/06/24	2002	6	24	331500	341000	331500	339000	558383	51588660
2002/06/25	2002	6	25	345000	347000	338000	338500	603180	51512570
2002/06/26	2002	6	26	330000	330500	309000	309000	1284222	47023292
2002/06/27	2002	6	27	319000	321500	311000	313000	895189	47632007
2002/06/28	2002	6	28	325000	334500	322000	329000	911219	50066870
2002/07/02	2002	7	2	322000	340000	318000	337500	812091	51366082
2002/07/03	2002	7	3	331500	341500	326500	338000	811747	51442180
2002/07/04	2002	7	4	342500	350000	342500	350000	740490	53268530
2002/07/05	2002	7	5	350000	360500	349000	358000	900353	54486096
2002/07/08	2002	7	8	370000	370500	355000	359000	1087799	54638292
2002/07/09	2002	7	9	360000	365000	355500	362000	661472	55094880
2002/07/10	2002	7	10	355000	358500	344500	347000	713159	52811943
2002/07/11	2002	7	11	337000	339000	331500	331500	759676	50460974
2002/07/12	2002	7	12	344000	354500	341000	352000	800097	53581486
2002/07/15	2002	7	15	348000	361000	348000	353000	735137	53733707
2002/07/16	2002	7	16	360000	361500	351000	354000	852725	53920484
2002/07/18	2002	7	18	353500	360500	352500	357000	802106	54377437
2002/07/19	2002	7	19	350000	350500	338000	341500	863882	52016512
2002/07/22	2002	7	22	328500	334500	327000	330000	789675	50279975
2002/07/23	2002	7	23	326000	345000	321500	345000	827139	52565428
2002/07/24	2002	7	24	333000	337000	329500	335000	677059	51041793
2002/07/25	2002	7	25	350000	351000	339000	339000	950319	51651247
2002/07/26	2002	7	26	329500	333000	317000	320000	1277355	48756339
2002/07/29	2002	7	29	324000	327500	319000	325000	578590	49518157
2002/07/30	2002	7	30	335000	339000	333000	333000	623474	50737065
2002/07/31	2002	7	31	332500	337000	331000	332500	549688	50778555
2002/08/01	2002	8	1	333500	333500	321000	324500	522727	49556815
2002/08/02	2002	8	2	317500	322000	312000	319500	1037299	48793228
2002/08/05	2002	8	5	315500	317000	308000	309000	650820	47189695
2002/08/06	2002	8	6	305000	305000	298500	300000	1229320	45815237
2002/08/07	2002	8	7	308500	314000	306500	312000	704835	47647847
2002/08/08	2002	8	8	320000	320000	311000	313500	946760	47876923
2002/08/09	2002	8	9	319500	322500	317500	319000	623569	48716869
2002/08/12	2002	8	12	319000	321000	313000	317000	776669	48411434
2002/08/13	2002	8	13	317000	324500	317000	324500	392734	49556815
2002/08/14	2002	8	14	322000	323000	318000	322000	719624	49175021
2002/08/16	2002	8	16	330000	333000	325000	325500	635052	49709533
2002/08/19	2002	8	19	332000	335000	328500	333000	463502	50854914
2002/08/20	2002	8	20	340000	347000	338500	346000	849757	52840240
2002/08/21	2002	8	21	346000	350000	342500	350000	800969	53451110
2002/08/22	2002	8	22	352000	353000	346500	347500	792234	53069317
2002/08/23	2002	8	23	347500	350000	343500	345000	775271	52687523
2002/08/26	2002	8	26	342000	342000	338500	340500	636221	52000294
2002/08/27	2002	8	27	340500	341500	333000	333000	676730	50854914
2002/08/28	2002	8	28	325000	333000	325000	328000	596664	50091326
2002/08/29	2002	8	29	336000	336000	324000	328000	573935	50091326
2002/08/30	2002	8	30	326000	332000	324000	331000	630618	50549479
2002/09/02	2002	9	2	329500	340000	328500	340000	576211	51923936
2002/09/03	2002	9	3	341000	342000	332500	333500	458970	50931272
2002/09/04	2002	9	4	326000	328000	321500	324000	672888	49480456
2002/09/05	2002	9	5	328000	328500	321000	321000	355424	49022304
2002/09/06	2002	9	6	318500	324500	318000	322000	559495	49175021
2002/09/09	2002	9	9	326500	328500	321500	323500	440353	49404098
2002/09/10	2002	9	10	324500	330000	324000	330000	346489	50396761
2002/09/11	2002	9	11	333500	339500	331000	336500	532281	51389425
2002/09/12	2002	9	12	338500	343000	335500	343000	657787	52382088
2002/09/13	2002	9	13	336500	337000	331500	331500	478466	50625837
2002/09/16	2002	9	16	334000	334000	327000	327500	387702	50014967
2002/09/17	2002	9	17	334000	342000	330500	342000	673174	52229371
2002/09/18	2002	9	18	332000	335000	330000	333000	569662	50854914
2002/09/19	2002	9	19	335000	339500	333500	335000	429927	51160348
2002/09/23	2002	9	23	328000	330000	318500	321500	896036	49098663
2002/09/24	2002	9	24	313000	319000	311000	319000	893008	48716869
2002/09/25	2002	9	25	313000	317000	304000	307000	845912	46884260
2002/09/26	2002	9	26	316000	318500	309000	314000	850704	47953282
2002/09/27	2002	9	27	308000	316000	307000	309500	616995	47266053
2002/09/30	2002	9	30	299500	300000	294000	298500	815688	45586161
2002/10/01	2002	10	1	291000	299500	291000	297500	691675	45433444
2002/10/02	2002	10	2	307000	308000	298000	299500	729498	45738879
2002/10/04	2002	10	4	292000	307500	292000	306000	690231	46731542
2002/10/07	2002	10	7	303000	304000	296000	296000	443629	45204368
2002/10/08	2002	10	8	294500	300000	294500	300000	592218	45815237
2002/10/09	2002	10	9	302000	302000	296000	297500	558956	45433444
2002/10/10	2002	10	10	290500	293500	272500	273500	1450691	41768225
2002/10/11	2002	10	11	283500	283500	265500	273500	1354700	41768225
2002/10/14	2002	10	14	285000	290500	283000	288000	966420	43982628
2002/10/15	2002	10	15	293000	302500	287500	300000	918245	45815237
2002/10/16	2002	10	16	305000	307000	297500	305000	1056456	46578825
2002/10/17	2002	10	17	303000	311000	296500	307500	1162533	46960618
2002/10/18	2002	10	18	320000	330500	316000	326500	1814446	49862250
2002/10/21	2002	10	21	325000	331500	321000	324000	650290	49480456
2002/10/22	2002	10	22	331500	332000	313000	319500	806741	48793228
2002/10/23	2002	10	23	320500	328000	313500	328000	935038	50091326
2002/10/24	2002	10	24	332500	338000	332000	334000	1005967	51007631
2002/10/25	2002	10	25	330500	342000	330500	340000	905743	51923936
2002/10/28	2002	10	28	348000	363000	347500	361000	1154421	55131002
2002/10/29	2002	10	29	359500	363000	353000	353000	904939	53909263
2002/10/30	2002	10	30	347000	349000	332000	338000	1265984	51618501
2002/10/31	2002	10	31	345000	348000	337500	345000	825659	52687523
2002/11/01	2002	11	1	343000	346000	338500	341000	544556	52076653
2002/11/04	2002	11	4	354000	368500	351500	367500	1375910	56123666
2002/11/05	2002	11	5	369500	370000	357000	361500	922212	55207361
2002/11/06	2002	11	6	368000	368500	361500	365500	655035	55818231
2002/11/07	2002	11	7	365500	369000	359000	366500	830950	55970948
2002/11/08	2002	11	8	356000	359500	352000	359500	720079	54901926
2002/11/11	2002	11	11	356000	356000	345000	349000	557147	53298393
2002/11/12	2002	11	12	339500	347500	338500	346500	662026	52916599
2002/11/13	2002	11	13	349500	351000	344500	349000	764295	53298393
2002/11/14	2002	11	14	345000	349000	339000	340000	632799	51923936
2002/11/15	2002	11	15	351000	358000	349500	358000	839805	54672850
2002/11/18	2002	11	18	358000	358500	349500	351000	569251	53603828
2002/11/19	2002	11	19	346000	352500	346000	352500	416569	53832904
2002/11/20	2002	11	20	353000	360500	349500	360000	805432	54978285
2002/11/21	2002	11	21	371000	373500	368000	369000	1101230	56352742
2002/11/22	2002	11	22	378000	380000	373000	373000	971067	56963612
2002/11/25	2002	11	25	375000	380000	373000	378500	648471	57803558
2002/11/26	2002	11	26	379500	382000	374500	378500	784523	57803558
2002/11/27	2002	11	27	372000	380000	372000	380000	478004	58032634
2002/11/28	2002	11	28	387000	392500	383000	385000	774721	58796221
2002/11/29	2002	11	29	385500	388000	382500	387000	561797	59101656
2002/12/02	2002	12	2	387000	387000	381000	387000	260648	59101656
2002/12/03	2002	12	3	388000	395000	385000	393000	753268	60017961
2002/12/04	2002	12	4	386000	387500	373500	373500	848723	57039971
2002/12/05	2002	12	5	369000	375000	363500	373500	931069	57039971
2002/12/06	2002	12	6	370000	374000	366500	372000	555831	56810894
2002/12/09	2002	12	9	373000	374000	365000	372500	786012	56887253
2002/12/10	2002	12	10	364000	366000	362000	364500	635667	55665513
2002/12/11	2002	12	11	367000	367500	360500	366000	702806	55894590
2002/12/12	2002	12	12	365500	368000	365500	368000	1152112	56200025
2002/12/13	2002	12	13	365000	366500	359000	362000	632651	55283720
2002/12/16	2002	12	16	353000	356000	348000	348500	1013021	53222034
2002/12/17	2002	12	17	355000	357000	352000	353500	904605	53985621
2002/12/18	2002	12	18	347000	360000	345000	357500	637586	54596491
2002/12/20	2002	12	20	356000	360000	350500	358000	619268	54672850
2002/12/23	2002	12	23	358000	359000	347000	348000	513523	53145675
2002/12/24	2002	12	24	345000	349000	341500	342500	487403	52305729
2002/12/26	2002	12	26	342500	344000	337000	339500	520499	51847577
2002/12/27	2002	12	27	335000	343500	334000	336000	462714	51318663
2002/12/30	2002	12	30	330500	335000	313000	314000	998166	47958513
2003/01/02	2003	1	2	319000	323000	315000	321500	511660	49104019
2003/01/03	2003	1	3	335000	350000	332000	344000	1110675	52540536
2003/01/06	2003	1	6	347000	351500	344000	349500	499437	53380639
2003/01/07	2003	1	7	359000	359000	342000	342500	577944	52311498
2003/01/08	2003	1	8	346000	346500	338500	340000	504232	51929663
2003/01/09	2003	1	9	331000	333000	321000	323000	1505829	49333180
2003/01/10	2003	1	10	330000	332500	317000	324000	1252880	49485914
2003/01/13	2003	1	13	320000	334500	318500	334500	628932	51089624
2003/01/14	2003	1	14	330000	332500	325000	328500	526476	50173218
2003/01/15	2003	1	15	330000	333500	322000	324000	654733	49527167
2003/01/16	2003	1	16	320000	330000	316000	330000	807630	50444337
2003/01/17	2003	1	17	327500	328500	320500	320500	488166	48992151
2003/01/20	2003	1	20	312000	321000	312000	320000	372232	48915720
2003/01/21	2003	1	21	318000	320000	314500	319000	533585	48762859
2003/01/22	2003	1	22	314500	318500	309000	311500	653428	47616396
2003/01/23	2003	1	23	311500	318500	307500	316000	734049	48304274
2003/01/24	2003	1	24	316000	317000	306500	313000	668930	48113920
2003/01/27	2003	1	27	301000	305000	298500	299000	929328	45961859
2003/01/28	2003	1	28	299000	307000	299000	307000	528687	47191608
2003/01/29	2003	1	29	303500	306500	290000	291500	930489	44808970
2003/01/30	2003	1	30	293000	295500	289500	291500	701387	44808970
2003/02/03	2003	2	3	289000	294500	286000	293000	573437	45039548
2003/02/04	2003	2	4	293000	298000	292000	294000	817051	45193266
2003/02/05	2003	2	5	289000	295500	289000	291000	428657	44741551
2003/02/06	2003	2	6	290500	292000	281500	283000	769287	43511543
2003/02/07	2003	2	7	280000	282000	270000	274000	973941	42127784
2003/02/10	2003	2	10	271000	273000	267500	269500	787848	41435904
2003/02/11	2003	2	11	270000	275500	259500	271500	1041094	41743406
2003/02/12	2003	2	12	266000	280000	266000	280000	762056	43050290
2003/02/13	2003	2	13	279000	280500	271500	271500	795304	41743406
2003/02/14	2003	2	14	270000	273000	266000	273000	634666	41974033
2003/02/17	2003	2	17	282000	292000	280000	290500	863122	44664676
2003/02/18	2003	2	18	291000	293500	286000	293000	506335	45049054
2003/02/19	2003	2	19	300000	308000	297000	297000	990908	45664058
2003/02/20	2003	2	20	294000	303000	294000	302500	668674	46509688
2003/02/21	2003	2	21	305000	305000	299500	302000	429893	46432813
2003/02/24	2003	2	24	303000	314000	303000	309500	660009	47585946
2003/02/25	2003	2	25	300000	302000	289500	289500	949327	44510925
2003/02/26	2003	2	26	289500	292000	282500	284000	659611	43665294
2003/02/27	2003	2	27	280000	285500	276000	283500	759059	43593201
2003/02/28	2003	2	28	283500	287000	279000	279500	409838	42978130
2003/03/03	2003	3	3	279500	295000	279500	295000	510466	45361532
2003/03/04	2003	3	4	287500	289000	282500	285000	508102	43823853
2003/03/05	2003	3	5	278000	279500	273000	276000	668456	42439942
2003/03/06	2003	3	6	279000	279000	271500	276000	382243	42439942
2003/03/07	2003	3	7	273000	285000	270000	281000	793785	43208782
2003/03/10	2003	3	10	284500	289000	282000	286500	584297	44054505
2003/03/11	2003	3	11	284500	290000	280000	287500	1031421	44208273
2003/03/12	2003	3	12	287500	291500	286500	290000	1011632	44592693
2003/03/13	2003	3	13	290500	291500	282500	290000	1076920	44592693
2003/03/14	2003	3	14	299000	303000	293000	296500	765947	45592184
2003/03/17	2003	3	17	296500	297000	282000	288000	770011	44285157
2003/03/18	2003	3	18	299500	301500	293500	299000	842759	45976604
2003/03/19	2003	3	19	296000	301000	294000	296000	587196	45515300
2003/03/20	2003	3	20	300000	311500	298000	311500	1190038	47898703
2003/03/21	2003	3	21	311500	316500	308500	315000	623172	48436890
2003/03/24	2003	3	24	317000	317000	311000	312500	830822	48052471
2003/03/25	2003	3	25	307000	307000	303000	306000	884295	47052979
2003/03/26	2003	3	26	308000	310500	303000	304000	902893	46745443
2003/04/14	2003	4	14	283500	294000	283500	285500	703508	43900737
2003/04/15	2003	4	15	293000	296500	290500	296000	705281	45515300
2003/04/16	2003	4	16	305000	312500	303500	310500	1101778	47744935
2003/04/17	2003	4	17	307000	310500	302000	302000	685584	46437908
2003/04/18	2003	4	18	310500	315000	303000	315000	815768	48436890
2003/04/21	2003	4	21	312000	317000	308500	309000	409736	47514283
2003/04/22	2003	4	22	305000	307000	297500	298500	713899	45899720
2003/04/23	2003	4	23	302500	305500	299000	300000	473874	46130372
2003/04/24	2003	4	24	299000	302000	292000	295000	476185	45361532
2003/04/25	2003	4	25	290000	292000	285000	287500	715217	44208273
2003/04/28	2003	4	28	284500	292000	283000	285000	544833	43823853
2003/04/29	2003	4	29	293500	301500	291000	300500	624782	46207256
2003/04/30	2003	4	30	302000	306500	299500	305000	640825	46899211
2003/05/02	2003	5	2	305000	310000	300500	307000	822432	47206747
2003/05/06	2003	5	6	310500	316000	310500	313000	718481	48129355
2003/05/07	2003	5	7	317000	320000	310000	319500	983272	49128846
2003/05/09	2003	5	9	316000	318500	313000	317000	457465	47761726
2003/05/12	2003	5	12	325000	329500	323000	327000	732201	49268405
2003/05/13	2003	5	13	327000	327000	314500	316000	587863	47611058
2003/05/14	2003	5	14	313000	315000	308500	309500	489339	46631717
2003/05/15	2003	5	15	312000	317000	307500	315000	570203	47460390
2003/05/16	2003	5	16	313000	315500	307000	307000	628116	46288580
2003/05/19	2003	5	19	302500	304500	299000	301000	621857	45383917
2003/05/20	2003	5	20	296000	307000	295500	306500	470063	46213191
2003/05/21	2003	5	21	304500	308500	302500	304000	409584	45836248
2003/05/22	2003	5	22	301500	308500	298500	300000	493025	45233140
2003/05/23	2003	5	23	304000	312500	303500	312000	428916	47042465
2003/05/26	2003	5	26	312000	318500	308500	317000	424448	47796351
2003/05/27	2003	5	27	315000	318000	311500	314000	256878	47344019
2003/05/28	2003	5	28	324000	325500	318500	321000	690768	48399459
2003/05/29	2003	5	29	321000	327000	318000	324500	682639	48927179
2003/05/30	2003	5	30	324500	325500	320000	324000	463912	48851791
2003/06/02	2003	6	2	329000	335000	329000	334000	664300	50359562
2003/06/03	2003	6	3	327500	330000	323500	323500	535555	48776402
2003/06/04	2003	6	4	326000	329000	321500	329000	408638	49605676
2003/06/05	2003	6	5	333000	336500	331000	333500	547025	50284174
2003/06/09	2003	6	9	336500	344500	334500	344000	778190	51867333
2003/06/10	2003	6	10	340000	347000	339000	344000	413612	51867333
2003/06/11	2003	6	11	348000	352500	344000	345000	550459	52018111
2003/06/12	2003	6	12	350000	352000	347500	350000	907935	52771996
2003/06/13	2003	6	13	354000	356000	348500	350500	596326	52847385
2003/06/16	2003	6	16	345000	348000	341000	341000	381201	51415002
2003/06/17	2003	6	17	353000	357500	349500	357000	842487	53827436
2003/06/18	2003	6	18	351500	359000	351500	354000	387127	53375105
2003/06/19	2003	6	19	360000	375000	357000	370000	963478	55787539
2003/06/20	2003	6	20	365000	370000	364000	364000	467592	54882876
2003/06/23	2003	6	23	364000	365000	356000	357000	411382	53827436
2003/06/24	2003	6	24	350000	352500	349000	351500	457725	52998162
2003/06/25	2003	6	25	352500	360500	351000	359500	345721	54204379
2003/06/26	2003	6	26	352500	367500	352500	364500	345345	54958265
2003/06/27	2003	6	27	367000	370500	361000	361000	455494	54430545
2003/06/30	2003	6	30	358000	360500	353500	355000	312166	53525882
2003/07/01	2003	7	1	355000	362500	352000	362000	260070	54581322
2003/07/02	2003	7	2	369500	371000	365500	371000	519844	55938316
2003/07/03	2003	7	3	382000	391000	379000	382000	1174700	57596864
2003/07/04	2003	7	4	381500	385500	379000	384000	251301	57898419
2003/07/07	2003	7	7	387000	387500	383500	386000	296037	58199973
2003/07/08	2003	7	8	399500	400000	395500	398500	1244668	60084687
2003/07/09	2003	7	9	399000	399500	394500	396500	377390	59783133
2003/07/10	2003	7	10	394000	398000	392000	392000	513570	59104636
2003/07/11	2003	7	11	388000	394000	385000	394000	449282	59406190
2003/07/14	2003	7	14	395000	410500	394500	409500	934227	61743236
2003/07/15	2003	7	15	411000	411500	404000	408000	704153	61517070
2003/07/16	2003	7	16	415000	420500	409000	418000	832374	63024841
2003/07/18	2003	7	18	397500	408000	397500	404000	919607	60913961
2003/07/21	2003	7	21	402000	410500	402000	407000	469734	61366293
2003/07/22	2003	7	22	405000	412000	404500	412000	425822	62120178
2003/07/23	2003	7	23	415000	417000	402000	403500	480516	60838573
2003/07/24	2003	7	24	400500	409000	399000	406500	515993	61290904
2003/07/25	2003	7	25	404000	408000	399000	408000	300934	61517070
2003/07/28	2003	7	28	415000	419500	412500	418000	404172	63024841
2003/07/29	2003	7	29	420000	424000	418000	423500	441556	63854115
2003/07/30	2003	7	30	420000	423500	420000	421500	324096	63552561
2003/07/31	2003	7	31	420000	424500	413500	416000	412397	62723287
2003/08/01	2003	8	1	418000	427000	418000	426000	502321	64231058
2003/08/04	2003	8	4	420000	426000	420000	421500	204741	63552561
2003/08/05	2003	8	5	422500	429500	422500	428000	312123	64532612
2003/08/06	2003	8	6	420000	421000	411000	413000	492776	62270956
2003/08/07	2003	8	7	412000	412500	404500	410000	313379	61818624
2003/08/08	2003	8	8	410000	412000	404500	406000	221908	61215516
2003/08/11	2003	8	11	397000	408000	396500	408000	340817	61517070
2003/08/12	2003	8	12	410000	410000	397500	400000	389821	60310853
2003/08/13	2003	8	13	406000	413000	404000	412500	276646	62195567
2003/08/14	2003	8	14	418500	425000	413500	425000	473646	64080281
2003/08/18	2003	8	18	427500	429000	417500	419000	398577	63175618
2003/08/19	2003	8	19	432500	435000	430000	430000	479599	64834167
2003/08/20	2003	8	20	431000	439500	428000	435000	493266	65588052
2003/08/21	2003	8	21	434000	442000	434000	441500	468325	66568104
2003/08/22	2003	8	22	443000	449000	441500	446000	504999	67246601
2003/08/25	2003	8	25	444000	447500	441000	443000	324557	66794269
2003/08/26	2003	8	26	439000	447000	436500	445500	433954	67171212
2003/08/27	2003	8	27	447000	447500	442000	443000	410949	66794269
2003/08/28	2003	8	28	450000	450000	436500	438000	566799	66040384
2003/08/29	2003	8	29	441000	442000	429000	435000	531871	65588052
2003/09/01	2003	9	1	437000	440500	432500	437000	330855	65889607
2003/09/02	2003	9	2	440000	441000	429500	430500	325765	64914211
2003/09/03	2003	9	3	432000	435500	429000	432500	429998	65215787
2003/09/04	2003	9	4	432000	438500	431000	436000	286400	65743544
2003/09/05	2003	9	5	442000	446500	440000	443000	355604	66799060
2003/09/08	2003	9	8	443500	451500	441000	451500	365304	68080758
2003/09/09	2003	9	9	458000	470000	457000	462000	898131	69666029
2003/09/15	2003	9	15	455000	457000	437000	437500	695269	65971619
2003/09/16	2003	9	16	435000	445000	434000	444500	458935	67027164
2003/09/17	2003	9	17	450000	453500	446500	449500	564553	67781126
2003/09/18	2003	9	18	451000	451500	440500	444000	461147	66951768
2003/09/19	2003	9	19	449500	450000	426500	430000	686823	64840677
2003/09/22	2003	9	22	422500	424000	399500	403000	858856	60769285
2003/09/23	2003	9	23	400000	402500	389000	397500	1176108	59939928
2003/09/24	2003	9	24	404000	407500	399000	405000	966806	61070870
2003/09/25	2003	9	25	391000	401500	389000	401000	893356	60467701
2003/09/26	2003	9	26	396000	400500	388000	388000	744042	58507401
2003/09/29	2003	9	29	387500	390500	378000	386500	756235	58281213
2003/09/30	2003	9	30	391000	400000	391000	392000	841868	59110570
2003/10/01	2003	10	1	388000	401500	387000	400000	792656	60316908
2003/10/02	2003	10	2	411500	411500	405000	408500	825220	61598643
2003/10/06	2003	10	6	417500	425500	416500	421000	888560	63483546
2003/10/07	2003	10	7	427000	428500	421500	426000	502353	64237507
2003/10/08	2003	10	8	430000	430000	421000	424000	651068	63935923
2003/10/09	2003	10	9	424000	431000	422500	428500	810190	64614488
2003/10/10	2003	10	10	431000	448000	428000	445000	828730	67102561
2003/10/13	2003	10	13	439000	447500	436000	445000	549225	67102561
2003/10/14	2003	10	14	449500	456000	449000	453000	687552	68311397
2003/10/15	2003	10	15	456000	457500	447000	451000	521256	68009801
2003/10/16	2003	10	16	450000	459500	446000	459500	741036	69291583
2003/10/17	2003	10	17	459000	466000	449500	452000	735896	68160599
2003/10/20	2003	10	20	448500	460000	448500	458000	563892	69065386
2003/10/21	2003	10	21	462000	468500	457000	462000	687879	69668577
2003/10/22	2003	10	22	465000	471000	457500	470000	589650	70874959
2003/10/23	2003	10	23	459000	462000	445000	447500	709273	67482009
2003/10/24	2003	10	24	447500	449500	434500	437000	604820	65910447
2003/10/27	2003	10	27	437500	448000	435500	448000	464830	67569520
2003/10/28	2003	10	28	448500	464500	445000	462000	641982	69681068
2003/10/29	2003	10	29	471000	474000	466500	467000	691498	70435192
2003/10/30	2003	10	30	470000	472000	466000	471000	417794	71038491
2003/10/31	2003	10	31	475000	475500	463500	470000	491659	70887666
2003/11/03	2003	11	3	470000	475000	466500	474500	360846	71566378
2003/11/04	2003	11	4	480000	484500	474000	479000	815874	72245090
2003/11/05	2003	11	5	474000	480500	472000	480000	594854	72395915
2003/11/06	2003	11	6	480000	480500	464000	465000	646559	70138571
2003/11/07	2003	11	7	470000	477000	468000	477000	379139	71948598
2003/11/10	2003	11	10	471000	474500	459500	466000	527244	70289406
2003/11/11	2003	11	11	456000	461500	453000	461000	504945	69535228
2003/11/12	2003	11	12	460000	470000	457500	470000	305357	70892749
2003/11/13	2003	11	13	478000	478500	470500	477000	537707	71948598
2003/11/14	2003	11	14	474000	478500	469000	469000	381479	70741913
2003/11/17	2003	11	17	465000	465500	454000	461000	504925	69535228
2003/11/18	2003	11	18	458000	467500	458000	466500	281467	70364824
2003/11/19	2003	11	19	456000	460500	452500	456500	751108	68856468
2003/11/20	2003	11	20	453000	456500	447500	449000	651351	67725201
2003/11/21	2003	11	21	447500	458500	446000	456000	656017	68781050
2003/11/24	2003	11	24	454500	456500	442000	443500	436803	66898602
2003/11/25	2003	11	25	451000	453500	446000	451500	475289	68105341
2003/11/26	2003	11	26	452500	456500	449000	455000	379004	68633290
2003/11/27	2003	11	27	455000	457000	450500	455500	265957	68708711
2003/11/28	2003	11	28	456500	467000	456500	465000	364500	70141714
2003/12/01	2003	12	1	465000	470000	460500	466000	353318	70292556
2003/12/02	2003	12	2	469500	470500	466500	468500	388327	70669662
2003/12/03	2003	12	3	470000	475500	466500	471000	341156	71046768
2003/12/04	2003	12	4	468000	470000	461000	461000	430977	69538344
2003/12/05	2003	12	5	460500	460500	449500	451500	567509	68105341
2003/12/08	2003	12	8	451500	453000	441000	450000	576982	67879078
2003/12/09	2003	12	9	449000	454000	444000	445000	392066	67124866
2003/12/10	2003	12	10	437500	453000	436000	453000	1041971	68331605
2003/12/11	2003	12	11	453000	461500	452500	452500	1015208	68256184
2003/12/12	2003	12	12	460000	462500	453000	455000	429952	68633290
2003/12/15	2003	12	15	460000	464500	457500	461000	441544	69538344
2003/12/16	2003	12	16	451000	458000	449000	454000	490590	68482447
2003/12/17	2003	12	17	455000	456500	442000	442500	776460	66747760
2003/12/18	2003	12	18	442500	444000	437500	442500	782612	66752545
2003/12/19	2003	12	19	445500	452000	443500	448500	470633	67657664
2003/12/22	2003	12	22	441000	448000	441000	442000	445253	66677118
2003/12/23	2003	12	23	444000	446500	442000	442000	452067	66677118
2003/12/24	2003	12	24	445000	446500	435500	439000	586749	66224559
2003/12/26	2003	12	26	439000	442000	439000	441500	439136	66601692
2003/12/29	2003	12	29	440000	442500	438000	440000	368876	66375412
2003/12/30	2003	12	30	448000	454000	445000	451000	448634	68034797
2004/01/02	2004	1	2	451000	453000	446500	449000	378898	67733091
2004/01/05	2004	1	5	449000	457500	447500	457500	447718	69015343
2004/01/06	2004	1	6	467000	467000	458500	460000	448150	69392476
2004/01/07	2004	1	7	463500	469000	462000	465000	399440	70146742
2004/01/08	2004	1	8	471000	477500	468500	469000	750498	70750155
2004/01/09	2004	1	9	480000	512000	478000	508000	1469628	76633430
2004/01/12	2004	1	12	505000	510000	498000	505000	679915	76180871
2004/01/13	2004	1	13	508000	509000	500000	503000	440843	75879164
2004/01/14	2004	1	14	491000	499500	491000	494500	574867	74596912
2004/01/15	2004	1	15	495000	500000	490500	496500	632553	75035483
2004/01/16	2004	1	16	501000	507000	500000	506000	554950	76471208
2004/01/19	2004	1	19	509000	524000	507000	521000	538967	78738141
2004/01/20	2004	1	20	521000	530000	515000	526000	403077	79493785
2004/01/26	2004	1	26	542000	555000	535000	545000	1475796	82401775
2004/01/27	2004	1	27	554000	554000	530000	535000	696294	80889816
2004/01/28	2004	1	28	538000	548000	532000	538000	583722	81343403
2004/01/29	2004	1	29	541000	541000	528000	533000	473272	80587424
2004/01/30	2004	1	30	533000	534000	521000	524000	430378	79226661
2004/02/02	2004	2	2	524000	530000	520000	530000	252921	80133836
2004/02/03	2004	2	3	515000	524000	514000	517000	458660	78225847
2004/02/04	2004	2	4	514000	517000	509000	509000	371285	77015389
2004/02/05	2004	2	5	505000	515000	503000	512000	364986	77469311
2004/02/06	2004	2	6	516000	535000	514000	527000	697507	79738920
2004/02/09	2004	2	9	536000	546000	535000	543000	452758	82159836
2004/02/10	2004	2	10	547000	550000	538000	546000	411416	82613993
2004/02/11	2004	2	11	550000	559000	548000	554000	608784	83824455
2004/02/12	2004	2	12	560000	560000	546000	549000	571000	81887566
2004/02/13	2004	2	13	545000	555000	542000	555000	335215	82782512
2004/02/16	2004	2	16	555000	566000	551000	563000	625017	83975774
2004/02/17	2004	2	17	561000	571000	556000	560000	364409	83528301
2004/02/18	2004	2	18	563000	568000	549000	549000	373082	81887566
2004/02/19	2004	2	19	551000	555000	545000	555000	377718	82782512
2004/02/20	2004	2	20	547000	554000	544000	549000	363375	81887566
2004/02/23	2004	2	23	545000	552000	539000	547000	381737	81589251
2004/02/24	2004	2	24	540000	544000	529000	531000	608511	79202728
2004/02/25	2004	2	25	528000	529000	522000	525000	490896	78307782
2004/02/26	2004	2	26	527000	532000	523000	526000	344548	78456940
2004/02/27	2004	2	27	520000	545000	520000	545000	419377	81290936
2004/03/02	2004	3	2	555000	558000	549000	554000	498670	82633355
2004/03/03	2004	3	3	555000	559000	552000	554000	359226	82633355
2004/03/04	2004	3	4	554000	569000	552000	569000	428181	84870720
2004/03/05	2004	3	5	571000	571000	564000	564000	428855	84124932
2004/03/08	2004	3	8	561000	563000	547000	549000	404777	81887566
2004/03/09	2004	3	9	540000	545000	535000	539000	353565	80395990
2004/03/10	2004	3	10	538000	542000	530000	531000	452426	79202728
2004/03/11	2004	3	11	529000	541000	528000	533000	922782	79501043
2004/03/12	2004	3	12	530000	533000	507000	524000	921331	78158624
2004/03/15	2004	3	15	532000	533000	525000	525000	364469	78307782
2004/03/16	2004	3	16	517000	528000	514000	528000	394146	78755255
2004/03/17	2004	3	17	534000	547000	532000	545000	423484	81290936
2004/03/18	2004	3	18	548000	548000	537000	544000	440752	81141778
2004/03/19	2004	3	19	541000	555000	540000	555000	341101	82782512
2004/03/22	2004	3	22	550000	554000	541000	544000	400081	81141778
2004/03/23	2004	3	23	535000	544000	532000	541000	382156	80694305
2004/03/24	2004	3	24	540000	545000	535000	542000	420804	80843463
2004/03/25	2004	3	25	545000	547000	531000	535000	468804	79799359
2004/03/26	2004	3	26	547000	554000	543000	545000	854116	81290936
2004/03/29	2004	3	29	549000	561000	548000	555000	491426	82782512
2004/03/30	2004	3	30	562000	565000	557000	560000	402826	83528301
2004/03/31	2004	3	31	568000	572000	563000	572000	597861	85318193
2004/04/01	2004	4	1	570000	575000	568000	575000	395780	85765666
2004/04/02	2004	4	2	578000	579000	565000	565000	410563	84274089
2004/04/06	2004	4	6	584000	595000	582000	595000	833831	88748820
2004/04/07	2004	4	7	595000	607000	591000	600000	544137	89494608
2004/04/08	2004	4	8	605000	605000	597000	605000	428071	90240396
2004/04/09	2004	4	9	599000	600000	590000	595000	321363	88748820
2004/04/12	2004	4	12	595000	614000	594000	610000	435900	90986185
2004/04/13	2004	4	13	615000	622000	612000	616000	605118	91881131
2004/04/14	2004	4	14	616000	616000	608000	615000	804183	91731973
2004/04/16	2004	4	16	610000	610000	592000	594000	1106913	88599662
2004/04/19	2004	4	19	595000	599000	591000	599000	774293	89345450
2004/04/20	2004	4	20	607000	615000	599000	615000	683283	91731973
2004/04/21	2004	4	21	613000	627000	608000	625000	865964	93223550
2004/04/22	2004	4	22	625000	631000	617000	620000	738484	92477762
2004/04/23	2004	4	23	625000	637000	622000	637000	720217	95013442
2004/04/26	2004	4	26	637000	638000	626000	626000	561874	93372708
2004/04/27	2004	4	27	626000	629000	615000	618000	702086	92179446
2004/04/28	2004	4	28	618000	619000	601000	602000	795390	89792923
2004/04/29	2004	4	29	585000	590000	572000	576000	1216802	85914824
2004/04/30	2004	4	30	560000	571000	549000	557000	1382599	83080828
2004/05/03	2004	5	3	557000	561000	546000	556000	764935	82931670
2004/05/04	2004	5	4	556000	564000	550000	555000	951100	82782512
2004/05/06	2004	5	6	548000	550000	526000	528000	1161899	78755255
2004/05/07	2004	5	7	525000	540000	518000	540000	914973	80545147
2004/05/10	2004	5	10	530000	534000	492000	509000	1015597	75921259
2004/05/11	2004	5	11	509000	516000	499000	501000	1053296	74727998
2004/05/12	2004	5	12	515000	530000	511000	525000	905499	78307782
2004/05/13	2004	5	13	520000	525000	507000	507000	772133	75622944
2004/05/14	2004	5	14	511000	516000	485500	491500	1077128	73311000
2004/05/17	2004	5	17	488000	492000	458000	458000	1093093	66912737
2004/05/18	2004	5	18	450500	478000	448000	473500	1087083	69177251
2004/05/19	2004	5	19	479000	506000	478500	500000	829377	73048840
2004/05/20	2004	5	20	496000	509000	487000	494500	830837	72245303
2004/05/21	2004	5	21	499500	502000	493500	502000	449980	73341035
2004/05/24	2004	5	24	514000	515000	506000	511000	399931	74655914
2004/05/25	2004	5	25	502000	503000	491500	492000	542560	71880059
2004/05/27	2004	5	27	511000	513000	505000	506000	560753	73925426
2004/05/28	2004	5	28	516000	520000	510000	520000	510303	75970794
2004/05/31	2004	5	31	517000	518000	499500	506000	477512	73925426
2004/06/01	2004	6	1	508000	517000	506000	515000	310043	75240305
2004/06/02	2004	6	2	510000	511000	499000	502000	515988	73341035
2004/06/03	2004	6	3	503000	507000	473500	473500	1020033	69177251
2004/06/04	2004	6	4	475000	481500	467000	481000	679272	70272984
2004/06/07	2004	6	7	492000	497000	488500	496000	566203	72464449
2004/06/08	2004	6	8	505000	507000	496000	498000	413647	72756645
2004/06/09	2004	6	9	504000	505000	480500	483000	577082	70565179
2004/06/10	2004	6	10	475000	479000	465000	468000	1118674	68373714
2004/06/11	2004	6	11	468000	468500	433000	436500	1442295	63771637
2004/06/14	2004	6	14	430000	444000	426500	428500	929633	62602856
2004/06/15	2004	6	15	430000	438500	421000	438500	794498	64063833
2004/06/16	2004	6	16	440000	451500	434500	436000	748944	63698588
2004/06/17	2004	6	17	439500	442000	429000	442000	737159	64575175
2004/06/18	2004	6	18	435000	444000	428000	435500	524323	63625540
2004/06/21	2004	6	21	440000	449000	437000	446000	602878	65159565
2004/06/22	2004	6	22	442000	444500	435500	444000	428963	64867370
2004/06/23	2004	6	23	450000	454000	443500	449000	571102	65597858
2004/06/24	2004	6	24	462000	472500	459000	469500	723754	68592861
2004/06/25	2004	6	25	474500	483000	471500	482000	607260	70419082
2004/06/28	2004	6	28	480000	480000	464500	468000	537068	68373714
2004/06/29	2004	6	29	460000	473500	458000	471000	461056	68812007
2004/06/30	2004	6	30	474500	479500	469500	477000	519841	69688593
2004/07/01	2004	7	1	476000	477500	464500	465000	512358	67935421
2004/07/02	2004	7	2	455000	455000	441000	444000	717982	64867370
2004/07/05	2004	7	5	444000	446500	433500	443000	550043	64721272
2004/07/06	2004	7	6	436500	446500	436500	441000	457163	64429077
2004/07/07	2004	7	7	425000	437000	420000	437000	750052	63844686
2004/07/08	2004	7	8	427000	432000	419500	420000	1106829	61361026
2004/07/09	2004	7	9	418000	425500	417500	424000	775613	61945416
2004/07/12	2004	7	12	426000	429500	422000	423000	667768	61799319
2004/07/13	2004	7	13	426500	433500	422000	433500	515481	63333344
2004/07/14	2004	7	14	429500	432500	416500	418000	609056	61068830
2004/07/15	2004	7	15	416000	419000	399500	408500	1145554	59680902
2004/07/16	2004	7	16	404000	423000	399500	423000	961775	61799319
2004/07/19	2004	7	19	415000	427500	414000	426500	482588	62310661
2004/07/20	2004	7	20	419000	423000	417000	417000	404989	60922733
2004/07/21	2004	7	21	426500	431500	425000	429500	474890	62748954
2004/07/22	2004	7	22	417500	418500	413500	417500	622068	60995781
2004/07/23	2004	7	23	417000	421500	415500	418000	391026	61068830
2004/07/26	2004	7	26	410000	420500	410000	418000	327744	61068830
2004/07/27	2004	7	27	414000	421000	410000	420000	416817	61361026
2004/07/28	2004	7	28	427000	429500	421000	423000	469084	61799319
2004/07/29	2004	7	29	415500	418000	410000	411000	358967	60046146
2004/07/30	2004	7	30	416500	419500	414000	417000	390078	60922733
2004/08/02	2004	8	2	417500	417500	408000	408000	447638	59607853
2004/08/03	2004	8	3	410000	415000	409000	413000	287373	60338342
2004/08/04	2004	8	4	405500	413000	403000	413000	375988	60338342
2004/08/05	2004	8	5	413000	423500	410500	423000	431818	61799319
2004/08/06	2004	8	6	415000	426000	414000	419500	358431	61287977
2004/08/09	2004	8	9	408000	419000	408000	419000	506802	61214928
2004/08/10	2004	8	10	417000	425500	416500	424000	376410	61945416
2004/08/11	2004	8	11	428000	430500	425500	425500	368387	62164563
2004/08/12	2004	8	12	423000	431000	421500	431000	569759	62968100
2004/08/13	2004	8	13	431000	440000	426000	438000	496574	63990784
2004/08/16	2004	8	16	436000	438000	426500	430000	361485	62822002
2004/08/17	2004	8	17	435000	436000	425500	425500	287150	62164563
2004/08/18	2004	8	18	429500	432000	422500	430000	415044	62822002
2004/08/19	2004	8	19	434500	442000	434000	441500	559471	64502126
2004/08/20	2004	8	20	439500	439500	433500	434000	326266	63406393
2004/08/23	2004	8	23	437000	439500	431000	438000	435439	63990784
2004/08/24	2004	8	24	439000	447000	434500	445000	405015	65548205
2004/08/25	2004	8	25	446000	453000	443000	451000	457356	66432001
2004/08/26	2004	8	26	455000	459000	453500	456000	497112	67168498
2004/08/27	2004	8	27	456000	460000	454000	458500	402941	67536746
2004/08/30	2004	8	30	458500	462500	455500	458000	241630	67463096
2004/08/31	2004	8	31	451000	454000	446500	451000	468386	66432001
2004/09/01	2004	9	1	451000	457000	447500	453000	377377	66726600
2004/09/02	2004	9	2	452000	456000	448000	452000	352113	66579300
2004/09/03	2004	9	3	446000	448000	436500	436500	647732	64296161
2004/09/06	2004	9	6	435000	436500	428500	433500	473691	63854263
2004/09/07	2004	9	7	434000	437000	432000	434000	264463	63927912
2004/09/08	2004	9	8	434000	440000	433500	433500	345375	63854263
2004/09/09	2004	9	9	433500	440000	431000	439000	642054	64664409
2004/09/10	2004	9	10	442000	459500	438000	457500	875749	67389447
2004/09/13	2004	9	13	463500	475000	462000	475000	793351	69967185
2004/09/14	2004	9	14	487000	488000	481000	483500	811288	71219229
2004/09/15	2004	9	15	477500	485000	477000	478000	497374	70409083
2004/09/16	2004	9	16	471000	486000	469000	480000	587680	70703682
2004/09/17	2004	9	17	480000	482000	468500	469500	688965	69157039
2004/09/20	2004	9	20	468500	476500	467000	469000	469603	69083389
2004/09/21	2004	9	21	473000	474500	469000	474000	354370	69819886
2004/09/22	2004	9	22	475000	479000	462500	462500	392799	68125943
2004/09/23	2004	9	23	458000	460000	454500	460000	475166	67757695
2004/09/24	2004	9	24	456000	461500	454000	459000	346485	67610396
2004/09/30	2004	9	30	453000	459000	453000	458000	532078	67463096
2004/10/01	2004	10	1	458000	463500	456000	461000	530609	67904994
2004/10/04	2004	10	4	471000	490000	471000	490000	636619	72176675
2004/10/05	2004	10	5	493000	493000	484000	488000	463306	71882076
2004/10/06	2004	10	6	489500	501000	485000	494500	723015	72839522
2004/10/07	2004	10	7	491000	494500	482000	488000	362921	71882076
2004/10/08	2004	10	8	483000	487500	474500	476500	836061	70188134
2004/10/11	2004	10	11	470500	472500	465500	466500	768317	68715141
2004/10/12	2004	10	12	464000	464000	446000	446000	1061701	65695504
2004/10/13	2004	10	13	447000	451000	446500	449000	727849	66137402
2004/10/14	2004	10	14	448000	448000	437000	444000	1017089	65400906
2004/10/15	2004	10	15	441000	446500	436500	437000	1293901	64369810
2004/10/18	2004	10	18	432000	436000	428000	432500	742560	63706963
2004/10/19	2004	10	19	440000	443500	436000	438500	528292	64590759
2004/10/20	2004	10	20	431000	439000	427500	428500	498320	63117766
2004/10/21	2004	10	21	428500	436000	427500	429000	583366	63191416
2004/10/22	2004	10	22	435000	441500	434000	437500	465858	64443460
2004/10/25	2004	10	25	433000	433000	424500	428000	630626	63044116
2004/10/26	2004	10	26	429500	433500	429000	430000	274872	63338715
2004/10/27	2004	10	27	433500	435000	424500	429000	531995	63191416
2004/10/28	2004	10	28	441000	442500	434000	439500	453529	64738059
2004/10/29	2004	10	29	438000	440000	432500	439500	535245	64738059
2004/11/01	2004	11	1	437500	441000	433000	439500	227882	64738059
2004/11/02	2004	11	2	436000	443000	436000	440000	329018	64811708
2004/11/03	2004	11	3	442000	455000	441000	455000	504366	67021198
2004/11/04	2004	11	4	456000	456500	448000	448000	601677	65990103
2004/11/05	2004	11	5	452000	454000	449500	452500	641179	66652950
2004/11/08	2004	11	8	458500	458500	440000	440000	422837	64811708
2004/11/09	2004	11	9	434500	437500	430000	431000	535503	63486014
2004/11/10	2004	11	10	432000	439000	432000	439000	366057	64664409
2004/11/11	2004	11	11	439000	443000	435500	437000	610884	64369810
2004/11/12	2004	11	12	449000	451000	443500	448500	454098	66063753
2004/11/15	2004	11	15	453000	460000	452500	456500	380686	67242147
2004/11/16	2004	11	16	459000	460000	455000	455500	495098	67094848
2004/11/17	2004	11	17	456000	462500	455500	461500	439562	67978644
2004/11/18	2004	11	18	465000	469500	460000	463500	588572	68273243
2004/11/19	2004	11	19	460000	466000	449500	454000	445179	66873899
2004/11/22	2004	11	22	442000	445500	436500	440000	691533	64811708
2004/11/23	2004	11	23	445000	445500	438000	441000	464291	64959008
2004/11/24	2004	11	24	438000	442000	434000	439500	463002	64738059
2004/11/25	2004	11	25	440000	444500	438000	441000	443705	64959008
2004/11/26	2004	11	26	438500	446000	431500	433000	535018	63780613
2004/11/29	2004	11	29	429000	431000	423500	426000	625415	62749518
2004/11/30	2004	11	30	427000	435000	425500	434500	614068	64001562
2004/12/01	2004	12	1	428500	430500	424500	429000	433472	63191416
2004/12/02	2004	12	2	436000	438000	427000	428500	519975	63117766
2004/12/03	2004	12	3	433000	434000	423000	426000	692020	62749518
2004/12/06	2004	12	6	425000	425000	418000	418000	393351	61571123
2004/12/07	2004	12	7	414500	418500	410500	411000	535599	60540028
2004/12/08	2004	12	8	405500	419500	403000	419500	544378	61792072
2004/12/09	2004	12	9	417000	420500	410000	413000	801717	60834626
2004/12/10	2004	12	10	411000	412000	404500	406000	517691	59803531
2004/12/13	2004	12	13	400000	403500	399000	402000	490546	59214333
2004/12/14	2004	12	14	402000	413500	402000	412500	553669	60760977
2004/12/15	2004	12	15	418000	428500	418000	428500	669601	63117766
2004/12/16	2004	12	16	433500	444000	432000	440000	861837	64811708
2004/12/17	2004	12	17	441000	444500	435500	444000	450291	65400906
2004/12/20	2004	12	20	437000	446000	437000	445000	347023	65548205
2004/12/21	2004	12	21	446000	447000	440000	446000	299601	65695504
2004/12/22	2004	12	22	448500	449500	442000	442500	314704	65179957
2004/12/23	2004	12	23	445000	446000	432000	434500	317565	64001562
2004/12/24	2004	12	24	434500	435000	430000	433000	318328	63780613
2004/12/27	2004	12	27	433000	437500	431500	437500	235473	64443460
2004/12/28	2004	12	28	436000	438000	431500	436000	272727	64222511
2004/12/29	2004	12	29	434000	444500	433500	444500	342186	65474555
2004/12/30	2004	12	30	443000	451000	443000	450500	345360	66358351
2005/01/03	2005	1	3	452500	453000	446000	451000	218558	66432001
2005/01/04	2005	1	4	450000	451000	446000	447000	280347	65842804
2005/01/05	2005	1	5	440000	443000	436500	443000	467322	65253606
2005/01/06	2005	1	6	439000	445500	435000	435000	343063	64075212
2005/01/07	2005	1	7	441000	441500	435500	440500	272369	64885358
2005/01/10	2005	1	10	442000	442000	437500	438000	250135	64517110
2005/01/11	2005	1	11	438000	442000	433500	442000	557131	65106307
2005/01/12	2005	1	12	443500	444000	440000	442000	294457	65106307
2005/01/13	2005	1	13	442000	447000	441000	444000	473963	65400906
2005/01/14	2005	1	14	440000	474000	439500	471500	1438070	69451637
2005/01/17	2005	1	17	490000	494500	482500	492500	1235910	72544923
2005/01/18	2005	1	18	490000	490500	484500	486000	604888	71587478
2005/01/19	2005	1	19	486000	488500	479000	480000	457066	70703682
2005/01/20	2005	1	20	480000	485000	475500	480000	385404	70703682
2005/01/21	2005	1	21	475000	486000	475000	486000	300696	71587478
2005/01/24	2005	1	24	482500	488000	477500	488000	381465	71882076
2005/01/25	2005	1	25	480000	485000	479000	483500	363372	71219229
2005/01/26	2005	1	26	485000	493500	484500	490500	497768	72250325
2005/01/27	2005	1	27	495000	495000	490500	492000	399866	72471274
2005/01/28	2005	1	28	491500	491500	480000	489000	284435	72029376
2005/01/31	2005	1	31	488000	495000	484000	495000	329335	72913172
2005/02/01	2005	2	1	495000	498500	491500	491500	437123	72397624
2005/02/02	2005	2	2	491500	494000	486500	490500	395070	72250325
2005/02/03	2005	2	3	486000	497000	486000	496000	348983	73060471
2005/02/04	2005	2	4	494000	498500	493000	495500	257129	72986821
2005/02/07	2005	2	7	506000	512000	503000	510000	678715	75122662
2005/02/11	2005	2	11	505000	509000	501000	506000	517794	74533465
2005/02/14	2005	2	14	513000	522000	510000	517000	565369	76153757
2005/02/15	2005	2	15	520000	521000	511000	519000	534955	76448356
2005/02/16	2005	2	16	522000	531000	518000	520000	480293	76595655
2005/02/17	2005	2	17	517000	522000	515000	517000	350246	76153757
2005/02/18	2005	2	18	518000	527000	514000	527000	367125	77626751
2005/02/21	2005	2	21	530000	532000	524000	528000	468639	77774050
2005/02/22	2005	2	22	528000	529000	518000	522000	357168	76890254
2005/02/23	2005	2	23	514000	516000	509000	511000	394983	75269961
2005/02/24	2005	2	24	510000	520000	507000	519000	419776	76448356
2005/02/25	2005	2	25	524000	529000	521000	522000	417694	76890254
2005/02/28	2005	2	28	530000	531000	521000	527000	554130	77626751
2005/03/02	2005	3	2	525000	528000	517000	517000	548569	76153757
2005/03/03	2005	3	3	515000	526000	512000	519000	606709	76448356
2005/03/04	2005	3	4	517000	517000	508000	510000	488203	75122662
2005/03/07	2005	3	7	515000	515000	500000	507000	590399	74680764
2005/03/08	2005	3	8	507000	508000	500000	502000	527607	73944267
2005/03/09	2005	3	9	499000	500000	491500	500000	497898	73649668
2005/03/10	2005	3	10	503000	508000	499500	499500	632675	73576019
2005/03/11	2005	3	11	507000	519000	504000	519000	640226	76448356
2005/03/14	2005	3	14	513000	516000	508000	510000	416910	75122662
2005/03/15	2005	3	15	512000	514000	499000	502000	500684	73944267
2005/03/16	2005	3	16	499000	504000	495500	503000	370997	74091567
2005/03/17	2005	3	17	493000	498500	492000	496000	417586	73060471
2005/03/18	2005	3	18	493000	498000	493000	495000	255059	72913172
2005/03/21	2005	3	21	491500	499000	490000	492000	335494	72471274
2005/03/22	2005	3	22	493000	501000	489500	496000	315959	73060471
2005/03/23	2005	3	23	493000	499500	491500	498500	318491	73428719
2005/03/24	2005	3	24	501000	506000	497500	503000	402056	74091567
2005/03/25	2005	3	25	505000	506000	500000	505000	217500	74386165
2005/03/28	2005	3	28	510000	511000	507000	510000	179687	75122662
2005/03/29	2005	3	29	510000	511000	500000	502000	337115	73944267
2005/03/30	2005	3	30	494000	499500	494000	498000	362906	73355070
2005/03/31	2005	3	31	506000	507000	501000	502000	346725	73944267
2005/04/01	2005	4	1	502000	516000	500000	512000	453138	75417261
2005/04/04	2005	4	4	512000	517000	510000	517000	344399	76153757
2005/04/06	2005	4	6	518000	520000	510000	518000	410120	76301057
2005/04/07	2005	4	7	518000	520000	515000	518000	357174	76301057
2005/04/08	2005	4	8	524000	525000	520000	522000	278919	76890254
2005/04/11	2005	4	11	522000	522000	516000	517000	191323	76153757
2005/04/12	2005	4	12	516000	520000	513000	520000	207740	76595655
2005/04/13	2005	4	13	518000	520000	516000	518000	213519	76301057
2005/04/14	2005	4	14	513000	514000	502000	502000	663520	73944267
2005/04/15	2005	4	15	500000	502000	489000	491500	866964	72397624
2005/04/18	2005	4	18	473500	481500	472000	476000	864948	70114484
2005/04/19	2005	4	19	477000	480000	474000	474000	602959	69819886
2005/04/20	2005	4	20	478500	483000	469000	470000	657711	69230688
2005/04/21	2005	4	21	462000	470000	457500	466000	586475	68641491
2005/04/22	2005	4	22	475000	476000	467000	467000	334597	68788790
2005/04/25	2005	4	25	462000	474500	462000	474500	328776	69893535
2005/04/26	2005	4	26	474500	474500	471000	471000	187546	69377988
2005/04/27	2005	4	27	463000	467000	461000	464000	411813	68346892
2005/04/28	2005	4	28	463000	463500	457000	460000	394049	67757695
2005/04/29	2005	4	29	452000	456500	449500	452000	585597	66579300
2005/05/02	2005	5	2	456000	458000	450000	455500	236912	67094848
2005/05/03	2005	5	3	455000	461500	452500	455000	277432	67021198
2005/05/04	2005	5	4	455000	467000	455000	464500	346370	68420542
2005/05/06	2005	5	6	466500	475500	466500	474000	493666	69819886
2005/05/09	2005	5	9	475000	477500	470500	475000	400770	69967185
2005/05/10	2005	5	10	478000	479500	475500	477000	213574	70261784
2005/05/11	2005	5	11	475000	475500	471500	472000	346095	69525287
2005/05/12	2005	5	12	474000	480000	474000	475000	417218	69967185
2005/05/13	2005	5	13	475000	485000	472000	481500	410919	70924631
2005/05/16	2005	5	16	485000	490000	484000	488000	347032	71882076
2005/05/17	2005	5	17	490000	493000	483500	489500	363568	72103025
2005/05/18	2005	5	18	494500	495000	489000	489500	341989	72103025
2005/05/19	2005	5	19	493000	501000	492500	498500	508780	73428719
2005/05/20	2005	5	20	499500	502000	495000	498500	233768	73428719
2005/05/23	2005	5	23	496000	498500	494500	498000	160941	73355070
2005/05/24	2005	5	24	496500	498500	493000	495000	255070	72913172
2005/05/25	2005	5	25	493500	496500	483500	484500	426388	71366529
2005/05/26	2005	5	26	481500	485000	479500	482000	277951	70998280
2005/05/27	2005	5	27	490000	493000	486500	490000	375574	72176675
2005/05/30	2005	5	30	490000	494000	490000	493500	228959	72692223
2005/05/31	2005	5	31	492500	494000	486500	489000	445531	72029376
2005/06/01	2005	6	1	483500	489500	483000	489000	330983	72029376
2005/06/02	2005	6	2	495000	495500	487500	487500	366428	71808427
2005/06/03	2005	6	3	488000	491500	485500	488000	353579	71882076
2005/06/07	2005	6	7	484000	485000	480000	480500	482598	70777331
2005/06/08	2005	6	8	478000	481000	475000	477500	535763	70335433
2005/06/09	2005	6	9	475500	480000	471500	480000	750424	70703682
2005/06/10	2005	6	10	480000	494500	477000	491500	812962	72397624
2005/06/13	2005	6	13	491500	499500	491500	498000	455384	73355070
2005/06/14	2005	6	14	498000	501000	494000	496500	389984	73134121
2005/06/15	2005	6	15	496500	500000	494500	500000	449256	73649668
2005/06/16	2005	6	16	500000	502000	497000	498500	367992	73428719
2005/06/17	2005	6	17	499000	499500	491500	493500	478983	72692223
2005/06/20	2005	6	20	493500	494000	489500	490500	332126	72250325
2005/06/21	2005	6	21	490500	491500	486000	488000	405211	71882076
2005/06/22	2005	6	22	488000	494000	487000	493000	393089	72618573
2005/06/23	2005	6	23	493000	499000	492000	498000	519819	73355070
2005/06/24	2005	6	24	496000	496000	489000	491000	435634	72323974
2005/06/27	2005	6	27	489000	489000	483000	488500	561046	71955726
2005/06/28	2005	6	28	488500	490500	485500	489500	370658	72103025
2005/06/29	2005	6	29	490000	492500	488000	490000	383764	72176675
2005/06/30	2005	6	30	490000	498000	490000	494000	396777	72765872
2005/07/01	2005	7	1	494000	501000	493000	501000	531182	73796968
2005/07/04	2005	7	4	505000	509000	501000	503000	313114	74091567
2005/07/05	2005	7	5	504000	507000	500000	502000	186060	73944267
2005/07/06	2005	7	6	503000	507000	503000	504000	269198	74238866
2005/07/07	2005	7	7	504000	519000	504000	516000	638200	76006458
2005/07/08	2005	7	8	517000	522000	516000	516000	393397	76006458
2005/07/11	2005	7	11	525000	535000	525000	533000	691762	78510547
2005/07/12	2005	7	12	540000	548000	537000	541000	936718	79688941
2005/07/13	2005	7	13	543000	547000	539000	547000	509310	80572737
2005/07/14	2005	7	14	549000	551000	547000	547000	577773	80572737
2005/07/15	2005	7	15	548000	550000	539000	542000	522167	79836241
2005/07/18	2005	7	18	543000	552000	541000	549000	424479	80867336
2005/07/19	2005	7	19	550000	562000	549000	561000	675722	82634928
2005/07/20	2005	7	20	562000	567000	555000	558000	600564	82193030
2005/07/21	2005	7	21	565000	568000	558000	563000	535612	82929527
2005/07/22	2005	7	22	559000	560000	546000	552000	551599	81309234
2005/07/25	2005	7	25	552000	557000	552000	555000	369101	81751132
2005/07/26	2005	7	26	556000	558000	547000	551000	412660	81161935
2005/07/27	2005	7	27	552000	559000	548000	551000	368686	81161935
2005/07/28	2005	7	28	552000	566000	552000	560000	473196	82487629
2005/07/29	2005	7	29	566000	566000	560000	565000	357510	83224125
2005/08/01	2005	8	1	566000	569000	561000	569000	329422	83813323
2005/08/02	2005	8	2	570000	571000	562000	568000	285080	83666023
2005/08/03	2005	8	3	575000	577000	568000	568000	472771	83666023
2005/08/04	2005	8	4	568000	569000	560000	566000	367406	83371425
2005/08/05	2005	8	5	561000	561000	548000	553000	602057	81456533
2005/08/08	2005	8	8	552000	552000	543000	551000	365714	81161935
2005/08/09	2005	8	9	551000	553000	545000	550000	406503	81014635
2005/08/10	2005	8	10	555000	562000	553000	555000	329612	81751132
2005/08/11	2005	8	11	555000	570000	555000	567000	397705	83518724
2005/08/12	2005	8	12	569000	579000	569000	578000	489617	85139017
2005/08/16	2005	8	16	578000	582000	569000	572000	520855	84255221
2005/08/17	2005	8	17	566000	572000	560000	572000	408410	84255221
2005/08/18	2005	8	18	572000	573000	553000	555000	670314	81751132
2005/08/19	2005	8	19	555000	556000	549000	553000	418721	81456533
2005/08/22	2005	8	22	553000	570000	553000	563000	391070	82929527
2005/08/23	2005	8	23	564000	569000	560000	562000	375451	82782227
2005/08/24	2005	8	24	562000	563000	549000	556000	479797	81898431
2005/08/25	2005	8	25	553000	555000	544000	552000	487216	81309234
2005/08/26	2005	8	26	552000	556000	549000	549000	378335	80867336
2005/08/29	2005	8	29	542000	542000	536000	540000	365599	79541642
2005/08/30	2005	8	30	544000	548000	533000	541000	298314	79688941
2005/08/31	2005	8	31	534000	546000	534000	544000	244132	80130839
2005/09/01	2005	9	1	549000	552000	547000	549000	239426	80867336
2005/09/02	2005	9	2	549000	557000	548000	554000	243894	81603833
2005/09/05	2005	9	5	558000	563000	555000	561000	218480	82634928
2005/09/06	2005	9	6	563000	576000	563000	569000	381016	83813323
2005/09/07	2005	9	7	576000	582000	576000	579000	351354	85286316
2005/09/08	2005	9	8	585000	593000	580000	587000	692548	86464711
2005/09/09	2005	9	9	585000	591000	583000	589000	262111	86759309
2005/09/12	2005	9	12	594000	600000	589000	589000	401478	86759309
2005/09/13	2005	9	13	590000	610000	589000	606000	697730	89263398
2005/09/14	2005	9	14	605000	615000	602000	613000	511770	90294494
2005/09/15	2005	9	15	605000	619000	604000	607000	580759	89410698
2005/09/16	2005	9	16	604000	606000	588000	593000	612542	87348507
2005/09/20	2005	9	20	600000	603000	592000	593000	560903	87348507
2005/09/21	2005	9	21	596000	606000	595000	601000	381782	88526902
2005/09/22	2005	9	22	593000	600000	592000	600000	320007	88379602
2005/09/23	2005	9	23	592000	599000	583000	585000	373549	86170112
2005/09/26	2005	9	26	586000	600000	586000	597000	437917	87937704
2005/09/27	2005	9	27	598000	599000	590000	593000	318206	87348507
2005/09/28	2005	9	28	590000	600000	587000	598000	270129	88085004
2005/09/29	2005	9	29	594000	599000	590000	590000	394362	86906609
2005/09/30	2005	9	30	594000	600000	588000	588000	458085	86612010
2005/10/04	2005	10	4	590000	607000	590000	602000	544049	88674201
2005/10/05	2005	10	5	604000	614000	598000	601000	446328	88526902
2005/10/06	2005	10	6	595000	595000	585000	586000	422333	86317411
2005/10/07	2005	10	7	578000	588000	576000	581000	513223	85580915
2005/10/10	2005	10	10	584000	597000	583000	593000	301891	87348507
2005/10/11	2005	10	11	588000	599000	587000	599000	215077	88232303
2005/10/12	2005	10	12	593000	594000	577000	578000	571620	85139017
2005/10/13	2005	10	13	571000	574000	558000	562000	723035	82782227
2005/10/14	2005	10	14	565000	572000	560000	562000	628182	82782227
2005/10/17	2005	10	17	560000	569000	560000	563000	350592	82929527
2005/10/18	2005	10	18	564000	569000	563000	565000	356791	83224125
2005/10/19	2005	10	19	560000	561000	550000	550000	374710	81014635
2005/10/20	2005	10	20	560000	561000	552000	556000	359267	81898431
2005/10/21	2005	10	21	550000	566000	549000	564000	438004	83076826
2005/10/24	2005	10	24	566000	571000	561000	567000	342068	83518724
2005/10/25	2005	10	25	572000	578000	564000	565000	370469	83224125
2005/10/26	2005	10	26	562000	566000	559000	563000	315372	82929527
2005/10/27	2005	10	27	563000	568000	556000	558000	387209	82193030
2005/10/28	2005	10	28	549000	551000	545000	546000	438963	80425438
2005/10/31	2005	10	31	549000	555000	548000	552000	391918	81309234
2005/11/01	2005	11	1	560000	568000	559000	564000	615171	83076826
2005/11/02	2005	11	2	564000	580000	564000	575000	314320	84697119
2005/11/03	2005	11	3	588000	592000	585000	587000	471441	86464711
2005/11/04	2005	11	4	597000	600000	593000	599000	496143	88232303
2005/11/07	2005	11	7	602000	603000	591000	600000	259275	88379602
2005/11/08	2005	11	8	600000	603000	597000	603000	294792	88821500
2005/11/09	2005	11	9	601000	607000	596000	601000	358627	88526902
2005/11/10	2005	11	10	601000	607000	599000	605000	377342	89116099
2005/11/11	2005	11	11	617000	624000	614000	618000	590875	91030990
2005/11/14	2005	11	14	621000	629000	616000	626000	443395	92209385
2005/11/15	2005	11	15	626000	629000	611000	621000	281923	91472888
2005/11/16	2005	11	16	616000	630000	616000	630000	280777	92798582
2005/11/17	2005	11	17	627000	628000	619000	624000	250852	91914786
2005/11/18	2005	11	18	625000	630000	619000	627000	291995	92356684
2005/11/21	2005	11	21	632000	632000	612000	621000	481865	91472888
2005/11/22	2005	11	22	611000	612000	587000	590000	912923	86906609
2005/11/23	2005	11	23	600000	613000	599000	607000	864854	89410698
2005/11/24	2005	11	24	618000	618000	605000	608000	310103	89557997
2005/11/25	2005	11	25	608000	611000	596000	600000	315126	88379602
2005/11/28	2005	11	28	600000	603000	596000	601000	188687	88526902
2005/11/29	2005	11	29	598000	602000	588000	594000	350219	87495806
2005/11/30	2005	11	30	593000	604000	593000	598000	358182	88085004
2005/12/01	2005	12	1	596000	608000	595000	606000	406300	89263398
2005/12/02	2005	12	2	620000	623000	614000	617000	392830	90883691
2005/12/05	2005	12	5	622000	625000	618000	622000	251823	91620188
2005/12/06	2005	12	6	619000	631000	617000	630000	423633	92798582
2005/12/07	2005	12	7	630000	645000	624000	641000	530716	94418875
2005/12/08	2005	12	8	635000	640000	626000	633000	538546	93240480
2005/12/09	2005	12	9	628000	631000	613000	622000	465264	91620188
2005/12/12	2005	12	12	622000	628000	617000	618000	371779	91030990
2005/12/13	2005	12	13	621000	623000	613000	618000	360761	91030990
2005/12/14	2005	12	14	622000	627000	608000	609000	534330	89705296
2005/12/15	2005	12	15	609000	616000	601000	609000	374817	89705296
2005/12/16	2005	12	16	606000	606000	593000	602000	594153	88674201
2005/12/19	2005	12	19	607000	614000	602000	608000	363354	89557997
2005/12/20	2005	12	20	603000	614000	602000	612000	343970	90147194
2005/12/21	2005	12	21	614000	635000	614000	628000	507287	92503984
2005/12/22	2005	12	22	635000	647000	631000	634000	561916	93387780
2005/12/23	2005	12	23	642000	652000	636000	645000	576358	95008072
2005/12/26	2005	12	26	650000	663000	649000	654000	356642	96333766
2005/12/27	2005	12	27	659000	664000	648000	662000	361357	97512161
2005/12/28	2005	12	28	658000	663000	655000	661000	430162	97364862
2005/12/29	2005	12	29	660000	670000	657000	659000	420541	97070263
2006/01/02	2006	1	2	664000	668000	656000	659000	419111	97070263
2006/01/03	2006	1	3	660000	666000	656000	665000	358018	97954059
2006/01/04	2006	1	4	675000	700000	673000	699000	785812	102962237
2006/01/05	2006	1	5	695000	695000	671000	679000	710373	100016250
2006/01/06	2006	1	6	685000	688000	679000	687000	353915	101194645
2006/01/09	2006	1	9	695000	697000	683000	688000	325507	101341944
2006/01/10	2006	1	10	695000	701000	688000	698000	485875	102814937
2006/01/11	2006	1	11	693000	698000	679000	683000	356985	100605447
2006/01/12	2006	1	12	684000	692000	681000	684000	405859	100752747
2006/01/13	2006	1	13	677000	694000	668000	694000	490124	102225740
2006/01/16	2006	1	16	700000	707000	696000	706000	403367	103993332
2006/01/17	2006	1	17	707000	721000	697000	697000	436666	102667638
2006/01/18	2006	1	18	685000	689000	673000	680000	621662	100163549
2006/01/19	2006	1	19	682000	695000	680000	689000	409902	101489243
2006/01/20	2006	1	20	702000	708000	685000	687000	461590	101194645
2006/01/23	2006	1	23	677000	695000	671000	685000	552960	100900046
2006/01/24	2006	1	24	683000	700000	680000	698000	594140	102814937
2006/01/25	2006	1	25	709000	720000	705000	714000	587614	105171727
2006/01/26	2006	1	26	714000	718000	705000	716000	392954	105466325
2006/01/27	2006	1	27	720000	724000	713000	720000	338278	106055523
2006/01/31	2006	1	31	723000	741000	719000	740000	460173	109001509
2006/02/01	2006	2	1	735000	743000	723000	730000	442082	107528516
2006/02/02	2006	2	2	738000	739000	720000	725000	406240	106792019
2006/02/03	2006	2	3	718000	718000	702000	704000	444154	103698733
2006/02/06	2006	2	6	700000	706000	693000	706000	430411	103993332
2006/02/07	2006	2	7	709000	730000	706000	706000	349104	103993332
2006/02/08	2006	2	8	700000	709000	685000	690000	401348	101636543
2006/02/09	2006	2	9	696000	697000	687000	691000	385790	101783842
2006/02/10	2006	2	10	692000	696000	679000	687000	451657	101194645
2006/02/13	2006	2	13	686000	687000	668000	678000	488896	99868950
2006/02/14	2006	2	14	670000	677000	663000	673000	543456	99132454
2006/02/15	2006	2	15	678000	678000	654000	654000	676967	96333766
2006/02/16	2006	2	16	651000	657000	646000	656000	497309	96628365
2006/02/17	2006	2	17	661000	674000	660000	673000	443189	99132454
2006/02/20	2006	2	20	668000	684000	667000	683000	362991	100605447
2006/02/21	2006	2	21	682000	683000	670000	672000	358335	98985154
2006/02/22	2006	2	22	669000	679000	663000	670000	499074	98690556
2006/02/23	2006	2	23	671000	684000	671000	681000	332151	100310848
2006/02/24	2006	2	24	678000	682000	675000	681000	282337	100310848
2006/02/27	2006	2	27	678000	691000	677000	691000	245877	101783842
2006/02/28	2006	2	28	694000	698000	683000	687000	267304	101194645
2006/03/02	2006	3	2	696000	700000	684000	686000	307133	101047345
2006/03/03	2006	3	3	682000	684000	650000	652000	765966	96039168
2006/03/06	2006	3	6	656000	658000	649000	658000	479364	96922964
2006/03/07	2006	3	7	650000	652000	627000	629000	833034	92651283
2006/03/08	2006	3	8	615000	626000	608000	623000	987621	91767487
2006/03/09	2006	3	9	616000	629000	611000	615000	782188	90589092
2006/03/10	2006	3	10	614000	632000	614000	620000	617916	91325589
2006/03/13	2006	3	13	629000	632000	624000	632000	385826	93093181
2006/03/14	2006	3	14	628000	632000	619000	624000	366887	91914786
2006/03/15	2006	3	15	629000	637000	628000	629000	393212	92651283
2006/03/16	2006	3	16	637000	641000	631000	632000	285743	93093181
2006/03/17	2006	3	17	629000	640000	622000	637000	271822	93829678
2006/03/20	2006	3	20	639000	640000	628000	638000	199012	93976977
2006/03/21	2006	3	21	638000	640000	630000	635000	235018	93535079
2006/03/22	2006	3	22	625000	627000	609000	614000	607895	90441793
2006/03/23	2006	3	23	614000	619000	604000	608000	544726	89557997
2006/03/24	2006	3	24	608000	612000	605000	609000	343435	89705296
2006/03/27	2006	3	27	605000	629000	605000	624000	398073	91914786
2006/03/28	2006	3	28	616000	630000	616000	628000	303389	92503984
2006/03/29	2006	3	29	621000	626000	615000	626000	307420	92209385
2006/03/30	2006	3	30	632000	634000	618000	623000	298336	91767487
2006/03/31	2006	3	31	620000	630000	618000	630000	417979	92798582
2006/04/03	2006	4	3	636000	648000	632000	646000	434180	95155372
2006/04/04	2006	4	4	646000	656000	643000	653000	391855	96186467
2006/04/05	2006	4	5	655000	661000	645000	648000	266229	95449970
2006/04/06	2006	4	6	659000	666000	653000	657000	455479	96775664
2006/04/07	2006	4	7	658000	660000	648000	654000	370289	96333766
2006/04/10	2006	4	10	645000	649000	637000	642000	422457	94566174
2006/04/11	2006	4	11	637000	640000	626000	636000	315382	93682378
2006/04/12	2006	4	12	632000	633000	626000	630000	245702	92798582
2006/04/13	2006	4	13	626000	638000	625000	638000	472926	93976977
2006/04/14	2006	4	14	638000	664000	635000	655000	656189	96481066
2006/04/17	2006	4	17	660000	661000	645000	648000	276017	95449970
2006/04/18	2006	4	18	648000	660000	644000	655000	408610	96481066
2006/04/19	2006	4	19	673000	675000	663000	665000	454502	97954059
2006/04/20	2006	4	20	665000	672000	661000	663000	354217	97659460
2006/04/21	2006	4	21	670000	697000	667000	690000	811536	101636543
2006/04/24	2006	4	24	690000	690000	670000	673000	629815	99132454
2006/04/25	2006	4	25	658000	672000	653000	660000	573428	97217562
2006/04/26	2006	4	26	660000	668000	654000	668000	444159	98395957
2006/04/27	2006	4	27	668000	670000	658000	664000	387665	97806760
2006/04/28	2006	4	28	662000	662000	643000	644000	558038	94860773
2006/05/02	2006	5	2	644000	651000	632000	649000	554295	95597270
2006/05/03	2006	5	3	649000	656000	639000	639000	422943	94124276
2006/05/04	2006	5	4	639000	647000	635000	645000	358570	95008072
2006/05/08	2006	5	8	655000	662000	651000	655000	360331	96481066
2006/05/09	2006	5	9	658000	668000	657000	661000	374489	97364862
2006/05/10	2006	5	10	661000	665000	652000	657000	358504	96775664
2006/05/11	2006	5	11	657000	663000	653000	663000	370124	97659460
2006/05/12	2006	5	12	660000	660000	641000	655000	505552	96481066
2006/05/15	2006	5	15	646000	650000	639000	650000	564701	95744569
2006/05/16	2006	5	16	648000	650000	637000	641000	444398	94418875
2006/05/17	2006	5	17	642000	660000	642000	653000	456718	96186467
2006/05/18	2006	5	18	638000	644000	633000	641000	449293	94418875
2006/05/19	2006	5	19	642000	644000	631000	638000	444471	93976977
2006/05/22	2006	5	22	638000	640000	623000	624000	417043	91914786
2006/05/23	2006	5	23	615000	633000	611000	630000	596744	92798582
2006/05/24	2006	5	24	630000	634000	615000	629000	556616	92651283
2006/05/25	2006	5	25	629000	631000	615000	616000	515523	90736392
2006/05/26	2006	5	26	626000	632000	617000	620000	481028	91325589
2006/05/29	2006	5	29	622000	627000	620000	622000	303251	91620188
2006/05/30	2006	5	30	622000	624000	612000	612000	421709	90147194
2006/06/01	2006	6	1	607000	616000	601000	606000	600278	89263398
2006/06/02	2006	6	2	611000	618000	606000	614000	388064	90441793
2006/06/05	2006	6	5	618000	619000	610000	613000	319869	90294494
2006/06/07	2006	6	7	596000	605000	596000	599000	613711	88232303
2006/06/08	2006	6	8	599000	599000	575000	575000	828960	84697119
2006/06/09	2006	6	9	578000	583000	573000	575000	611160	84697119
2006/06/12	2006	6	12	576000	576000	563000	572000	478698	84255221
2006/06/13	2006	6	13	560000	561000	548000	549000	826105	80867336
2006/06/14	2006	6	14	544000	561000	541000	553000	652894	81456533
2006/06/15	2006	6	15	564000	564000	553000	553000	384950	81456533
2006/06/16	2006	6	16	576000	577000	565000	571000	562580	84107921
2006/06/19	2006	6	19	571000	576000	561000	564000	417912	83076826
2006/06/20	2006	6	20	563000	566000	552000	556000	391732	81898431
2006/06/21	2006	6	21	556000	564000	555000	556000	275733	81898431
2006/06/22	2006	6	22	565000	572000	560000	565000	467571	83224125
2006/06/23	2006	6	23	565000	571000	561000	568000	297930	83666023
2006/06/26	2006	6	26	570000	585000	570000	582000	463995	85728214
2006/06/27	2006	6	27	585000	590000	583000	583000	315355	85875513
2006/06/28	2006	6	28	575000	580000	571000	580000	368498	85433615
2006/06/29	2006	6	29	585000	592000	584000	590000	319977	86906609
2006/06/30	2006	6	30	607000	609000	602000	603000	589329	88821500
2006/07/03	2006	7	3	607000	611000	604000	605000	251869	89116099
2006/07/04	2006	7	4	611000	612000	601000	601000	190793	88526902
2006/07/05	2006	7	5	585000	605000	585000	603000	269876	88821500
2006/07/06	2006	7	6	593000	600000	590000	598000	350618	88085004
2006/07/07	2006	7	7	601000	606000	600000	601000	288042	88526902
2006/07/10	2006	7	10	594000	607000	589000	606000	358169	89263398
2006/07/11	2006	7	11	594000	612000	594000	608000	338181	89557997
2006/07/12	2006	7	12	606000	612000	599000	608000	469399	89557997
2006/07/13	2006	7	13	600000	609000	595000	600000	475982	88379602
2006/07/14	2006	7	14	587000	591000	582000	584000	487421	86022813
2006/07/18	2006	7	18	576000	584000	576000	582000	303848	85728214
2006/07/19	2006	7	19	580000	588000	580000	580000	284263	85433615
2006/07/20	2006	7	20	594000	598000	590000	598000	442084	88085004
2006/07/21	2006	7	21	591000	597000	590000	597000	197197	87937704
2006/07/24	2006	7	24	587000	594000	583000	588000	309236	86612010
2006/07/25	2006	7	25	596000	602000	594000	598000	333605	88085004
2006/07/26	2006	7	26	598000	604000	596000	599000	153988	88232303
2006/07/27	2006	7	27	599000	605000	594000	604000	305647	88968800
2006/07/28	2006	7	28	600000	604000	597000	600000	196304	88379602
2006/07/31	2006	7	31	610000	614000	608000	608000	553216	89557997
2006/08/01	2006	8	1	609000	615000	605000	605000	267449	89116099
2006/08/02	2006	8	2	603000	614000	602000	609000	218896	89705296
2006/08/03	2006	8	3	618000	619000	610000	610000	251309	89852596
2006/08/04	2006	8	4	612000	617000	612000	615000	162429	90589092
2006/08/07	2006	8	7	619000	619000	604000	606000	301027	89263398
2006/08/08	2006	8	8	605000	617000	605000	615000	279143	90589092
2006/08/09	2006	8	9	615000	623000	609000	616000	302756	90736392
2006/08/10	2006	8	10	616000	620000	609000	614000	349779	90441793
2006/08/11	2006	8	11	617000	622000	607000	607000	331499	89410698
2006/08/14	2006	8	14	610000	611000	600000	605000	344119	89116099
2006/08/16	2006	8	16	618000	622000	614000	618000	394115	91030990
2006/08/17	2006	8	17	630000	647000	629000	644000	776523	94860773
2006/08/18	2006	8	18	650000	665000	647000	658000	754939	96922964
2006/08/21	2006	8	21	660000	668000	655000	657000	367493	96775664
2006/08/22	2006	8	22	648000	658000	648000	658000	393161	96922964
2006/08/23	2006	8	23	654000	658000	644000	646000	294230	95155372
2006/08/24	2006	8	24	639000	641000	631000	637000	355650	93829678
2006/08/25	2006	8	25	642000	651000	639000	646000	320356	95155372
2006/08/28	2006	8	28	650000	652000	643000	643000	214444	94713474
2006/08/29	2006	8	29	652000	661000	650000	660000	309598	97217562
2006/08/30	2006	8	30	660000	661000	649000	652000	283944	96039168
2006/08/31	2006	8	31	654000	662000	650000	650000	413401	95744569
2006/09/01	2006	9	1	652000	657000	649000	653000	179028	96186467
2006/09/04	2006	9	4	662000	662000	655000	656000	179730	96628365
2006/09/05	2006	9	5	656000	660000	652000	657000	146528	96775664
2006/09/06	2006	9	6	658000	658000	651000	654000	165470	96333766
2006/09/07	2006	9	7	646000	651000	643000	649000	202533	95597270
2006/09/08	2006	9	8	644000	650000	644000	647000	167494	95302671
2006/09/11	2006	9	11	647000	649000	633000	633000	366389	93240480
2006/09/12	2006	9	12	638000	642000	629000	632000	353782	93093181
2006/09/13	2006	9	13	640000	645000	637000	642000	499576	94566174
2006/09/14	2006	9	14	642000	655000	641000	655000	620439	96481066
2006/09/15	2006	9	15	653000	658000	651000	656000	239772	96628365
2006/09/18	2006	9	18	657000	679000	657000	673000	527198	99132454
2006/09/19	2006	9	19	673000	678000	671000	672000	289412	98985154
2006/09/20	2006	9	20	663000	669000	659000	667000	315110	98248658
2006/09/21	2006	9	21	674000	677000	664000	665000	285264	97954059
2006/09/22	2006	9	22	658000	661000	652000	654000	235364	96333766
2006/09/25	2006	9	25	650000	658000	648000	650000	250113	95744569
2006/09/26	2006	9	26	654000	658000	646000	651000	257110	95891868
2006/09/27	2006	9	27	655000	663000	655000	659000	355216	97070263
2006/09/28	2006	9	28	662000	672000	660000	668000	343998	98395957
2006/09/29	2006	9	29	669000	672000	661000	664000	226625	97806760
2006/10/02	2006	10	2	659000	669000	659000	665000	290037	97954059
2006/10/04	2006	10	4	659000	660000	647000	648000	403729	95449970
2006/10/09	2006	10	9	652000	657000	625000	642000	597019	94566174
2006/10/10	2006	10	10	642000	650000	640000	640000	197276	94271576
2006/10/11	2006	10	11	635000	644000	633000	640000	216929	94271576
2006/10/12	2006	10	12	636000	645000	634000	636000	372132	93682378
2006/10/13	2006	10	13	645000	648000	642000	644000	269853	94860773
2006/10/16	2006	10	16	652000	658000	646000	650000	340581	95744569
2006/10/17	2006	10	17	650000	651000	642000	647000	183493	95302671
2006/10/18	2006	10	18	641000	644000	636000	642000	323106	94566174
2006/10/19	2006	10	19	645000	648000	632000	636000	334332	93682378
2006/10/20	2006	10	20	635000	638000	629000	631000	464194	92945882
2006/10/23	2006	10	23	631000	631000	620000	625000	433013	92062086
2006/10/24	2006	10	24	630000	633000	623000	626000	363472	92209385
2006/10/25	2006	10	25	624000	631000	621000	625000	354819	92062086
2006/10/26	2006	10	26	627000	634000	625000	629000	333162	92651283
2006/10/27	2006	10	27	629000	629000	616000	620000	441651	91325589
2006/10/30	2006	10	30	617000	619000	607000	609000	402440	89705296
2006/10/31	2006	10	31	607000	616000	603000	611000	482808	89999895
2006/11/01	2006	11	1	618000	620000	613000	615000	279048	90589092
2006/11/02	2006	11	2	614000	619000	611000	614000	260489	90441793
2006/11/03	2006	11	3	617000	620000	609000	611000	280251	89999895
2006/11/06	2006	11	6	609000	610000	599000	605000	348796	89116099
2006/11/07	2006	11	7	615000	615000	605000	609000	355836	89705296
2006/11/08	2006	11	8	615000	621000	615000	615000	280736	90589092
2006/11/09	2006	11	9	620000	631000	618000	631000	565233	92945882
2006/11/10	2006	11	10	628000	632000	626000	629000	269615	92651283
2006/11/13	2006	11	13	636000	640000	633000	639000	330929	94124276
2006/11/14	2006	11	14	648000	650000	644000	647000	373706	95302671
2006/11/15	2006	11	15	655000	662000	653000	662000	597223	97512161
2006/11/16	2006	11	16	676000	676000	657000	657000	380746	96775664
2006/11/17	2006	11	17	658000	658000	653000	654000	185934	96333766
2006/11/20	2006	11	20	656000	656000	647000	652000	288586	96039168
2006/11/21	2006	11	21	653000	656000	648000	650000	210661	95744569
2006/11/22	2006	11	22	647000	660000	647000	660000	243090	97217562
2006/11/23	2006	11	23	663000	665000	651000	654000	249849	96333766
2006/11/24	2006	11	24	654000	656000	646000	652000	182419	96039168
2006/11/27	2006	11	27	647000	650000	639000	642000	322215	94566174
2006/11/28	2006	11	28	631000	637000	630000	630000	322048	92798582
2006/11/29	2006	11	29	628000	637000	628000	629000	339139	92651283
2006/11/30	2006	11	30	636000	644000	635000	638000	331362	93976977
2006/12/01	2006	12	1	640000	645000	639000	640000	168014	94271576
2006/12/04	2006	12	4	643000	646000	637000	641000	200100	94418875
2006/12/05	2006	12	5	648000	651000	638000	638000	350827	93976977
2006/12/06	2006	12	6	638000	640000	629000	635000	262821	93535079
2006/12/07	2006	12	7	629000	635000	625000	626000	297643	92209385
2006/12/08	2006	12	8	617000	618000	608000	611000	510161	89999895
2006/12/11	2006	12	11	610000	612000	602000	604000	451199	88968800
2006/12/12	2006	12	12	606000	610000	599000	600000	328052	88379602
2006/12/13	2006	12	13	600000	609000	600000	602000	347571	88674201
2006/12/14	2006	12	14	603000	614000	600000	614000	869434	90441793
2006/12/15	2006	12	15	614000	615000	607000	608000	473796	89557997
2006/12/18	2006	12	18	610000	615000	608000	610000	404331	89852596
2006/12/19	2006	12	19	610000	614000	608000	610000	342849	89852596
2006/12/20	2006	12	20	609000	620000	609000	616000	484659	90736392
2006/12/21	2006	12	21	619000	620000	613000	615000	322380	90589092
2006/12/22	2006	12	22	612000	614000	608000	610000	346335	89852596
2006/12/26	2006	12	26	609000	611000	602000	606000	311490	89263398
2006/12/27	2006	12	27	611000	614000	604000	612000	196598	90147194
2006/12/28	2006	12	28	616000	619000	610000	613000	218266	90294494
2007/01/02	2007	1	2	620000	627000	616000	625000	355265	92062086
2007/01/03	2007	1	3	627000	628000	611000	611000	394730	89999895
2007/01/04	2007	1	4	611000	612000	603000	607000	381464	89410698
2007/01/05	2007	1	5	608000	609000	595000	595000	586649	87643106
2007/01/08	2007	1	8	592000	594000	579000	582000	682494	85728214
2007/01/09	2007	1	9	587000	594000	582000	586000	402197	86317411
2007/01/10	2007	1	10	582000	584000	575000	578000	522576	85139017
2007/01/11	2007	1	11	579000	588000	578000	582000	613040	85728214
2007/01/12	2007	1	12	590000	606000	585000	603000	826085	88821500
2007/01/15	2007	1	15	612000	615000	607000	612000	673506	90147194
2007/01/16	2007	1	16	615000	615000	611000	613000	310451	90294494
2007/01/17	2007	1	17	610000	610000	597000	602000	498084	88674201
2007/01/18	2007	1	18	599000	599000	589000	595000	435259	87643106
2007/01/19	2007	1	19	588000	588000	579000	585000	744502	86170112
2007/01/22	2007	1	22	585000	593000	583000	591000	424080	87053908
2007/01/23	2007	1	23	591000	600000	588000	596000	515474	87790405
2007/01/24	2007	1	24	600000	604000	599000	601000	285136	88526902
2007/01/25	2007	1	25	606000	608000	602000	603000	235971	88821500
2007/01/26	2007	1	26	600000	600000	587000	587000	769965	86464711
2007/01/29	2007	1	29	590000	591000	577000	578000	595390	85139017
2007/01/30	2007	1	30	582000	586000	575000	583000	427479	85875513
2007/01/31	2007	1	31	585000	585000	575000	579000	375461	85286316
2007/02/01	2007	2	1	576000	584000	576000	580000	407592	85433615
2007/02/02	2007	2	2	583000	591000	580000	587000	767090	86464711
2007/02/05	2007	2	5	589000	590000	583000	586000	484554	86317411
2007/02/06	2007	2	6	585000	588000	583000	587000	296092	86464711
2007/02/07	2007	2	7	588000	589000	580000	586000	427843	86317411
2007/02/08	2007	2	8	588000	590000	580000	581000	515750	85580915
2007/02/09	2007	2	9	579000	586000	579000	585000	316085	86170112
2007/02/12	2007	2	12	580000	580000	569000	572000	925768	84255221
2007/02/13	2007	2	13	569000	571000	560000	562000	791736	82782227
2007/02/14	2007	2	14	567000	573000	567000	567000	630109	83518724
2007/02/15	2007	2	15	581000	582000	569000	574000	629396	84549819
2007/02/16	2007	2	16	578000	592000	574000	590000	856061	86906609
2007/02/20	2007	2	20	595000	602000	588000	600000	466277	88379602
2007/02/21	2007	2	21	602000	612000	600000	606000	553852	89263398
2007/02/22	2007	2	22	606000	612000	602000	602000	369153	88674201
2007/02/23	2007	2	23	603000	604000	590000	593000	528882	87348507
2007/02/26	2007	2	26	587000	589000	579000	583000	588859	85875513
2007/02/27	2007	2	27	586000	586000	575000	581000	449491	85580915
2007/02/28	2007	2	28	558000	570000	558000	567000	907799	83518724
2007/03/02	2007	3	2	561000	572000	559000	566000	674137	83371425
2007/03/05	2007	3	5	562000	572000	561000	563000	551685	82929527
2007/03/06	2007	3	6	565000	579000	565000	569000	581082	83813323
2007/03/07	2007	3	7	575000	576000	565000	570000	533148	83960622
2007/03/08	2007	3	8	570000	582000	567000	574000	581132	84549819
2007/03/09	2007	3	9	583000	589000	580000	586000	624981	86317411
2007/03/12	2007	3	12	590000	602000	590000	602000	633907	88674201
2007/03/13	2007	3	13	604000	604000	593000	600000	336560	88379602
2007/03/14	2007	3	14	586000	588000	580000	584000	501489	86022813
2007/03/15	2007	3	15	585000	592000	584000	586000	491675	86317411
2007/03/16	2007	3	16	586000	593000	581000	589000	290331	86759309
2007/03/19	2007	3	19	587000	590000	582000	587000	251118	86464711
2007/03/20	2007	3	20	585000	587000	575000	579000	430997	85286316
2007/03/21	2007	3	21	581000	585000	575000	579000	251192	85286316
2007/03/22	2007	3	22	585000	589000	582000	582000	442398	85728214
2007/03/23	2007	3	23	584000	586000	576000	580000	345432	85433615
2007/03/26	2007	3	26	582000	585000	578000	584000	317996	86022813
2007/03/27	2007	3	27	582000	583000	577000	580000	375604	85433615
2007/03/28	2007	3	28	580000	580000	570000	572000	452146	84255221
2007/03/29	2007	3	29	565000	574000	564000	569000	615086	83813323
2007/03/30	2007	3	30	569000	569000	562000	563000	455340	82929527
2007/04/02	2007	4	2	564000	571000	564000	566000	400701	83371425
2007/04/03	2007	4	3	567000	578000	566000	574000	393533	84549819
2007/04/04	2007	4	4	583000	597000	581000	595000	895368	87643106
2007/04/05	2007	4	5	601000	603000	591000	593000	315446	87348507
2007/04/06	2007	4	6	596000	598000	584000	587000	308915	86464711
2007/04/09	2007	4	9	590000	590000	583000	584000	255566	86022813
2007/04/10	2007	4	10	584000	589000	576000	578000	445632	85139017
2007/04/11	2007	4	11	584000	601000	583000	599000	849659	88232303
2007/04/12	2007	4	12	597000	604000	594000	604000	687057	88968800
2007/04/13	2007	4	13	604000	610000	595000	601000	717531	88526902
2007/04/16	2007	4	16	599000	603000	593000	593000	404544	87348507
2007/04/17	2007	4	17	596000	599000	588000	593000	447858	87348507
2007/04/18	2007	4	18	590000	591000	581000	583000	504000	85875513
2007/04/19	2007	4	19	581000	582000	568000	569000	642283	83813323
2007/04/20	2007	4	20	574000	578000	571000	573000	334966	84402520
2007/04/23	2007	4	23	578000	584000	570000	570000	371509	83960622
2007/04/24	2007	4	24	574000	577000	568000	571000	502092	84107921
2007/04/25	2007	4	25	576000	578000	562000	564000	590415	83076826
2007/04/26	2007	4	26	570000	581000	570000	580000	542671	85433615
2007/04/27	2007	4	27	581000	587000	573000	580000	608528	85433615
2007/04/30	2007	4	30	580000	583000	569000	574000	377020	84549819
2007/05/02	2007	5	2	570000	580000	570000	575000	330000	84697119
2007/05/03	2007	5	3	578000	581000	573000	574000	293331	84549819
2007/05/04	2007	5	4	574000	578000	574000	576000	242355	84844418
2007/05/07	2007	5	7	580000	587000	578000	587000	585381	86464711
2007/05/08	2007	5	8	588000	593000	579000	582000	609400	85728214
2007/05/09	2007	5	9	580000	586000	574000	580000	388931	85433615
2007/05/10	2007	5	10	585000	586000	575000	575000	425696	84697119
2007/05/11	2007	5	11	575000	577000	569000	573000	361271	84402520
2007/05/14	2007	5	14	575000	578000	570000	574000	303571	84549819
2007/05/15	2007	5	15	574000	575000	569000	573000	332598	84402520
2007/05/16	2007	5	16	569000	574000	569000	570000	274571	83960622
2007/05/17	2007	5	17	569000	573000	562000	566000	659833	83371425
2007/05/18	2007	5	18	560000	561000	548000	554000	887355	81603833
2007/05/21	2007	5	21	547000	558000	546000	552000	541705	81309234
2007/05/22	2007	5	22	556000	567000	556000	565000	818029	83224125
2007/05/23	2007	5	23	566000	568000	559000	562000	376001	82782227
2007/05/25	2007	5	25	550000	557000	550000	552000	610558	81309234
2007/05/28	2007	5	28	550000	551000	546000	548000	394294	80720037
2007/05/29	2007	5	29	546000	547000	535000	537000	688101	79099744
2007/05/30	2007	5	30	537000	537000	525000	532000	788854	78363247
2007/05/31	2007	5	31	536000	542000	532000	535000	646556	78805145
2007/06/01	2007	6	1	546000	559000	543000	556000	965614	81898431
2007/06/04	2007	6	4	566000	578000	563000	572000	1083523	84255221
2007/06/05	2007	6	5	575000	582000	569000	571000	610785	84107921
2007/06/07	2007	6	7	559000	570000	559000	569000	482594	83813323
2007/06/08	2007	6	8	562000	576000	561000	572000	672987	84255221
2007/06/11	2007	6	11	578000	585000	572000	578000	669738	85139017
2007/06/12	2007	6	12	572000	583000	572000	578000	347447	85139017
2007/06/13	2007	6	13	575000	577000	567000	573000	357930	84402520
2007/06/14	2007	6	14	580000	581000	573000	581000	639714	85580915
2007/06/15	2007	6	15	578000	579000	571000	574000	481646	84549819
2007/06/18	2007	6	18	580000	590000	576000	589000	684731	86759309
2007/06/19	2007	6	19	594000	594000	583000	585000	381509	86170112
2007/06/20	2007	6	20	587000	588000	574000	577000	572511	84991717
2007/06/21	2007	6	21	586000	592000	579000	589000	921332	86759309
2007/06/22	2007	6	22	596000	601000	588000	591000	830912	87053908
2007/06/25	2007	6	25	588000	597000	585000	588000	394549	86612010
2007/06/26	2007	6	26	591000	593000	583000	588000	391951	86612010
2007/06/27	2007	6	27	584000	586000	579000	581000	347123	85580915
2007/06/28	2007	6	28	581000	585000	575000	578000	409739	85139017
2007/06/29	2007	6	29	578000	579000	566000	566000	576459	83371425
2007/07/02	2007	7	2	558000	567000	558000	565000	306054	83224125
2007/07/03	2007	7	3	572000	575000	568000	571000	519591	84107921
2007/07/04	2007	7	4	573000	584000	572000	578000	430156	85139017
2007/07/05	2007	7	5	587000	593000	582000	591000	668376	87053908
2007/07/06	2007	7	6	603000	632000	599000	627000	1657421	92356684
2007/07/09	2007	7	9	638000	649000	633000	643000	1269926	94713474
2007/07/10	2007	7	10	639000	647000	629000	629000	676063	92651283
2007/07/11	2007	7	11	621000	638000	620000	635000	531478	93535079
2007/07/12	2007	7	12	635000	652000	634000	646000	571650	95155372
2007/07/13	2007	7	13	665000	687000	659000	687000	1373929	101194645
2007/07/16	2007	7	16	685000	686000	648000	650000	967675	95744569
2007/07/18	2007	7	18	658000	662000	640000	640000	753917	94271576
2007/07/19	2007	7	19	635000	649000	631000	636000	596973	93682378
2007/07/20	2007	7	20	641000	661000	636000	661000	577445	97364862
2007/07/23	2007	7	23	653000	660000	649000	658000	408561	96922964
2007/07/24	2007	7	24	659000	663000	646000	654000	358818	96333766
2007/07/25	2007	7	25	640000	653000	640000	648000	398524	95449970
2007/07/26	2007	7	26	649000	652000	626000	626000	624477	92209385
2007/07/27	2007	7	27	617000	618000	596000	596000	1146364	87790405
2007/07/30	2007	7	30	596000	610000	593000	610000	611850	89852596
2007/07/31	2007	7	31	615000	616000	609000	614000	460355	90441793
2007/08/01	2007	8	1	600000	605000	576000	581000	1060710	85580915
2007/08/02	2007	8	2	589000	596000	576000	590000	586141	86906609
2007/08/03	2007	8	3	600000	607000	589000	590000	605194	86906609
2007/08/06	2007	8	6	573000	586000	572000	584000	533294	86022813
2007/08/07	2007	8	7	595000	596000	582000	584000	314548	86022813
2007/08/08	2007	8	8	590000	602000	587000	602000	412545	88674201
2007/08/09	2007	8	9	620000	625000	616000	621000	848994	91472888
2007/08/10	2007	8	10	606000	608000	598000	603000	614480	88821500
2007/08/13	2007	8	13	606000	617000	601000	613000	352710	90294494
2007/08/14	2007	8	14	612000	621000	607000	612000	338452	90147194
2007/08/16	2007	8	16	584000	590000	579000	580000	1019576	85433615
2007/08/17	2007	8	17	587000	590000	568000	572000	750269	84255221
2007/08/20	2007	8	20	590000	592000	585000	590000	480255	86906609
2007/08/21	2007	8	21	590000	599000	586000	592000	360890	87201208
2007/08/22	2007	8	22	596000	602000	592000	594000	404209	87495806
2007/08/23	2007	8	23	610000	613000	597000	599000	399470	88232303
2007/08/24	2007	8	24	595000	597000	583000	586000	378526	86317411
2007/08/27	2007	8	27	591000	600000	575000	577000	433787	84991717
2007/08/28	2007	8	28	574000	577000	568000	576000	524180	84844418
2007/08/29	2007	8	29	558000	568000	558000	562000	642367	82782227
2007/08/30	2007	8	30	575000	578000	569000	572000	384634	84255221
2007/08/31	2007	8	31	570000	591000	570000	591000	604518	87053908
2007/09/03	2007	9	3	591000	591000	575000	576000	397640	84844418
2007/09/04	2007	9	4	576000	583000	571000	575000	299246	84697119
2007/09/05	2007	9	5	580000	585000	569000	569000	392598	83813323
2007/09/06	2007	9	6	562000	575000	561000	575000	354811	84697119
2007/09/07	2007	9	7	575000	575000	566000	575000	314939	84697119
2007/09/10	2007	9	10	563000	564000	556000	563000	355035	82929527
2007/09/11	2007	9	11	565000	573000	561000	567000	274242	83518724
2007/09/12	2007	9	12	568000	570000	559000	560000	293606	82487629
2007/09/13	2007	9	13	560000	567000	551000	562000	487920	82782227
2007/09/14	2007	9	14	560000	561000	552000	556000	485976	81898431
2007/09/17	2007	9	17	551000	552000	544000	545000	429775	80278139
2007/09/18	2007	9	18	545000	548000	538000	542000	475220	79836241
2007/09/19	2007	9	19	553000	559000	548000	552000	579688	81309234
2007/09/20	2007	9	20	547000	552000	540000	546000	580397	80425438
2007/09/21	2007	9	21	540000	543000	532000	534000	789349	78657846
2007/09/27	2007	9	27	550000	558000	543000	558000	998378	82193030
2007/09/28	2007	9	28	576000	577000	570000	575000	857833	84697119
2007/10/01	2007	10	1	576000	577000	567000	573000	343253	84402520
2007/10/02	2007	10	2	579000	585000	576000	579000	602735	85286316
2007/10/04	2007	10	4	563000	570000	560000	565000	806971	83224125
2007/10/05	2007	10	5	566000	567000	548000	553000	595779	81456533
2007/10/08	2007	10	8	554000	558000	541000	551000	567816	81161935
2007/10/09	2007	10	9	541000	545000	533000	537000	814499	79099744
2007/10/10	2007	10	10	545000	553000	538000	552000	651943	81309234
2007/10/11	2007	10	11	553000	559000	543000	555000	604203	81751132
2007/10/12	2007	10	12	551000	572000	547000	557000	1131265	82045731
2007/10/15	2007	10	15	558000	562000	538000	542000	678801	79836241
2007/10/16	2007	10	16	527000	532000	513000	515000	1337079	75859159
2007/10/17	2007	10	17	516000	522000	508000	515000	717686	75859159
2007/10/18	2007	10	18	520000	526000	516000	522000	600895	76890254
2007/10/19	2007	10	19	529000	548000	519000	540000	970389	79541642
2007/10/22	2007	10	22	521000	533000	519000	522000	660209	76890254
2007/10/23	2007	10	23	525000	530000	522000	522000	639428	76890254
2007/10/24	2007	10	24	526000	526000	509000	513000	809430	75564560
2007/10/25	2007	10	25	511000	518000	500000	507000	746154	74680764
2007/10/26	2007	10	26	511000	532000	503000	532000	1028972	78363247
2007/10/29	2007	10	29	540000	550000	535000	545000	803595	80278139
2007/10/30	2007	10	30	545000	550000	537000	544000	383367	80130839
2007/10/31	2007	10	31	547000	551000	543000	550000	554686	81014635
2007/11/01	2007	11	1	555000	557000	543000	549000	535987	80867336
2007/11/02	2007	11	2	540000	548000	538000	540000	478373	79541642
2007/11/05	2007	11	5	535000	537000	526000	528000	552045	77774050
2007/11/06	2007	11	6	523000	548000	523000	548000	615179	80720037
2007/11/07	2007	11	7	549000	573000	547000	570000	1185442	83960622
2007/11/08	2007	11	8	558000	562000	536000	536000	885500	78952445
2007/11/09	2007	11	9	539000	550000	534000	540000	639905	79541642
2007/11/12	2007	11	12	530000	534000	524000	532000	518333	78363247
2007/11/13	2007	11	13	525000	539000	523000	532000	507261	78363247
2007/11/14	2007	11	14	545000	548000	538000	547000	599956	80572737
2007/11/15	2007	11	15	546000	571000	545000	570000	1021965	83960622
2007/11/16	2007	11	16	558000	567000	554000	557000	480745	82045731
2007/11/19	2007	11	19	558000	561000	541000	541000	445045	79688941
2007/11/20	2007	11	20	530000	535000	526000	531000	431832	78215948
2007/11/21	2007	11	21	531000	531000	514000	515000	662031	75859159
2007/11/22	2007	11	22	510000	539000	509000	539000	763412	79394343
2007/11/23	2007	11	23	535000	560000	535000	557000	858483	82045731
2007/11/26	2007	11	26	561000	564000	547000	563000	556621	82929527
2007/11/27	2007	11	27	556000	556000	530000	539000	678884	79394343
2007/11/28	2007	11	28	543000	552000	536000	544000	488377	80130839
2007/11/29	2007	11	29	555000	569000	552000	567000	894868	83518724
2007/11/30	2007	11	30	567000	573000	562000	565000	593196	83224125
2007/12/03	2007	12	3	555000	568000	544000	566000	465441	83371425
2007/12/04	2007	12	4	571000	581000	568000	575000	412473	84697119
2007/12/05	2007	12	5	574000	594000	571000	582000	464512	85728214
2007/12/06	2007	12	6	598000	612000	597000	612000	1125181	90147194
2007/12/07	2007	12	7	613000	617000	604000	608000	604735	89557997
2007/12/10	2007	12	10	613000	614000	606000	614000	452015	90441793
2007/12/11	2007	12	11	614000	614000	603000	603000	448498	88821500
2007/12/12	2007	12	12	591000	600000	586000	598000	603108	88085004
2007/12/13	2007	12	13	596000	599000	583000	590000	686677	86906609
2007/12/14	2007	12	14	583000	588000	574000	581000	401297	85580915
2007/12/17	2007	12	17	568000	577000	560000	560000	588904	82487629
2007/12/18	2007	12	18	550000	564000	549000	560000	435046	82487629
2007/12/20	2007	12	20	559000	568000	554000	559000	439365	82340329
2007/12/21	2007	12	21	562000	564000	551000	560000	367215	82487629
2007/12/24	2007	12	24	562000	580000	562000	578000	377486	85139017
2007/12/26	2007	12	26	579000	584000	572000	576000	219840	84844418
2007/12/27	2007	12	27	574000	578000	570000	570000	238236	83960622
2007/12/28	2007	12	28	565000	567000	556000	556000	296401	81898431
2008/01/02	2008	1	2	559000	560000	542000	544000	360944	80130839
2008/01/03	2008	1	3	538000	553000	532000	546000	386930	80425438
2008/01/04	2008	1	4	546000	548000	538000	539000	359947	79394343
2008/01/07	2008	1	7	518000	524000	517000	519000	795744	76448356
2008/01/08	2008	1	8	519000	524000	516000	516000	495674	76006458
2008/01/09	2008	1	9	517000	529000	513000	525000	477309	77332152
2008/01/10	2008	1	10	522000	529000	516000	516000	631027	76006458
2008/01/11	2008	1	11	518000	526000	511000	516000	468503	76006458
2008/01/14	2008	1	14	514000	526000	514000	525000	443340	77332152
2008/01/15	2008	1	15	533000	541000	521000	532000	805679	78363247
2008/01/16	2008	1	16	520000	540000	518000	530000	988962	78068649
2008/01/17	2008	1	17	537000	560000	536000	560000	844278	82487629
2008/01/18	2008	1	18	552000	572000	548000	567000	711728	83518724
2008/01/21	2008	1	21	561000	573000	558000	564000	501701	83076826
2008/01/22	2008	1	22	550000	558000	536000	536000	864273	78952445
2008/01/23	2008	1	23	552000	556000	538000	540000	726077	79541642
2008/01/24	2008	1	24	551000	562000	549000	556000	558040	81898431
2008/01/25	2008	1	25	556000	570000	554000	561000	522150	82634928
2008/01/28	2008	1	28	553000	565000	536000	539000	544264	79394343
2008/01/29	2008	1	29	546000	560000	544000	558000	429425	82193030
2008/01/30	2008	1	30	567000	581000	560000	571000	715388	84107921
2008/01/31	2008	1	31	579000	597000	571000	595000	935342	87643106
2008/02/01	2008	2	1	601000	605000	578000	586000	567042	86317411
2008/02/04	2008	2	4	602000	612000	600000	612000	938431	90147194
2008/02/05	2008	2	5	605000	618000	601000	613000	464151	90294494
2008/02/11	2008	2	11	591000	601000	584000	584000	576825	86022813
2008/02/12	2008	2	12	585000	588000	573000	573000	370261	84402520
2008/02/13	2008	2	13	588000	588000	570000	574000	431174	84549819
2008/02/14	2008	2	14	583000	593000	580000	593000	576741	87348507
2008/02/15	2008	2	15	586000	590000	575000	586000	400020	86317411
2008/02/18	2008	2	18	582000	587000	571000	577000	368249	84991717
2008/02/19	2008	2	19	580000	587000	577000	587000	332820	86464711
2008/02/20	2008	2	20	587000	590000	576000	578000	363429	85139017
2008/02/21	2008	2	21	579000	596000	579000	594000	425392	87495806
2008/02/22	2008	2	22	582000	587000	580000	582000	311492	85728214
2008/02/25	2008	2	25	578000	582000	575000	581000	304726	85580915
2008/02/26	2008	2	26	581000	586000	569000	571000	247871	84107921
2008/02/27	2008	2	27	573000	586000	569000	578000	277656	85139017
2008/02/28	2008	2	28	584000	585000	573000	580000	290722	85433615
2008/02/29	2008	2	29	577000	577000	560000	560000	459776	82487629
2008/03/03	2008	3	3	545000	552000	542000	549000	442736	80867336
2008/03/04	2008	3	4	550000	561000	550000	552000	339511	81309234
2008/03/05	2008	3	5	551000	566000	551000	562000	421940	82782227
2008/03/06	2008	3	6	563000	575000	558000	562000	377012	82782227
2008/03/07	2008	3	7	550000	555000	547000	550000	405455	81014635
2008/03/10	2008	3	10	548000	561000	545000	554000	357960	81603833
2008/03/11	2008	3	11	548000	559000	547000	555000	627098	81751132
2008/03/12	2008	3	12	566000	570000	558000	560000	487481	82487629
2008/03/13	2008	3	13	551000	559000	547000	550000	616703	81014635
2008/03/14	2008	3	14	555000	557000	543000	547000	443619	80572737
2008/03/17	2008	3	17	553000	559000	545000	550000	814825	81014635
2008/03/18	2008	3	18	552000	572000	552000	568000	849608	83666023
2008/03/19	2008	3	19	582000	593000	580000	591000	700706	87053908
2008/03/20	2008	3	20	585000	606000	579000	606000	646685	89263398
2008/03/21	2008	3	21	609000	610000	602000	607000	431495	89410698
2008/03/24	2008	3	24	604000	606000	595000	599000	211833	88232303
2008/03/25	2008	3	25	611000	615000	605000	610000	428317	89852596
2008/03/26	2008	3	26	619000	619000	609000	612000	318996	90147194
2008/03/27	2008	3	27	606000	608000	596000	605000	418533	89116099
2008/03/28	2008	3	28	605000	618000	603000	613000	506860	90294494
2008/03/31	2008	3	31	617000	629000	612000	623000	586773	91767487
2008/04/01	2008	4	1	628000	641000	618000	636000	679572	93682378
2008/04/02	2008	4	2	652000	662000	651000	661000	778721	97364862
2008/04/03	2008	4	3	661000	667000	656000	662000	433515	97512161
2008/04/04	2008	4	4	662000	662000	647000	650000	350113	95744569
2008/04/07	2008	4	7	646000	661000	646000	650000	411714	95744569
2008/04/08	2008	4	8	643000	648000	636000	646000	341622	95155372
2008/04/10	2008	4	10	643000	662000	639000	656000	674191	96628365
2008/04/11	2008	4	11	660000	680000	660000	680000	795995	100163549
2008/04/14	2008	4	14	670000	678000	662000	678000	420276	99868950
2008/04/15	2008	4	15	678000	679000	658000	658000	392714	96922964
2008/04/16	2008	4	16	660000	665000	647000	651000	502937	95891868
2008/04/17	2008	4	17	668000	671000	660000	661000	404439	97364862
2008/04/18	2008	4	18	662000	677000	662000	665000	504488	97954059
2008/04/21	2008	4	21	675000	676000	666000	674000	429666	99279753
2008/04/22	2008	4	22	670000	679000	668000	675000	367195	99427052
2008/04/23	2008	4	23	668000	675000	653000	653000	508013	96186467
2008/04/24	2008	4	24	659000	671000	655000	661000	502378	97364862
2008/04/25	2008	4	25	670000	690000	666000	690000	1005154	101636543
2008/04/28	2008	4	28	696000	719000	692000	716000	764629	105466325
2008/04/29	2008	4	29	717000	718000	706000	710000	434594	104582529
2008/04/30	2008	4	30	709000	718000	705000	711000	627649	104729829
2008/05/02	2008	5	2	733000	734000	724000	731000	1008350	107675815
2008/05/06	2008	5	6	735000	745000	732000	745000	767162	109738006
2008/05/07	2008	5	7	738000	745000	732000	741000	446575	109148809
2008/05/08	2008	5	8	725000	730000	719000	728000	688815	107233917
2008/05/09	2008	5	9	732000	733000	707000	709000	581711	104435230
2008/05/13	2008	5	13	718000	735000	710000	735000	600893	108265013
2008/05/14	2008	5	14	732000	738000	729000	738000	401059	108706911
2008/05/15	2008	5	15	740000	764000	740000	764000	549754	112536693
2008/05/16	2008	5	16	760000	764000	749000	760000	604150	111947496
2008/05/19	2008	5	19	760000	763000	728000	728000	632545	107233917
2008/05/20	2008	5	20	728000	729000	703000	713000	912462	105024427
2008/05/21	2008	5	21	702000	726000	701000	718000	473984	105760924
2008/05/22	2008	5	22	712000	720000	704000	713000	362597	105024427
2008/05/23	2008	5	23	710000	723000	707000	707000	294057	104140631
2008/05/26	2008	5	26	699000	700000	672000	679000	844508	100016250
2008/05/27	2008	5	27	690000	705000	689000	702000	364827	103404135
2008/05/28	2008	5	28	718000	718000	690000	692000	415084	101931141
2008/05/29	2008	5	29	704000	730000	697000	730000	497100	107528516
2008/05/30	2008	5	30	729000	741000	725000	741000	493392	109148809
2008/06/02	2008	6	2	735000	741000	725000	726000	397396	106939319
2008/06/03	2008	6	3	722000	722000	703000	704000	419364	103698733
2008/06/04	2008	6	4	703000	720000	703000	713000	286740	105024427
2008/06/05	2008	6	5	718000	718000	707000	709000	362537	104435230
2008/06/09	2008	6	9	684000	692000	682000	686000	619982	101047345
2008/06/10	2008	6	10	687000	691000	665000	666000	560106	98101358
2008/06/11	2008	6	11	669000	688000	667000	681000	479723	100310848
2008/06/12	2008	6	12	669000	678000	663000	663000	901709	97659460
2008/06/13	2008	6	13	672000	692000	666000	674000	529803	99279753
2008/06/16	2008	6	16	685000	691000	680000	691000	335345	101783842
2008/06/17	2008	6	17	691000	695000	681000	688000	365451	101341944
2008/06/18	2008	6	18	681000	704000	681000	704000	302076	103698733
2008/06/19	2008	6	19	696000	697000	675000	675000	516520	99427052
2008/06/20	2008	6	20	688000	688000	665000	668000	428189	98395957
2008/06/23	2008	6	23	652000	663000	652000	658000	408770	96922964
2008/06/24	2008	6	24	660000	664000	654000	659000	313711	97070263
2008/06/25	2008	6	25	658000	661000	644000	655000	446589	96481066
2008/06/26	2008	6	26	660000	670000	656000	665000	398145	97954059
2008/06/27	2008	6	27	646000	650000	637000	643000	511537	94713474
2008/06/30	2008	6	30	638000	640000	625000	625000	573479	92062086
2008/07/01	2008	7	1	626000	640000	609000	636000	673368	93682378
2008/07/02	2008	7	2	630000	637000	623000	630000	488587	92798582
2008/07/03	2008	7	3	617000	645000	617000	633000	586598	93240480
2008/07/04	2008	7	4	630000	633000	616000	616000	450406	90736392
2008/07/07	2008	7	7	610000	628000	601000	614000	523088	90441793
2008/07/08	2008	7	8	611000	618000	593000	593000	558290	87348507
2008/07/09	2008	7	9	605000	606000	575000	575000	597274	84697119
2008/07/10	2008	7	10	558000	570000	556000	560000	1074177	82487629
2008/07/11	2008	7	11	561000	573000	557000	568000	655727	83666023
2008/07/14	2008	7	14	564000	582000	561000	567000	415808	83518724
2008/07/15	2008	7	15	561000	563000	553000	553000	544346	81456533
2008/07/16	2008	7	16	557000	567000	554000	561000	517293	82634928
2008/07/17	2008	7	17	571000	589000	570000	584000	652098	86022813
2008/07/18	2008	7	18	591000	594000	577000	582000	309078	85728214
2008/07/21	2008	7	21	582000	606000	582000	599000	519952	88232303
2008/07/22	2008	7	22	584000	590000	580000	590000	382911	86906609
2008/07/23	2008	7	23	590000	594000	581000	587000	568533	86464711
2008/07/24	2008	7	24	587000	614000	583000	614000	700116	90441793
2008/07/25	2008	7	25	599000	603000	574000	576000	1011832	84844418
2008/07/28	2008	7	28	571000	573000	554000	560000	877946	82487629
2008/07/29	2008	7	29	548000	551000	542000	544000	597317	80130839
2008/07/30	2008	7	30	552000	557000	545000	548000	527976	80720037
2008/07/31	2008	7	31	547000	567000	547000	564000	526648	83076826
2008/08/01	2008	8	1	559000	567000	557000	565000	270036	83224125
2008/08/04	2008	8	4	569000	570000	557000	565000	342112	83224125
2008/08/05	2008	8	5	565000	574000	563000	567000	491624	83518724
2008/08/06	2008	8	6	581000	587000	576000	587000	427759	86464711
2008/08/07	2008	8	7	591000	593000	573000	578000	469476	85139017
2008/08/08	2008	8	8	570000	574000	562000	573000	490693	84402520
2008/08/11	2008	8	11	586000	592000	583000	585000	438263	86170112
2008/08/12	2008	8	12	595000	602000	589000	595000	627707	87643106
2008/08/13	2008	8	13	591000	596000	583000	587000	388962	86464711
2008/08/14	2008	8	14	580000	586000	578000	580000	394525	85433615
2008/08/18	2008	8	18	581000	586000	573000	579000	330346	85286316
2008/08/19	2008	8	19	572000	575000	563000	564000	357515	83076826
2008/08/20	2008	8	20	556000	566000	555000	560000	440811	82487629
2008/08/21	2008	8	21	560000	561000	552000	553000	352531	81456533
2008/08/22	2008	8	22	551000	558000	545000	557000	317527	82045731
2008/08/25	2008	8	25	558000	562000	554000	560000	291262	82487629
2008/08/26	2008	8	26	555000	555000	539000	540000	654017	79541642
2008/08/27	2008	8	27	535000	537000	517000	530000	687408	78068649
2008/08/28	2008	8	28	526000	532000	520000	521000	546440	76742955
2008/08/29	2008	8	29	520000	526000	512000	516000	729444	76006458
2008/09/01	2008	9	1	503000	509000	501000	506000	716739	74533465
2008/09/02	2008	9	2	500000	517000	500000	517000	688885	76153757
2008/09/03	2008	9	3	512000	531000	512000	527000	514484	77626751
2008/09/04	2008	9	4	515000	522000	511000	514000	555711	75711859
2008/09/05	2008	9	5	503000	536000	502000	520000	872989	76595655
2008/09/08	2008	9	8	533000	551000	531000	543000	778548	79983540
2008/09/09	2008	9	9	540000	540000	530000	536000	440819	78952445
2008/09/10	2008	9	10	522000	548000	520000	542000	730137	79836241
2008/09/11	2008	9	11	545000	557000	536000	537000	944275	79099744
2008/09/12	2008	9	12	544000	550000	539000	543000	605174	79983540
2008/09/16	2008	9	16	510000	526000	509000	525000	821181	77332152
2008/09/17	2008	9	17	535000	537000	522000	525000	599571	77332152
2008/09/18	2008	9	18	509000	521000	504000	517000	822604	76153757
2008/09/19	2008	9	19	535000	558000	532000	558000	1065490	82193030
2008/09/22	2008	9	22	557000	571000	552000	558000	550053	82193030
2008/09/23	2008	9	23	549000	565000	548000	560000	462841	82487629
2008/09/24	2008	9	24	557000	569000	557000	564000	414021	83076826
2008/09/25	2008	9	25	557000	569000	551000	567000	363040	83518724
2008/09/26	2008	9	26	560000	562000	551000	553000	526402	81456533
2008/09/29	2008	9	29	558000	563000	540000	544000	557064	80130839
2008/09/30	2008	9	30	518000	544000	514000	539000	757960	79394343
2008/10/01	2008	10	1	542000	543000	524000	533000	515995	78510547
2008/10/02	2008	10	2	531000	539000	518000	528000	547951	77774050
2008/10/06	2008	10	6	520000	524000	510000	517000	635956	76153757
2008/10/07	2008	10	7	506000	538000	505000	531000	593762	78215948
2008/10/08	2008	10	8	519000	535000	517000	528000	658704	77774050
2008/10/09	2008	10	9	528000	548000	528000	541000	717606	79688941
2008/10/10	2008	10	10	528000	532000	506000	521000	883889	76742955
2008/10/13	2008	10	13	523000	539000	521000	524000	610040	77184853
2008/10/14	2008	10	14	541000	560000	541000	560000	661042	82487629
2008/10/15	2008	10	15	548000	552000	534000	547000	629148	80572737
2008/10/16	2008	10	16	520000	527000	500000	504000	938627	74238866
2008/10/17	2008	10	17	520000	520000	491500	505000	890837	74386165
2008/10/20	2008	10	20	512000	525000	499500	521000	552337	76742955
2008/10/21	2008	10	21	526000	530000	509000	519000	490358	76448356
2008/10/22	2008	10	22	517000	523000	490000	508000	677300	74828063
2008/10/23	2008	10	23	477000	484500	460000	472500	1000460	69598937
2008/10/24	2008	10	24	473000	475000	406000	407500	1192527	60024480
2008/10/27	2008	10	27	407500	438000	403000	438000	962000	64517110
2008/10/28	2008	10	28	430000	476500	426500	463500	995508	68273243
2008/10/29	2008	10	29	489000	503000	442500	475000	1297469	69967185
2008/10/30	2008	10	30	507000	546000	491000	537000	1094097	79099744
2008/10/31	2008	10	31	537000	550000	515000	535000	1231473	78805145
2008/11/03	2008	11	3	531000	545000	514000	516000	882742	76006458
2008/11/04	2008	11	4	516000	522000	506000	514000	783348	75711859
2008/11/05	2008	11	5	520000	526000	505000	515000	820001	75859159
2008/11/06	2008	11	6	500000	509000	485000	491500	774507	72397624
2008/11/07	2008	11	7	470000	495500	463000	489500	992374	72103025
2008/11/10	2008	11	10	493500	499500	472000	474500	908392	69893535
2008/11/11	2008	11	11	463000	479000	456500	470500	720884	69304338
2008/11/12	2008	11	12	467000	489000	459500	480500	609281	70777331
2008/11/13	2008	11	13	465000	474000	456000	474000	737100	69819886
2008/11/14	2008	11	14	484500	486000	461000	465000	591769	68494192
2008/11/17	2008	11	17	464500	464500	442000	450500	651607	66358351
2008/11/18	2008	11	18	438500	444500	435000	435000	679475	64075212
2008/11/19	2008	11	19	435000	443500	424000	438000	620423	64517110
2008/11/20	2008	11	20	422000	431500	419500	423000	561849	62307620
2008/11/21	2008	11	21	419000	446000	411000	442000	631373	65106307
2008/11/24	2008	11	24	442000	454000	436000	440000	582670	64811708
2008/11/25	2008	11	25	458000	466500	440500	451500	662270	66505651
2008/11/26	2008	11	26	461000	475000	456000	473000	620918	69672586
2008/11/27	2008	11	27	484000	487000	477500	485000	531590	71440178
2008/11/28	2008	11	28	486000	488500	479500	486000	451281	71587478
2008/12/01	2008	12	1	485500	486000	474500	476500	430148	70188134
2008/12/02	2008	12	2	452000	462000	450500	454000	483696	66873899
2008/12/03	2008	12	3	454000	460000	435500	441000	723926	64959008
2008/12/04	2008	12	4	446000	446500	427000	430500	699805	63412365
2008/12/05	2008	12	5	425500	437000	425500	427000	591562	62896817
2008/12/08	2008	12	8	434500	465000	430000	464000	808511	68346892
2008/12/09	2008	12	9	466000	469500	453000	469500	593059	69157039
2008/12/10	2008	12	10	469000	481000	466000	481000	745554	70850981
2008/12/11	2008	12	11	482000	483500	460500	482500	1038513	71071930
2008/12/12	2008	12	12	466000	480500	458000	465000	558446	68494192
2008/12/15	2008	12	15	470000	481000	468000	472000	558818	69525287
2008/12/16	2008	12	16	465000	467000	450500	457000	704494	67315797
2008/12/17	2008	12	17	465500	467000	451000	459500	677723	67684045
2008/12/18	2008	12	18	460000	468500	453500	468000	667525	68936090
2008/12/19	2008	12	19	475000	497500	474000	489500	980858	72103025
2008/12/22	2008	12	22	499500	502000	481000	486000	458601	71587478
2008/12/23	2008	12	23	481000	484500	456500	456500	570568	67242147
2008/12/24	2008	12	24	464500	466000	456000	460000	378921	67757695
2008/12/26	2008	12	26	460500	463000	454000	456000	231564	67168498
2008/12/29	2008	12	29	456000	457000	438500	454000	319072	66873899
2008/12/30	2008	12	30	458000	463500	451000	451000	359177	66432001
2009/01/02	2009	1	2	453500	470000	442500	470000	460533	69230688
2009/01/05	2009	1	5	480000	487000	473500	476000	609528	70114484
2009/01/06	2009	1	6	482000	502000	479500	498000	901449	73355070
2009/01/07	2009	1	7	505000	524000	499000	524000	827163	77184853
2009/01/08	2009	1	8	518000	519000	503000	508000	613566	74828063
2009/01/09	2009	1	9	503000	506000	486000	493000	602855	72618573
2009/01/12	2009	1	12	490000	498000	487000	489500	354360	72103025
2009/01/13	2009	1	13	490500	493000	480000	491500	351933	72397624
2009/01/14	2009	1	14	489500	492000	477500	489500	386381	72103025
2009/01/15	2009	1	15	474500	474500	457500	459500	629006	67684045
2009/01/16	2009	1	16	464000	469000	455500	469000	445234	69083389
2009/01/19	2009	1	19	476000	480500	471000	475000	382738	69967185
2009/01/20	2009	1	20	460500	466000	457000	464000	369921	68346892
2009/01/21	2009	1	21	450000	454000	447000	448500	444825	66063753
2009/01/22	2009	1	22	464000	464000	449500	461000	524424	67904994
2009/01/23	2009	1	23	447500	451500	438500	442000	632513	65106307
2009/01/28	2009	1	28	470000	492000	464000	488500	919012	71955726
2009/01/29	2009	1	29	488500	499500	481000	498500	656374	73428719
2009/01/30	2009	1	30	484500	492500	484000	488000	386698	71882076
2009/02/02	2009	2	2	488000	496000	472500	473500	471490	69746236
2009/02/03	2009	2	3	488500	499000	473500	490000	549025	72176675
2009/02/04	2009	2	4	505000	520000	499500	518000	614068	76301057
2009/02/05	2009	2	5	520000	536000	513000	521000	695839	76742955
2009/02/06	2009	2	6	536000	545000	529000	545000	696621	80278139
2009/02/09	2009	2	9	545000	548000	521000	527000	652399	77626751
2009/02/10	2009	2	10	532000	534000	514000	520000	497492	76595655
2009/02/11	2009	2	11	506000	519000	505000	513000	325350	75564560
2009/02/12	2009	2	12	507000	520000	501000	520000	560429	76595655
2009/02/13	2009	2	13	511000	519000	504000	511000	481436	75269961
2009/02/16	2009	2	16	508000	520000	502000	504000	327738	74238866
2009/02/17	2009	2	17	499000	500000	487000	490500	473899	72250325
2009/02/18	2009	2	18	488000	489000	477500	478000	581210	70409083
2009/02/19	2009	2	19	476500	488000	471500	480500	529170	70777331
2009/02/20	2009	2	20	475000	480000	467500	467500	520104	68862440
2009/02/23	2009	2	23	465000	485000	461000	485000	426559	71440178
2009/02/24	2009	2	24	470000	472500	464000	467500	453439	68862440
2009/02/25	2009	2	25	481500	483000	473500	478000	418548	70409083
2009/02/26	2009	2	26	479000	493000	465000	477000	439354	70261784
2009/02/27	2009	2	27	475000	493000	470500	477000	591657	70261784
2009/03/02	2009	3	2	475500	475500	458000	462000	495966	68052294
2009/03/03	2009	3	3	454500	479000	454500	475500	499864	70040835
2009/03/04	2009	3	4	478000	490500	469000	489000	522266	72029376
2009/03/05	2009	3	5	499000	506000	489500	503000	659652	74091567
2009/03/06	2009	3	6	496000	505000	494000	503000	388240	74091567
2009/03/09	2009	3	9	510000	516000	497500	515000	364505	75859159
2009/03/10	2009	3	10	505000	518000	502000	504000	409733	74238866
2009/03/11	2009	3	11	519000	525000	513000	525000	531834	77332152
2009/03/12	2009	3	12	520000	536000	520000	536000	1015424	78952445
2009/03/13	2009	3	13	540000	550000	528000	528000	482577	77774050
2009/03/16	2009	3	16	526000	536000	517000	523000	294232	77037553
2009/03/17	2009	3	17	528000	537000	517000	534000	404265	78657846
2009/03/18	2009	3	18	538000	541000	527000	540000	338260	79541642
2009/03/19	2009	3	19	547000	549000	537000	541000	390350	79688941
2009/03/20	2009	3	20	535000	549000	535000	542000	351232	79836241
2009/03/23	2009	3	23	542000	555000	542000	549000	348027	80867336
2009/03/24	2009	3	24	560000	560000	548000	559000	496199	82340329
2009/03/25	2009	3	25	550000	559000	550000	556000	255161	81898431
2009/03/26	2009	3	26	551000	571000	548000	570000	417543	83960622
2009/03/27	2009	3	27	581000	589000	574000	584000	570942	86022813
2009/03/30	2009	3	30	581000	590000	565000	567000	367430	83518724
2009/03/31	2009	3	31	564000	584000	563000	568000	400383	83666023
2009/04/01	2009	4	1	570000	580000	559000	570000	499210	83960622
2009/04/02	2009	4	2	584000	591000	575000	591000	574300	87053908
2009/04/03	2009	4	3	599000	600000	584000	593000	494771	87348507
2009/04/06	2009	4	6	593000	613000	593000	594000	666796	87495806
2009/04/07	2009	4	7	591000	595000	583000	584000	548239	86022813
2009/04/08	2009	4	8	574000	578000	555000	557000	629676	82045731
2009/04/09	2009	4	9	561000	584000	560000	580000	618462	85433615
2009/04/10	2009	4	10	597000	603000	588000	603000	654511	88821500
2009/04/13	2009	4	13	594000	600000	582000	583000	414643	85875513
2009/04/14	2009	4	14	585000	588000	571000	575000	511532	84697119
2009/04/15	2009	4	15	566000	585000	565000	585000	515900	86170112
2009/04/16	2009	4	16	596000	599000	580000	581000	585753	85580915
2009/04/17	2009	4	17	594000	604000	589000	597000	813278	87937704
2009/04/20	2009	4	20	600000	601000	582000	592000	352314	87201208
2009/04/21	2009	4	21	581000	596000	578000	591000	366625	87053908
2009/04/22	2009	4	22	598000	615000	594000	609000	823549	89705296
2009/04/23	2009	4	23	614000	632000	611000	627000	648383	92356684
2009/04/24	2009	4	24	616000	627000	590000	592000	918606	87201208
2009/04/27	2009	4	27	592000	594000	579000	585000	544508	86170112
2009/04/28	2009	4	28	590000	590000	575000	575000	483330	84697119
2009/04/29	2009	4	29	577000	586000	575000	586000	330345	86317411
2009/04/30	2009	4	30	595000	602000	584000	592000	614575	87201208
2009/05/04	2009	5	4	595000	597000	578000	582000	794074	85728214
2009/05/06	2009	5	6	575000	581000	563000	565000	1162246	83224125
2009/05/07	2009	5	7	572000	573000	559000	566000	692174	83371425
2009/05/08	2009	5	8	566000	574000	563000	569000	457850	83813323
2009/05/11	2009	5	11	566000	568000	558000	563000	645642	82929527
2009/05/12	2009	5	12	563000	569000	560000	561000	478618	82634928
2009/05/13	2009	5	13	563000	566000	557000	560000	587440	82487629
2009/05/14	2009	5	14	556000	557000	551000	552000	616722	81309234
2009/05/15	2009	5	15	558000	562000	553000	555000	470800	81751132
2009/05/18	2009	5	18	555000	560000	551000	556000	448912	81898431
2009/05/19	2009	5	19	567000	573000	562000	570000	558953	83960622
2009/05/20	2009	5	20	573000	577000	570000	576000	424441	84844418
2009/05/21	2009	5	21	570000	573000	560000	563000	401741	82929527
2009/05/22	2009	5	22	557000	560000	550000	550000	513419	81014635
2009/05/25	2009	5	25	546000	554000	520000	545000	569233	80278139
2009/05/26	2009	5	26	545000	547000	535000	538000	561091	79247043
2009/05/27	2009	5	27	545000	551000	534000	535000	621474	78805145
2009/05/28	2009	5	28	540000	559000	536000	559000	661008	82340329
2009/05/29	2009	5	29	557000	561000	550000	558000	507107	82193030
2009/06/01	2009	6	1	552000	558000	544000	558000	417569	82193030
2009/06/02	2009	6	2	566000	569000	555000	556000	557997	81898431
2009/06/03	2009	6	3	558000	565000	551000	552000	386327	81309234
2009/06/04	2009	6	4	557000	570000	547000	555000	591055	81751132
2009/06/05	2009	6	5	564000	570000	555000	569000	621224	83813323
2009/06/08	2009	6	8	573000	579000	571000	575000	536395	84697119
2009/06/09	2009	6	9	582000	583000	565000	565000	500905	83224125
2009/06/10	2009	6	10	567000	589000	564000	587000	763510	86464711
2009/06/11	2009	6	11	587000	598000	582000	585000	912977	86170112
2009/06/12	2009	6	12	589000	591000	583000	584000	351342	86022813
2009/06/15	2009	6	15	584000	586000	571000	579000	400593	85286316
2009/06/16	2009	6	16	570000	574000	565000	565000	393278	83224125
2009/06/17	2009	6	17	567000	579000	563000	575000	351077	84697119
2009/06/18	2009	6	18	575000	579000	563000	565000	423443	83224125
2009/06/19	2009	6	19	569000	571000	561000	562000	395510	82782227
2009/06/22	2009	6	22	562000	582000	560000	575000	490199	84697119
2009/06/23	2009	6	23	571000	580000	567000	575000	580246	84697119
2009/06/24	2009	6	24	577000	583000	574000	580000	458797	85433615
2009/06/25	2009	6	25	581000	597000	578000	588000	635999	86612010
2009/06/26	2009	6	26	596000	601000	590000	596000	553229	87790405
2009/06/29	2009	6	29	599000	608000	595000	598000	270129	88085004
2009/06/30	2009	6	30	600000	609000	592000	592000	411839	87201208
2009/07/01	2009	7	1	594000	606000	590000	603000	295476	88821500
2009/07/02	2009	7	2	610000	610000	600000	602000	253628	88674201
2009/07/03	2009	7	3	595000	602000	594000	601000	227103	88526902
2009/07/06	2009	7	6	610000	641000	609000	634000	933996	93387780
2009/07/07	2009	7	7	649000	656000	643000	650000	618894	95744569
2009/07/08	2009	7	8	647000	655000	638000	655000	531922	96481066
2009/07/09	2009	7	9	655000	662000	650000	650000	564404	95744569
2009/07/10	2009	7	10	651000	656000	639000	645000	286092	95008072
2009/07/13	2009	7	13	645000	645000	620000	620000	410061	91325589
2009/07/14	2009	7	14	632000	642000	624000	634000	420836	93387780
2009/07/15	2009	7	15	654000	670000	651000	666000	761794	98101358
2009/07/16	2009	7	16	678000	679000	668000	674000	447282	99279753
2009/07/17	2009	7	17	674000	683000	664000	670000	340832	98690556
2009/07/20	2009	7	20	680000	697000	674000	690000	485940	101636543
2009/07/21	2009	7	21	695000	695000	686000	692000	400286	101931141
2009/07/22	2009	7	22	690000	691000	678000	688000	325189	101341944
2009/07/23	2009	7	23	687000	691000	675000	678000	464094	99868950
2009/07/24	2009	7	24	678000	689000	675000	683000	590078	100605447
2009/07/27	2009	7	27	685000	700000	683000	699000	635393	102962237
2009/07/28	2009	7	28	695000	702000	689000	700000	388845	103109536
2009/07/29	2009	7	29	700000	705000	695000	697000	333514	102667638
2009/07/30	2009	7	30	699000	714000	694000	714000	363962	105171727
2009/07/31	2009	7	31	723000	729000	716000	724000	607808	106644720
2009/08/03	2009	8	3	732000	732000	713000	715000	492037	105319026
2009/08/04	2009	8	4	720000	736000	716000	725000	530783	106792019
2009/08/05	2009	8	5	726000	735000	719000	733000	426960	107970414
2009/08/06	2009	8	6	723000	730000	714000	715000	409945	105319026
2009/08/07	2009	8	7	708000	717000	705000	716000	372417	105466325
2009/08/10	2009	8	10	721000	721000	703000	710000	349905	104582529
2009/08/11	2009	8	11	711000	712000	703000	705000	337135	103846033
2009/08/12	2009	8	12	700000	702000	691000	693000	464366	102078441
2009/08/13	2009	8	13	700000	718000	695000	702000	629559	103404135
2009/08/14	2009	8	14	710000	731000	710000	731000	638457	107675815
2009/08/17	2009	8	17	724000	731000	711000	713000	453289	105024427
2009/08/18	2009	8	18	706000	736000	706000	730000	509256	107528516
2009/08/19	2009	8	19	730000	750000	724000	738000	551995	108706911
2009/08/20	2009	8	20	745000	747000	727000	740000	420267	109001509
2009/08/21	2009	8	21	743000	757000	742000	757000	553717	111505598
2009/08/24	2009	8	24	770000	785000	770000	783000	614912	115335381
2009/08/25	2009	8	25	775000	784000	774000	775000	381051	114156986
2009/08/26	2009	8	26	775000	781000	769000	777000	291574	114451585
2009/08/27	2009	8	27	765000	774000	757000	767000	327253	112978591
2009/08/28	2009	8	28	773000	784000	764000	764000	391249	112536693
2009/08/31	2009	8	31	765000	775000	760000	771000	430888	113567789
2009/09/01	2009	9	1	780000	800000	767000	799000	511854	117692170
2009/09/02	2009	9	2	785000	791000	780000	784000	558282	115482680
2009/09/03	2009	9	3	783000	785000	774000	775000	321269	114156986
2009/09/04	2009	9	4	781000	783000	761000	767000	456530	112978591
2009/09/07	2009	9	7	771000	780000	761000	773000	339857	113862388
2009/09/08	2009	9	8	773000	781000	770000	781000	272955	115040782
2009/09/09	2009	9	9	782000	788000	775000	781000	319282	115040782
2009/09/10	2009	9	10	776000	792000	776000	791000	694922	116513776
2009/09/11	2009	9	11	794000	794000	784000	793000	309671	116808374
2009/09/14	2009	9	14	796000	796000	760000	764000	561601	112536693
2009/09/15	2009	9	15	760000	773000	760000	769000	520476	113273190
2009/09/16	2009	9	16	770000	800000	766000	795000	711387	117102973
2009/09/17	2009	9	17	806000	810000	796000	810000	494941	119312463
2009/09/18	2009	9	18	810000	820000	804000	806000	896503	118723266
2009/09/21	2009	9	21	802000	810000	794000	798000	337013	117544871
2009/09/22	2009	9	22	800000	829000	798000	825000	515790	121521953
2009/09/23	2009	9	23	825000	826000	812000	820000	331888	120785456
2009/09/24	2009	9	24	819000	820000	798000	803000	486599	118281368
2009/09/25	2009	9	25	793000	796000	783000	795000	410629	117102973
2009/09/28	2009	9	28	791000	797000	780000	796000	278380	117250272
2009/09/29	2009	9	29	792000	815000	792000	812000	408484	119607062
2009/09/30	2009	9	30	807000	825000	806000	815000	479813	120048960
2009/10/01	2009	10	1	811000	815000	784000	792000	538765	116661075
2009/10/05	2009	10	5	778000	780000	746000	747000	944271	110032605
2009/10/06	2009	10	6	755000	761000	745000	745000	770389	109738006
2009/10/07	2009	10	7	752000	756000	721000	722000	765488	106350121
2009/10/08	2009	10	8	728000	728000	706000	720000	1062567	106055523
2009/10/09	2009	10	9	729000	755000	726000	755000	626954	111210999
2009/10/12	2009	10	12	760000	763000	741000	749000	432157	110327203
2009/10/13	2009	10	13	750000	765000	742000	757000	367501	111505598
2009/10/14	2009	10	14	769000	773000	764000	769000	416979	113273190
2009/10/15	2009	10	15	783000	783000	763000	775000	356896	114156986
2009/10/16	2009	10	16	750000	778000	745000	746000	475683	109885305
2009/10/19	2009	10	19	738000	755000	723000	751000	433832	110621802
2009/10/20	2009	10	20	758000	761000	746000	752000	283676	110769101
2009/10/21	2009	10	21	750000	752000	732000	735000	507109	108265013
2009/10/22	2009	10	22	732000	738000	723000	726000	432397	106939319
2009/10/23	2009	10	23	730000	749000	729000	745000	432557	109738006
2009/10/26	2009	10	26	741000	759000	739000	753000	313270	110916401
2009/10/27	2009	10	27	749000	752000	740000	742000	327005	109296108
2009/10/28	2009	10	28	744000	745000	720000	720000	513787	106055523
2009/10/29	2009	10	29	710000	722000	701000	718000	644267	105760924
2009/10/30	2009	10	30	733000	740000	722000	723000	557328	106497421
2009/11/02	2009	11	2	711000	727000	708000	718000	464841	105760924
2009/11/03	2009	11	3	719000	732000	715000	729000	392942	107381217
2009/11/04	2009	11	4	727000	736000	720000	733000	343542	107970414
2009/11/05	2009	11	5	731000	731000	711000	712000	373485	104877128
2009/11/06	2009	11	6	726000	727000	714000	722000	304346	106350121
2009/11/09	2009	11	9	727000	732000	722000	724000	269437	106644720
2009/11/10	2009	11	10	734000	736000	724000	727000	392417	107086618
2009/11/11	2009	11	11	732000	735000	716000	735000	319873	108265013
2009/11/12	2009	11	12	737000	743000	720000	720000	494977	106055523
2009/11/13	2009	11	13	724000	727000	709000	714000	431814	105171727
2009/11/16	2009	11	16	720000	733000	714000	733000	401434	107970414
2009/11/17	2009	11	17	738000	741000	726000	728000	360325	107233917
2009/11/18	2009	11	18	735000	750000	732000	750000	593061	110474503
2009/11/19	2009	11	19	750000	765000	750000	759000	455114	111800197
2009/11/20	2009	11	20	751000	761000	746000	755000	343361	111210999
2009/11/23	2009	11	23	761000	764000	751000	759000	288180	111800197
2009/11/24	2009	11	24	761000	763000	741000	742000	354539	109296108
2009/11/25	2009	11	25	742000	749000	740000	749000	212706	110327203
2009/11/26	2009	11	26	749000	757000	743000	743000	236268	109443407
2009/11/27	2009	11	27	730000	739000	712000	712000	463339	104877128
2009/11/30	2009	11	30	723000	732000	719000	720000	376335	106055523
2009/12/01	2009	12	1	720000	737000	718000	737000	345641	108559611
2009/12/02	2009	12	2	743000	750000	740000	747000	334794	110032605
2009/12/03	2009	12	3	752000	760000	747000	759000	320498	111800197
2009/12/04	2009	12	4	758000	767000	755000	762000	366960	112242095
2009/12/07	2009	12	7	770000	777000	763000	771000	329583	113567789
2009/12/08	2009	12	8	771000	776000	767000	772000	201922	113715088
2009/12/09	2009	12	9	762000	782000	761000	778000	356783	114598884
2009/12/10	2009	12	10	771000	788000	766000	788000	891683	116071878
2009/12/11	2009	12	11	790000	797000	783000	785000	325591	115629980
2009/12/14	2009	12	14	785000	790000	772000	779000	310154	114746184
2009/12/15	2009	12	15	780000	781000	772000	777000	245432	114451585
2009/12/16	2009	12	16	780000	786000	775000	780000	399330	114893483
2009/12/17	2009	12	17	781000	781000	765000	765000	317829	112683993
2009/12/18	2009	12	18	760000	779000	758000	773000	406524	113862388
2009/12/21	2009	12	21	773000	777000	767000	771000	291763	113567789
2009/12/22	2009	12	22	775000	781000	773000	781000	245910	115040782
2009/12/23	2009	12	23	788000	788000	778000	784000	250159	115482680
2009/12/24	2009	12	24	785000	794000	782000	790000	407107	116366476
2009/12/28	2009	12	28	790000	793000	779000	787000	235595	115924578
2009/12/29	2009	12	29	786000	787000	780000	786000	136900	115777279
2009/12/30	2009	12	30	788000	799000	787000	799000	295625	117692170
2010/01/04	2010	1	4	803000	809000	800000	809000	239271	119165164
2010/01/05	2010	1	5	826000	829000	815000	822000	559219	121080055
2010/01/06	2010	1	6	829000	841000	826000	841000	459755	123878742
2010/01/07	2010	1	7	841000	841000	813000	813000	443237	119754361
2010/01/08	2010	1	8	820000	821000	806000	821000	295798	120932756
2010/01/11	2010	1	11	821000	823000	797000	797000	398901	117397572
2010/01/12	2010	1	12	797000	809000	795000	809000	384460	119165164
2010/01/13	2010	1	13	805000	806000	797000	797000	267619	117397572
2010/01/14	2010	1	14	806000	831000	800000	827000	532705	121816552
2010/01/15	2010	1	15	832000	843000	829000	842000	398401	124026042
2010/01/18	2010	1	18	840000	846000	828000	843000	261691	124173341
2010/01/19	2010	1	19	850000	850000	822000	823000	241308	121227354
2010/01/20	2010	1	20	823000	837000	823000	834000	384306	122847647
2010/01/21	2010	1	21	820000	850000	820000	850000	340148	125204436
2010/01/22	2010	1	22	840000	845000	818000	825000	470536	121521953
2010/01/25	2010	1	25	816000	848000	815000	842000	412797	124026042
2010/01/26	2010	1	26	846000	846000	812000	815000	375210	120048960
2010/01/27	2010	1	27	815000	817000	800000	800000	370760	117839470
2010/01/28	2010	1	28	808000	815000	803000	808000	276614	119017864
2010/01/29	2010	1	29	800000	801000	780000	784000	457285	115482680
2010/02/01	2010	2	1	784000	785000	765000	777000	501042	114451585
2010/02/02	2010	2	2	790000	790000	770000	772000	393803	113715088
2010/02/03	2010	2	3	782000	785000	768000	777000	330235	114451585
2010/02/04	2010	2	4	775000	783000	772000	776000	239799	114304286
2010/02/05	2010	2	5	758000	761000	747000	750000	515034	110474503
2010/02/08	2010	2	8	747000	754000	741000	748000	439608	110179904
2010/02/09	2010	2	9	748000	761000	742000	761000	337459	112094795
2010/02/10	2010	2	10	763000	764000	752000	755000	263846	111210999
[truncated: 1,705 more rows]

## Sheet: HyndaiMotors
date	y	m	d	Open	High	Low	Close	Volume	Market cap
2002/01/02	2002	1	2	26900	28950	26500	28500	1801987	6244028
2002/01/03	2002	1	3	28900	29550	28100	28800	2168540	6309755
2002/01/04	2002	1	4	29500	29650	28600	28600	1443898	6265937
2002/01/07	2002	1	7	28600	29500	27650	29400	1735786	6441208
2002/01/08	2002	1	8	29200	31000	28700	29900	2716288	6550752
2002/01/09	2002	1	9	29900	31300	29800	30500	2233130	6682205
2002/01/10	2002	1	10	30300	30300	27950	27950	3259670	6123529
2002/01/11	2002	1	11	28400	28750	27800	28550	1569606	6254982
2002/01/14	2002	1	14	28550	28950	28350	28850	1143860	6320709
2002/01/15	2002	1	15	28800	29200	28200	28500	1309619	6244028
2002/01/16	2002	1	16	28300	28500	27450	27600	983540	6046848
2002/01/17	2002	1	17	26800	28450	26550	28200	1658877	6178301
2002/01/18	2002	1	18	28200	28200	27050	27050	1218704	5926349
2002/01/21	2002	1	21	26700	28000	26700	27800	710350	6090666
2002/01/22	2002	1	22	28000	28950	27800	28500	1192333	6244028
2002/01/23	2002	1	23	28300	29200	27900	28700	2359786	6287846
2002/01/24	2002	1	24	29000	31100	28700	31000	2864076	6791750
2002/01/25	2002	1	25	30500	31200	29950	30450	3509318	6671251
2002/01/28	2002	1	28	30450	30600	29550	30200	2114032	6616479
2002/01/29	2002	1	29	30150	30650	29850	30200	1650553	6616479
2002/01/30	2002	1	30	29100	29850	28800	29400	1475979	6441208
2002/01/31	2002	1	31	29700	30550	29650	30250	1920800	6627433
2002/02/01	2002	2	1	30500	31700	30350	30450	2539685	6671251
2002/02/04	2002	2	4	29700	30150	29050	29300	1406843	6419299
2002/02/05	2002	2	5	28900	29300	28450	29050	1262406	6364527
2002/02/06	2002	2	6	29200	29950	29150	29950	907465	6561707
2002/02/07	2002	2	7	29900	31600	29550	30000	2093910	6572661
2002/02/08	2002	2	8	30450	31050	29700	30400	1227814	6660297
2002/02/14	2002	2	14	32000	33000	31500	33000	2350789	7229927
2002/02/15	2002	2	15	33000	36200	32400	34800	3551780	7624287
2002/02/18	2002	2	18	35000	36350	34850	35350	1494984	7744786
2002/02/19	2002	2	19	35350	36200	34800	35500	1499726	7777649
2002/02/20	2002	2	20	34500	35000	33450	33600	1328757	7361380
2002/02/21	2002	2	21	34500	34550	33500	34200	891871	7492834
2002/02/22	2002	2	22	33600	34150	31500	33950	747710	7438061
2002/02/25	2002	2	25	33900	34500	33400	33650	573756	7372335
2002/02/26	2002	2	26	34100	35400	33750	34250	1585145	7503788
2002/02/27	2002	2	27	34400	35750	34400	34950	1237020	7657150
2002/02/28	2002	2	28	35500	36650	34950	36400	1469271	7974829
2002/03/04	2002	3	4	37500	37700	35650	35800	2382670	7843376
2002/03/05	2002	3	5	37700	37800	36600	37650	2444220	8248690
2002/03/06	2002	3	6	37650	38400	37200	37600	985120	8237735
2002/03/07	2002	3	7	37800	38150	36700	36700	1011834	8040555
2002/03/08	2002	3	8	36900	37300	35800	36600	1083112	8018646
2002/03/11	2002	3	11	36000	36500	35650	35950	998221	7876239
2002/03/12	2002	3	12	35650	38300	35600	38200	1265361	8369188
2002/03/13	2002	3	13	38650	39900	37500	39200	1485993	8588277
2002/03/14	2002	3	14	39100	39950	38050	39950	1512500	8752594
2002/03/15	2002	3	15	39900	42950	39850	41100	1315837	9004546
2002/03/18	2002	3	18	41300	42300	39900	40500	1348422	8873092
2002/03/19	2002	3	19	40500	40900	39300	40000	1917157	8763548
2002/03/20	2002	3	20	40000	40300	38650	39000	1776523	8544459
2002/03/21	2002	3	21	39000	40400	38950	40200	1407009	8807366
2002/03/22	2002	3	22	40700	40900	38700	39900	1871456	8741639
2002/03/25	2002	3	25	40000	40300	38500	38600	1504489	8456824
2002/03/26	2002	3	26	38100	39800	38100	39800	1106615	8719730
2002/03/27	2002	3	27	40200	41650	39800	41300	1460160	9048363
2002/03/28	2002	3	28	41700	42100	40900	41000	1141647	8982637
2002/03/29	2002	3	29	41800	42800	41500	41900	1036782	9179817
2002/04/01	2002	4	1	42000	42300	40700	40900	1165436	8960728
2002/04/02	2002	4	2	40900	43050	40450	43050	1469909	9431769
2002/04/03	2002	4	3	42300	44700	42150	44500	1888026	9749447
2002/04/04	2002	4	4	43600	45800	43600	45400	1129519	9946627
2002/04/08	2002	4	8	44800	45750	42700	42850	1453317	9387951
2002/04/09	2002	4	9	43800	44200	42000	42800	1203251	9376996
2002/04/10	2002	4	10	42200	42800	40250	40400	1413683	8851184
2002/04/11	2002	4	11	40900	42000	40250	41150	1658093	9015500
2002/04/12	2002	4	12	41000	43150	40500	42400	1261841	9289361
2002/04/15	2002	4	15	43650	45450	43150	45000	1407152	9858992
2002/04/16	2002	4	16	45200	46400	45000	45600	1211446	9990445
2002/04/17	2002	4	17	47000	50400	46700	49850	2681161	10921572
2002/04/18	2002	4	18	49850	52000	49600	50900	1713513	11151615
2002/04/19	2002	4	19	51200	51200	49500	49500	1663824	10844891
2002/04/22	2002	4	22	50000	51600	49450	50000	1724477	10954435
2002/04/23	2002	4	23	50400	54400	50300	53500	2754964	11721246
2002/04/24	2002	4	24	53500	54200	52100	53900	2105491	11808881
2002/04/25	2002	4	25	53200	53400	50000	50000	1833471	10954435
2002/04/26	2002	4	26	50000	50500	48200	50000	1880165	10954435
2002/04/29	2002	4	29	47000	50800	46700	48300	1580886	10581984
2002/04/30	2002	4	30	48500	49100	45600	48000	1568964	10516258
2002/05/02	2002	5	2	49900	49900	48500	49500	1785505	10844891
2002/05/03	2002	5	3	49500	53000	48800	52300	2266550	11458339
2002/05/06	2002	5	6	52300	52300	49800	50200	1241909	10998253
2002/05/07	2002	5	7	48600	49650	48050	48950	1443644	10724392
2002/05/08	2002	5	8	49500	50400	46700	47250	2874992	10351941
2002/05/09	2002	5	9	48500	48500	45750	47450	3256899	10395759
2002/05/10	2002	5	10	47100	47700	43400	45000	3252750	9858992
2002/05/13	2002	5	13	43100	44500	42800	43700	2045359	9574176
2002/05/14	2002	5	14	44300	45400	43450	44000	2685690	9639903
2002/05/15	2002	5	15	45000	49150	45000	48400	3397263	10603893
2002/05/16	2002	5	16	48000	49800	47700	48750	1952123	10680574
2002/05/17	2002	5	17	49250	50300	48750	49800	1488398	10910617
2002/05/20	2002	5	20	50800	51200	49400	49400	1477043	10822982
2002/05/21	2002	5	21	48100	48500	45200	45400	2552164	9946627
2002/05/22	2002	5	22	44600	46400	43750	46400	2675238	10165716
2002/05/23	2002	5	23	45900	45900	44550	44700	1901562	9793265
2002/05/24	2002	5	24	44300	45500	43300	44000	1971952	9639903
2002/05/27	2002	5	27	43000	44900	43000	43100	1150769	9442723
2002/05/28	2002	5	28	43400	43800	41500	42750	1910141	9366042
2002/05/29	2002	5	29	41500	42400	41200	41800	1513539	9157908
2002/05/30	2002	5	30	41550	41700	40450	40700	1391659	8916910
2002/05/31	2002	5	31	40350	41200	40050	40250	1337240	8818320
2002/06/03	2002	6	3	40250	43000	40250	43000	1516277	9420814
2002/06/04	2002	6	4	41750	43800	41250	43250	1176885	9475586
2002/06/05	2002	6	5	43000	43600	42300	42350	1355390	9278407
2002/06/07	2002	6	7	40300	41000	39850	40000	2471645	8763548
2002/06/10	2002	6	10	40800	40850	40250	40600	1030133	8895001
2002/06/11	2002	6	11	40600	40800	39700	40800	1192113	8938819
2002/06/12	2002	6	12	40100	42350	40100	41550	2198534	9103136
2002/06/14	2002	6	14	41350	43150	41350	42000	1611360	9201725
2002/06/17	2002	6	17	41300	41500	39800	39800	1691165	8719730
2002/06/18	2002	6	18	40800	41550	40000	40200	2484785	8807366
2002/06/19	2002	6	19	40200	40800	36600	37700	2224146	8259644
2002/06/20	2002	6	20	37700	38500	37700	38000	1732529	8325371
2002/06/21	2002	6	21	37000	38250	36900	37900	1603707	8303462
2002/06/24	2002	6	24	36600	37400	35650	36550	1198957	8007692
2002/06/25	2002	6	25	36000	36900	35700	36000	1384585	7887193
2002/06/26	2002	6	26	35400	35500	34500	34900	2310143	7646196
2002/06/27	2002	6	27	35500	35950	34300	34500	1636126	7558560
2002/06/28	2002	6	28	35800	37200	35450	36150	1557792	7920057
2002/07/02	2002	7	2	35500	38200	35000	37700	2056778	8259644
2002/07/03	2002	7	3	37500	38200	36700	37800	1039572	8281553
2002/07/04	2002	7	4	38200	38800	37900	38300	1316500	8391097
2002/07/05	2002	7	5	38300	39850	38250	38800	1756125	8500642
2002/07/08	2002	7	8	39700	40200	38600	39000	1665881	8544459
2002/07/09	2002	7	9	38800	39600	38550	39600	985770	8675913
2002/07/10	2002	7	10	38800	39250	37950	38200	1179442	8369188
2002/07/11	2002	7	11	36500	37100	35100	35400	1935853	7755740
2002/07/12	2002	7	12	36100	36250	33800	35500	3126831	7777649
2002/07/15	2002	7	15	34100	34950	33500	33500	2800711	7339472
2002/07/16	2002	7	16	33500	34100	32550	32700	2841391	7164201
2002/07/18	2002	7	18	32700	33000	31600	31750	2942283	6956066
2002/07/19	2002	7	19	31100	32800	31100	32500	2985202	7120383
2002/07/22	2002	7	22	31500	33200	31100	31400	3212868	6879385
2002/07/23	2002	7	23	31650	33650	31400	33600	3350430	7361380
2002/07/24	2002	7	24	32800	33750	32800	33400	2925351	7317563
2002/07/25	2002	7	25	35300	35300	32200	32600	3215850	7142292
2002/07/26	2002	7	26	32200	32600	31000	31650	1865405	6934157
2002/07/29	2002	7	29	32000	33200	31700	32900	2285366	7208018
2002/07/30	2002	7	30	34400	36300	34150	35500	4341070	7777649
2002/07/31	2002	7	31	36000	36350	35000	35350	1914403	7744786
2002/08/01	2002	8	1	35350	35500	33800	34550	1566172	7569515
2002/08/02	2002	8	2	33600	33600	32600	33150	1842632	7262790
2002/08/05	2002	8	5	32200	32500	31200	31400	1589497	6879385
2002/08/06	2002	8	6	30500	31750	30400	31700	1680456	6945112
2002/08/07	2002	8	7	32500	33150	32000	32000	1804738	7010838
2002/08/08	2002	8	8	32250	32650	31900	32650	1142735	7153246
2002/08/09	2002	8	9	33500	34000	33150	33150	1187781	7262790
2002/08/12	2002	8	12	33100	33400	32600	32800	1074889	7186109
2002/08/13	2002	8	13	32500	32800	31900	32400	1480681	7098474
2002/08/14	2002	8	14	32000	32400	31750	32250	1383336	7065611
2002/08/16	2002	8	16	33500	34400	33250	33600	2486462	7361380
2002/08/19	2002	8	19	33500	34100	33300	33700	1172712	7383289
2002/08/20	2002	8	20	34400	35500	34300	35400	2132699	7755740
2002/08/21	2002	8	21	35100	36200	34850	36000	1953589	7887193
2002/08/22	2002	8	22	36000	36050	35300	35600	1783660	7799558
2002/08/23	2002	8	23	35000	35550	34400	34500	1558341	7558560
2002/08/26	2002	8	26	34000	34200	32900	33200	1261340	7273745
2002/08/27	2002	8	27	33200	33500	32200	32400	1870953	7098474
2002/08/28	2002	8	28	32200	33300	32200	33200	1452751	7273745
2002/08/29	2002	8	29	32500	33100	32400	33100	957038	7251836
2002/08/30	2002	8	30	32600	34000	32600	34000	1446858	7449016
2002/09/02	2002	9	2	34600	34750	33800	34700	1641087	7602378
2002/09/03	2002	9	3	34600	35550	34300	34800	1971499	7624287
2002/09/04	2002	9	4	33800	34150	33050	33450	1487987	7328517
2002/09/05	2002	9	5	33700	33900	32550	32850	1494784	7197064
2002/09/06	2002	9	6	32500	33200	32000	32050	984839	7021793
2002/09/09	2002	9	9	32200	33100	32000	32050	801779	7021793
2002/09/10	2002	9	10	32300	32700	31900	32250	684212	7065611
2002/09/11	2002	9	11	32500	32850	32200	32500	710650	7120383
2002/09/12	2002	9	12	32700	33850	32500	33850	1622773	7416153
2002/09/13	2002	9	13	33300	33600	32950	33500	1467087	7339472
2002/09/16	2002	9	16	33800	34050	32600	33000	977070	7229927
2002/09/17	2002	9	17	34000	34400	33400	34400	1392386	7536651
2002/09/18	2002	9	18	33000	33400	32900	33200	1067744	7273745
2002/09/19	2002	9	19	33150	33700	33100	33300	1045641	7295654
2002/09/23	2002	9	23	32950	33100	31900	31950	1112282	6999884
2002/09/24	2002	9	24	31200	31700	30550	31000	1134809	6791750
2002/09/25	2002	9	25	30600	31000	29650	30000	1004969	6572661
2002/09/26	2002	9	26	30500	30750	29000	29000	1215973	6353572
2002/09/27	2002	9	27	28500	29850	28500	29350	1054941	6430253
2002/09/30	2002	9	30	28500	28550	27900	27900	1109779	6112575
2002/10/01	2002	10	1	27100	28600	27100	27700	2217993	6068757
2002/10/02	2002	10	2	28700	29350	28200	28850	2431717	6320709
2002/10/04	2002	10	4	28200	28700	27850	28600	1116376	6265937
2002/10/07	2002	10	7	28100	28300	26900	26900	1045282	5893486
2002/10/08	2002	10	8	26700	28400	26650	28400	1431640	6222119
2002/10/09	2002	10	9	28350	28350	27500	27950	1006996	6123529
2002/10/10	2002	10	10	27300	27800	25400	26450	1583491	5794896
2002/10/11	2002	10	11	27400	27550	24600	25500	1504700	5586762
2002/10/14	2002	10	14	26400	27500	26300	27500	1196554	6024939
2002/10/15	2002	10	15	27600	29750	27400	29750	1734442	6517889
2002/10/16	2002	10	16	30400	31200	30100	30700	2776390	6726023
2002/10/17	2002	10	17	30300	31750	29900	31200	1453219	6835568
2002/10/18	2002	10	18	32450	33500	32350	33500	2077986	7339472
2002/10/21	2002	10	21	32900	33250	31800	31900	1161240	6988930
2002/10/22	2002	10	22	32800	32800	29900	30750	1867206	6736978
2002/10/23	2002	10	23	30900	32000	30100	32000	1644880	7010838
2002/10/24	2002	10	24	31700	32400	30700	31150	1084179	6824613
2002/10/25	2002	10	25	30500	32300	30500	31850	1023410	6977975
2002/10/28	2002	10	28	32500	33300	32200	33200	1559038	7273745
2002/10/29	2002	10	29	32900	33500	32550	32600	1193896	7142292
2002/10/30	2002	10	30	32700	32750	30900	31250	1892212	6846522
2002/10/31	2002	10	31	31550	31900	30750	30950	1136579	6780795
2002/11/01	2002	11	1	30800	30950	29950	30150	1260327	6605524
2002/11/04	2002	11	4	30550	30900	29600	30000	2380709	6572661
2002/11/05	2002	11	5	30150	30800	30000	30200	1911509	6616479
2002/11/06	2002	11	6	31000	32550	30850	32450	3076090	7109428
2002/11/07	2002	11	7	32000	33350	31500	32350	3250869	7087520
2002/11/08	2002	11	8	31650	31950	30650	31300	1718128	6857476
2002/11/11	2002	11	11	30650	30900	29850	29850	1882802	6539798
2002/11/12	2002	11	12	28900	29350	28700	29200	1619654	6397390
2002/11/13	2002	11	13	29550	29850	28600	29150	1719907	6386436
2002/11/14	2002	11	14	29150	29850	29150	29350	1652637	6430253
2002/11/15	2002	11	15	30000	30200	29550	30100	2146194	6594570
2002/11/18	2002	11	18	30000	30350	29400	29450	1302718	6452162
2002/11/19	2002	11	19	29000	29650	29000	29600	1016105	6485026
2002/11/20	2002	11	20	29300	30350	29300	29900	1453530	6550752
2002/11/21	2002	11	21	30700	30900	30200	30300	1422426	6638388
2002/11/22	2002	11	22	31300	31750	30950	31100	2212396	6813659
2002/11/25	2002	11	25	31600	33150	31450	33100	2286676	7251836
2002/11/26	2002	11	26	33550	34200	33200	33800	3881315	7405198
2002/11/27	2002	11	27	33300	34150	32900	34100	1423381	7470925
2002/11/28	2002	11	28	34650	34750	33100	33200	1560143	7273745
2002/11/29	2002	11	29	33000	35150	32950	35100	1958308	7690013
2002/12/02	2002	12	2	35200	35400	34400	35200	1145022	7711922
2002/12/03	2002	12	3	34900	36300	34400	36000	2846327	7887193
2002/12/04	2002	12	4	34900	35200	33300	34000	1892828	7449016
2002/12/05	2002	12	5	33800	34200	33250	34200	1511050	7492834
2002/12/06	2002	12	6	33500	34250	33500	33900	1040941	7427107
2002/12/09	2002	12	9	33600	34100	32750	32800	1296261	7186109
2002/12/10	2002	12	10	31800	32450	31700	32200	1408525	7054656
2002/12/11	2002	12	11	32400	32700	32000	32100	1107918	7032747
2002/12/12	2002	12	12	32100	33100	32100	32700	1882083	7164201
2002/12/13	2002	12	13	32300	32650	31900	32050	1533090	7021793
2002/12/16	2002	12	16	31500	31600	30850	30850	1736223	6758886
2002/12/17	2002	12	17	31500	31700	31200	31300	1453327	6857476
2002/12/18	2002	12	18	30700	32350	30700	32250	1595054	7065611
2002/12/20	2002	12	20	31700	32400	31550	32250	1444706	7065611
2002/12/23	2002	12	23	32000	32300	30650	30850	1046315	6758886
2002/12/24	2002	12	24	30500	30850	29650	30050	1076633	6583615
2002/12/26	2002	12	26	29900	30900	29700	30700	1172583	6726023
2002/12/27	2002	12	27	30200	30900	29900	29900	721826	6550752
2002/12/30	2002	12	30	29500	29600	27000	27750	1533764	6079711
2003/01/02	2003	1	2	28200	28950	27600	28600	1160325	6265937
2003/01/03	2003	1	3	29600	30000	29250	29850	1543873	6539798
2003/01/06	2003	1	6	29950	30350	29650	30250	1229514	6627433
2003/01/07	2003	1	7	30850	30900	28750	28900	1724288	6331663
2003/01/08	2003	1	8	29300	29300	28600	28650	1072100	6276891
2003/01/09	2003	1	9	28000	28300	26800	27000	3900670	5915395
2003/01/10	2003	1	10	27500	27750	25300	26550	3307420	5816805
2003/01/13	2003	1	13	26050	27300	25800	27300	1999249	5981122
2003/01/14	2003	1	14	27100	28400	27100	28200	2898212	6178301
2003/01/15	2003	1	15	28250	28600	27900	28000	2348733	6134484
2003/01/16	2003	1	16	27500	27950	27300	27550	952340	6035894
2003/01/17	2003	1	17	26950	27950	26850	26900	1012644	5893486
2003/01/20	2003	1	20	26450	27250	26350	26500	767857	5805851
2003/01/21	2003	1	21	26650	26750	25950	26500	836522	5805851
2003/01/22	2003	1	22	25900	26300	25600	25800	1180049	5652489
2003/01/23	2003	1	23	25800	26400	25750	26400	1471229	5783942
2003/01/24	2003	1	24	26400	26850	25550	25550	1215536	5597716
2003/01/27	2003	1	27	24700	25300	24700	25100	1369123	5499126
2003/01/28	2003	1	28	24800	25350	24800	25300	1593121	5542944
2003/01/29	2003	1	29	25350	25400	23700	24000	2165422	5258129
2003/01/30	2003	1	30	24350	24950	23950	24700	1820152	5411491
2003/02/03	2003	2	3	25000	26200	25000	26050	1552638	5707261
2003/02/04	2003	2	4	26500	26850	26300	26800	1443550	5871577
2003/02/05	2003	2	5	26000	26450	25850	26200	1213295	5740124
2003/02/06	2003	2	6	26050	26200	25450	25600	835191	5608671
2003/02/07	2003	2	7	25300	25500	24700	25350	810269	5553899
2003/02/10	2003	2	10	25000	26050	24900	25900	863935	5674397
2003/02/11	2003	2	11	26400	26850	25200	26500	1565833	5805851
2003/02/12	2003	2	12	26700	27200	26500	27100	1432863	5937304
2003/02/13	2003	2	13	27100	27200	26350	26350	1204370	5772987
2003/02/14	2003	2	14	26000	26200	25350	25500	1113590	5586762
2003/02/17	2003	2	17	26400	27800	26150	27700	1920172	6068757
2003/02/18	2003	2	18	27700	27750	26750	27400	1109541	6003030
2003/02/19	2003	2	19	28000	28000	26650	26750	1601171	5860623
2003/02/20	2003	2	20	26500	26950	26050	26650	1175460	5838714
2003/02/21	2003	2	21	26650	27150	26650	27050	987111	5926349
2003/02/24	2003	2	24	27150	27350	26700	27000	1726290	5915395
2003/02/25	2003	2	25	26350	26550	25350	25450	1798660	5575807
2003/02/26	2003	2	26	25500	25950	25000	25300	1082920	5542944
2003/02/27	2003	2	27	25000	25850	24900	25650	1336261	5619625
2003/02/28	2003	2	28	25700	26050	25000	25100	789171	5499126
2003/03/03	2003	3	3	25050	26000	25050	25950	741885	5685352
2003/03/04	2003	3	4	25450	25750	25050	25300	779563	5542944
2003/03/05	2003	3	5	24300	24400	23200	23400	2636205	5126676
2003/03/06	2003	3	6	23700	23700	22100	22100	3282532	4841860
2003/03/07	2003	3	7	21500	22100	21300	21850	3675479	4787088
2003/03/10	2003	3	10	21700	21900	20950	21500	2091913	4710407
2003/03/11	2003	3	11	20900	22400	20850	21850	1957418	4787088
2003/03/12	2003	3	12	22000	22850	21750	22600	1769593	4951405
2003/03/13	2003	3	13	22400	23100	22300	23000	2047080	5039040
2003/03/14	2003	3	14	24000	25000	23300	23600	3943050	5170493
2003/03/17	2003	3	17	23300	23300	20800	21700	2589745	4754225
2003/03/18	2003	3	18	23200	23800	22300	23550	2989751	5159539
2003/03/19	2003	3	19	23050	23850	22600	23200	1865319	5082858
2003/03/20	2003	3	20	23700	25100	23550	24600	3100808	5389582
2003/03/21	2003	3	21	24900	26150	24550	25700	2686414	5630580
2003/03/24	2003	3	24	26000	26250	25050	25650	1674557	5619625
2003/03/25	2003	3	25	24500	25100	24450	24700	1747983	5411491
2003/03/26	2003	3	26	25000	25250	24700	25100	1779471	5499126
2003/04/14	2003	4	14	27100	27600	26800	26950	1512315	5904441
2003/04/15	2003	4	15	27700	27800	27000	27550	1584624	6035894
2003/04/16	2003	4	16	28300	29650	28250	29500	2859618	6463117
2003/04/17	2003	4	17	29000	29850	28750	29250	1418929	6408345
2003/04/18	2003	4	18	29900	30300	29650	30150	1606971	6605524
2003/04/21	2003	4	21	29650	30150	29300	30000	1214525	6572661
2003/04/22	2003	4	22	29600	29800	28750	28900	1495922	6331663
2003/04/23	2003	4	23	29900	29900	27900	28000	1875252	6134484
2003/04/24	2003	4	24	28000	28450	26900	27200	1430280	5959213
2003/04/25	2003	4	25	26250	26500	25750	25850	2360970	5663443
2003/04/28	2003	4	28	25100	26600	25100	26600	1273185	5827759
2003/04/29	2003	4	29	27200	28550	27000	28300	1729610	6200210
2003/04/30	2003	4	30	28300	29100	28100	28700	1666008	6287846
2003/05/02	2003	5	2	28800	29150	28000	28800	1471034	6309755
2003/05/06	2003	5	6	29400	30050	29050	29300	1537000	6419299
2003/05/07	2003	5	7	29700	29750	28900	29600	1749395	6485026
2003/05/09	2003	5	9	29450	29600	28750	29500	1527181	6463117
2003/05/12	2003	5	12	30300	30750	30200	30550	1891020	6693160
2003/05/13	2003	5	13	30650	30700	29100	29600	1538735	6485026
2003/05/14	2003	5	14	29050	29650	28350	28650	1542311	6276891
2003/05/15	2003	5	15	29400	29450	28700	29350	1329597	6430253
2003/05/16	2003	5	16	29000	29300	28200	28500	1125061	6244028
2003/05/19	2003	5	19	27900	28000	27250	27350	1381026	5992076
2003/05/20	2003	5	20	26850	28050	26700	28050	1452706	6145438
2003/05/21	2003	5	21	27550	28050	27550	27750	773944	6079711
2003/05/22	2003	5	22	27450	28400	27200	27500	1138508	6024939
2003/05/23	2003	5	23	27950	28850	27700	28800	1392663	6309755
2003/05/26	2003	5	26	29000	29150	28450	28800	1181820	6309755
2003/05/27	2003	5	27	29050	29300	28300	28900	1153862	6331663
2003/05/28	2003	5	28	29700	30100	28700	29200	1951393	6397390
2003/05/29	2003	5	29	29000	29300	28600	29000	998357	6353572
2003/05/30	2003	5	30	29000	29250	28650	28800	853113	6309755
2003/06/02	2003	6	2	29500	30450	29500	30300	2600535	6638388
2003/06/03	2003	6	3	30200	30250	29050	29200	1212329	6397390
2003/06/04	2003	6	4	29800	30150	29600	30100	1225183	6594570
2003/06/05	2003	6	5	30800	32050	30650	31700	3373255	6945112
2003/06/09	2003	6	9	31950	33050	31300	32900	2565632	7208018
2003/06/10	2003	6	10	32500	33150	32250	32700	2011027	7164201
2003/06/11	2003	6	11	32700	33150	31900	32500	2506343	7120383
2003/06/12	2003	6	12	32500	32600	31300	31550	2679283	6912249
2003/06/13	2003	6	13	31450	31650	30250	31100	3674488	6813659
2003/06/16	2003	6	16	30700	31500	30700	31500	1555336	6901294
2003/06/17	2003	6	17	32250	32450	31900	31950	2264014	6999884
2003/06/18	2003	6	18	31750	32850	31350	32300	1613383	7076565
2003/06/19	2003	6	19	32300	33500	31700	33500	2602555	7339472
2003/06/20	2003	6	20	32800	33250	32400	32900	3547569	7208018
2003/06/23	2003	6	23	32400	32700	31300	31400	1617880	6879385
2003/06/24	2003	6	24	30550	30800	30000	30350	1854121	6649342
2003/06/25	2003	6	25	30350	31150	30300	31000	1410094	6791750
2003/06/26	2003	6	26	30400	32050	30400	31600	921806	6923203
2003/06/27	2003	6	27	32100	32800	31900	32250	1466464	7065611
2003/06/30	2003	6	30	32250	32250	31400	31600	779401	6923203
2003/07/01	2003	7	1	31300	32850	31000	32600	899457	7142292
2003/07/02	2003	7	2	33000	34500	32850	33900	2532795	7427107
2003/07/03	2003	7	3	34900	34900	33000	33200	1977887	7273745
2003/07/04	2003	7	4	34200	34800	33750	34700	2335522	7602378
2003/07/07	2003	7	7	35500	35700	34700	35150	1371150	7700968
2003/07/08	2003	7	8	35600	35600	34200	34750	1906009	7613332
2003/07/09	2003	7	9	34450	34700	34050	34400	853247	7536651
2003/07/10	2003	7	10	34050	34750	34000	34100	1065999	7470925
2003/07/11	2003	7	11	34000	35850	34000	35750	1876972	7832421
2003/07/14	2003	7	14	36000	36100	35050	35750	1333190	7832421
2003/07/15	2003	7	15	36000	36000	34850	34850	1430166	7635241
2003/07/16	2003	7	16	35300	35450	33600	34050	1207432	7459970
2003/07/18	2003	7	18	33250	33950	33100	33150	804001	7262790
2003/07/21	2003	7	21	32800	33700	32750	33450	697478	7328517
2003/07/22	2003	7	22	33450	34500	33250	34500	867590	7558560
2003/07/23	2003	7	23	34150	34500	33600	34100	944780	7470925
2003/07/24	2003	7	24	33900	34500	33450	34000	823156	7449016
2003/07/25	2003	7	25	33600	34500	33500	34150	961508	7481879
2003/07/28	2003	7	28	34400	35400	34300	35000	1394195	7668105
2003/07/29	2003	7	29	35500	35750	35000	35100	1213807	7690013
2003/07/30	2003	7	30	34800	35550	34500	34500	1030244	7558560
2003/07/31	2003	7	31	34500	35400	34400	35200	893932	7711922
2003/08/01	2003	8	1	35400	36400	35250	35750	1737132	7832421
2003/08/04	2003	8	4	35000	35450	34850	35200	695184	7711922
2003/08/05	2003	8	5	35450	36200	35350	35500	1471873	7777649
2003/08/06	2003	8	6	34750	34900	33700	33700	1383985	7383289
2003/08/07	2003	8	7	33500	33600	32200	33000	2442520	7229927
2003/08/08	2003	8	8	33100	33400	32250	32600	1617941	7142292
2003/08/11	2003	8	11	32200	33100	31600	33000	1298520	7229927
2003/08/12	2003	8	12	33000	34700	33000	34200	1914000	7492834
2003/08/13	2003	8	13	34500	34750	34050	34250	1047746	7503788
2003/08/14	2003	8	14	34200	35200	34150	35200	1660606	7711922
2003/08/18	2003	8	18	35800	36900	35600	35600	1930729	7799558
2003/08/19	2003	8	19	36500	36500	35800	36000	1478076	7887193
2003/08/20	2003	8	20	36050	36300	35400	35400	1191413	7755740
2003/08/21	2003	8	21	36000	38300	36000	38150	2801930	8358234
2003/08/22	2003	8	22	38500	39600	38200	39000	3026770	8544459
2003/08/25	2003	8	25	38800	39200	38000	39150	1546196	8577323
2003/08/26	2003	8	26	38700	40050	38550	38700	1228547	8478733
2003/08/27	2003	8	27	39000	39550	38350	38600	1280185	8456824
2003/08/28	2003	8	28	39000	39200	37250	37800	1394707	8281553
2003/08/29	2003	8	29	38500	39350	37600	39200	1468603	8588277
2003/09/01	2003	9	1	38900	39650	38350	38700	1149956	8478733
2003/09/02	2003	9	2	38850	40100	38750	39100	1306301	8566368
2003/09/03	2003	9	3	39500	40100	38700	40000	1419614	8763548
2003/09/04	2003	9	4	40400	40900	39900	39900	1198064	8741639
2003/09/05	2003	9	5	39900	40450	39550	39900	749397	8741639
2003/09/08	2003	9	8	39850	40400	39600	40250	986328	8818320
2003/09/09	2003	9	9	40500	40600	39800	39900	1693521	8741639
2003/09/15	2003	9	15	39200	39800	38600	38700	1109650	8478733
2003/09/16	2003	9	16	38700	39550	38200	39500	1211926	8654004
2003/09/17	2003	9	17	40000	40000	38850	39000	1053203	8544459
2003/09/18	2003	9	18	39500	39500	37600	38100	924147	8347280
2003/09/19	2003	9	19	38400	38500	36500	36750	1804930	8051510
2003/09/22	2003	9	22	36300	36400	33950	34500	1496208	7558560
2003/09/23	2003	9	23	33900	34150	32750	33850	2118433	7416153
2003/09/24	2003	9	24	34200	34600	33850	34250	1681634	7503788
2003/09/25	2003	9	25	33000	33400	32600	33250	1459524	7284699
2003/09/26	2003	9	26	32700	33100	32100	32300	1618266	7076565
2003/09/29	2003	9	29	32400	32850	31650	32850	1022051	7197064
2003/09/30	2003	9	30	33300	33750	32850	33100	1380140	7251836
2003/10/01	2003	10	1	32400	33550	32100	33550	993521	7350426
2003/10/02	2003	10	2	34300	35000	33700	34550	1515529	7569515
2003/10/06	2003	10	6	35200	35550	34600	35000	1664494	7668105
2003/10/07	2003	10	7	34850	34850	34250	34850	752666	7635241
2003/10/08	2003	10	8	35200	35200	33300	33300	1298456	7295654
2003/10/09	2003	10	9	33100	34100	32950	33900	1463998	7427107
2003/10/10	2003	10	10	33900	35250	33600	35150	1864961	7700968
2003/10/13	2003	10	13	35100	36000	34500	35150	1646997	7700968
2003/10/14	2003	10	14	35900	36550	35700	36400	1847299	7974829
2003/10/15	2003	10	15	36950	37000	35800	35800	1058521	7843376
2003/10/16	2003	10	16	35400	37150	35200	37000	1668810	8106282
2003/10/17	2003	10	17	37200	37650	36700	36800	1430222	8062464
2003/10/20	2003	10	20	36950	37300	36150	36900	876546	8084373
2003/10/21	2003	10	21	37200	37400	36100	36500	1491467	7996738
2003/10/22	2003	10	22	36200	36600	35900	36500	1035517	7996738
2003/10/23	2003	10	23	35950	36000	35100	35600	1638335	7799558
2003/10/24	2003	10	24	35000	35900	34800	35900	898890	7865284
2003/10/27	2003	10	27	36000	37650	35900	37600	1584700	8237735
2003/10/28	2003	10	28	37900	39000	37350	38400	2099902	8413006
2003/10/29	2003	10	29	39100	39200	37850	38200	1762071	8369188
2003/10/30	2003	10	30	38200	39500	38100	39500	1485784	8654004
2003/10/31	2003	10	31	39600	39850	39100	39450	1088260	8643049
2003/11/03	2003	11	3	39450	40400	39050	40400	1450500	8851184
2003/11/04	2003	11	4	41000	43200	40900	43200	3471256	9464632
2003/11/05	2003	11	5	43000	45250	42400	44500	2650423	9749447
2003/11/06	2003	11	6	44100	44600	42600	42600	1330411	9333179
2003/11/07	2003	11	7	43750	44450	42450	42950	1315350	9409860
2003/11/10	2003	11	10	42500	42800	41700	42600	1168771	9333179
2003/11/11	2003	11	11	41900	44100	41500	44000	1746072	9639903
2003/11/12	2003	11	12	44000	44350	43500	44000	969917	9639903
2003/11/13	2003	11	13	44900	45700	44400	45700	1616911	10012354
2003/11/14	2003	11	14	44750	46100	44550	45200	1081154	9902809
2003/11/17	2003	11	17	44550	45050	44400	44500	1197086	9749447
2003/11/18	2003	11	18	44800	45000	43000	44650	1429000	9782311
2003/11/19	2003	11	19	43100	43500	42200	42200	1449128	9245543
2003/11/20	2003	11	20	42000	42700	40500	41750	1325821	9146953
2003/11/21	2003	11	21	41700	43450	41000	42500	1246078	9311270
2003/11/24	2003	11	24	42300	43050	41000	41200	896193	9026455
2003/11/25	2003	11	25	42400	42700	41900	42600	792539	9333179
2003/11/26	2003	11	26	43350	45000	43000	45000	1341578	9858992
2003/11/27	2003	11	27	45300	45800	43800	44600	1984064	9771356
2003/11/28	2003	11	28	45100	45600	44850	45600	1509548	9990445
2003/12/01	2003	12	1	45800	47800	45100	47400	1235806	10384804
2003/12/02	2003	12	2	48100	48450	47250	48100	1307280	10538167
2003/12/03	2003	12	3	47700	48400	47200	47850	938230	10483394
2003/12/04	2003	12	4	47800	47800	46800	46800	684392	10253351
2003/12/05	2003	12	5	46600	46600	45500	45900	851494	10056171
2003/12/08	2003	12	8	45000	46850	44700	46300	865320	10143807
2003/12/09	2003	12	9	47200	47250	45900	46700	608261	10231442
2003/12/10	2003	12	10	45750	48150	45400	48150	1790933	10549121
2003/12/11	2003	12	11	48000	49150	47700	48300	1991632	10581984
2003/12/12	2003	12	12	49500	49750	48950	49200	801597	10779164
2003/12/15	2003	12	15	49900	50600	49500	50000	948770	10954435
2003/12/16	2003	12	16	49000	51200	48700	49700	1267985	10910070
2003/12/17	2003	12	17	50300	50400	48300	48300	747436	10602744
2003/12/18	2003	12	18	48150	50300	48100	50100	1143032	10997877
2003/12/19	2003	12	19	50500	51200	49600	49900	764346	10953973
2003/12/22	2003	12	22	49750	49800	48550	48900	1058324	10734455
2003/12/23	2003	12	23	49500	50200	48250	48250	1149597	10591768
2003/12/24	2003	12	24	48600	48750	47100	47800	790715	10492984
2003/12/26	2003	12	26	47600	48200	47350	47600	523295	10449081
2003/12/29	2003	12	29	47150	49800	47100	49700	675478	10910070
2003/12/30	2003	12	30	50400	51100	50000	50500	777384	11085684
2004/01/02	2004	1	2	51300	53400	51100	53300	1406732	11700336
2004/01/05	2004	1	5	53100	54200	52700	53500	981029	11744240
2004/01/06	2004	1	6	53500	54500	52700	54100	1346753	11875951
2004/01/07	2004	1	7	53500	53900	52000	52000	1293314	11414962
2004/01/08	2004	1	8	52500	53200	51700	51700	1813675	11349107
2004/01/09	2004	1	9	52200	52500	50800	51200	2426088	11239347
2004/01/12	2004	1	12	51200	53400	50900	51900	1671261	11393010
2004/01/13	2004	1	13	52100	52600	50900	52200	1242241	11458866
2004/01/14	2004	1	14	52300	54100	51900	53600	1613839	11766192
2004/01/15	2004	1	15	53000	53500	52100	52100	1207842	11436914
2004/01/16	2004	1	16	52700	53300	52100	52400	783098	11502770
2004/01/19	2004	1	19	53100	54200	52800	53500	1167627	11744240
2004/01/20	2004	1	20	53000	53500	52600	53500	995545	11744240
2004/01/26	2004	1	26	54200	54200	52800	53500	1170415	11744240
2004/01/27	2004	1	27	54000	54000	52200	52500	949933	11524721
2004/01/28	2004	1	28	52500	53300	52100	53300	1204001	11700336
2004/01/29	2004	1	29	52400	52600	50900	51200	1197816	11239347
2004/01/30	2004	1	30	51300	51900	49650	49700	1254248	10910070
2004/02/02	2004	2	2	49700	50900	49200	49300	1257453	10822262
2004/02/03	2004	2	3	48800	48900	46200	46200	2536570	10141755
2004/02/04	2004	2	4	45800	47050	45350	45800	1404949	10053947
2004/02/05	2004	2	5	45500	46000	44500	45700	2862118	10031996
2004/02/06	2004	2	6	45550	47000	45550	46750	2710296	10262490
2004/02/09	2004	2	9	47550	49100	47500	48900	2160137	10734455
2004/02/10	2004	2	10	48500	48500	47500	47500	1317932	10427129
2004/02/11	2004	2	11	47300	48300	46750	47500	1639072	10427129
2004/02/12	2004	2	12	47900	48000	47000	47650	1147401	10460057
2004/02/13	2004	2	13	47100	47750	46650	46850	1334137	10284442
2004/02/16	2004	2	16	47500	48700	47250	48300	1421843	10602744
2004/02/17	2004	2	17	49000	49800	48900	49800	1762890	10932021
2004/02/18	2004	2	18	50300	50500	49150	49800	1385750	10932021
2004/02/19	2004	2	19	49800	49800	48600	48800	1020100	10712503
2004/02/20	2004	2	20	48500	48500	47700	48350	709240	10613720
2004/02/23	2004	2	23	47850	49750	47850	49500	725302	10866166
2004/02/24	2004	2	24	49100	49750	48250	48650	763039	10679575
2004/02/25	2004	2	25	48500	49150	47200	47750	696333	10482008
2004/02/26	2004	2	26	47850	48650	47700	48400	715698	10624695
2004/02/27	2004	2	27	48500	50000	48150	50000	1173431	10975925
2004/03/02	2004	3	2	50300	50400	49550	50100	1788341	10997877
2004/03/03	2004	3	3	50200	51200	49400	49450	1097585	10855190
2004/03/04	2004	3	4	49650	50500	49300	49900	918178	10953973
2004/03/05	2004	3	5	50100	51000	49900	50800	1222934	11151540
2004/03/08	2004	3	8	51100	51400	50300	50900	700119	11173492
2004/03/09	2004	3	9	50100	50500	49600	49600	571196	10888118
2004/03/10	2004	3	10	49950	51400	49850	50700	1756397	11129588
2004/03/11	2004	3	11	50000	51600	49850	50100	1897322	10997877
2004/03/12	2004	3	12	50000	50600	46500	48850	2455455	10723479
2004/03/15	2004	3	15	49400	49700	48550	49350	920654	10833238
2004/03/16	2004	3	16	49150	49850	48750	49250	1330495	10811286
2004/03/17	2004	3	17	50000	52200	49950	52000	1783066	11414962
2004/03/18	2004	3	18	52200	53000	51300	51700	1484996	11349107
2004/03/19	2004	3	19	51700	53300	51300	52900	1583101	11612529
2004/03/22	2004	3	22	52700	52700	51100	51800	887742	11371058
2004/03/23	2004	3	23	50900	52700	50800	52500	1413921	11524721
2004/03/24	2004	3	24	52300	52600	51500	51500	774499	11305203
2004/03/25	2004	3	25	51100	51700	50300	50800	715265	11151540
2004/03/26	2004	3	26	51700	52000	51400	51800	995412	11371058
2004/03/29	2004	3	29	51700	52500	51600	51900	748460	11393010
2004/03/30	2004	3	30	52500	52500	50900	51400	736343	11283251
2004/03/31	2004	3	31	51900	52400	50900	52400	961374	11502770
2004/04/01	2004	4	1	52000	52300	51500	52000	897302	11414962
2004/04/02	2004	4	2	52300	52400	51500	51900	827968	11393010
2004/04/06	2004	4	6	52700	53400	52400	53300	1347684	11700336
2004/04/07	2004	4	7	53500	55300	53300	54900	1827068	12051566
2004/04/08	2004	4	8	55800	55800	54300	55500	1266817	12183277
2004/04/09	2004	4	9	55000	55000	53500	54200	690846	11897903
2004/04/12	2004	4	12	53600	55100	53600	54100	772640	11875951
2004/04/13	2004	4	13	54700	54800	53000	53100	1024498	11656432
2004/04/14	2004	4	14	52500	53100	52100	53000	1642230	11634481
2004/04/16	2004	4	16	52800	53700	52000	53200	927940	11678384
2004/04/19	2004	4	19	52800	53100	51500	52000	899144	11414962
2004/04/20	2004	4	20	52600	52700	50900	51800	1764004	11371058
2004/04/21	2004	4	21	51000	52100	51000	51400	1574775	11283251
2004/04/22	2004	4	22	51700	52200	50900	51300	1437706	11261299
2004/04/23	2004	4	23	51600	52000	49400	49600	3046562	10888118
2004/04/26	2004	4	26	49200	49300	46500	46700	2450106	10251514
2004/04/27	2004	4	27	46750	47750	46600	47400	2223400	10405177
2004/04/28	2004	4	28	47000	47300	46100	46400	1703430	10185658
2004/04/29	2004	4	29	45500	46600	43800	45000	2201396	9878333
2004/04/30	2004	4	30	44200	45850	43900	44750	2036674	9823453
2004/05/03	2004	5	3	44750	45550	44250	45450	1245757	9977116
2004/05/04	2004	5	4	45450	46850	44800	46450	2139617	10196634
2004/05/06	2004	5	6	46050	46750	45750	46000	2202192	10097851
2004/05/07	2004	5	7	46000	48100	44200	48100	2001172	10558840
2004/05/10	2004	5	10	47400	47850	44100	45000	1883318	9878333
2004/05/11	2004	5	11	46000	46200	44500	44600	1392041	9790525
2004/05/12	2004	5	12	45100	46400	44800	45650	1129752	10021020
2004/05/13	2004	5	13	45000	45300	43200	43500	1721864	9491635
2004/05/14	2004	5	14	43650	43800	41850	42700	1640731	9317076
2004/05/17	2004	5	17	41300	42800	39000	39000	2411809	8509742
2004/05/18	2004	5	18	39050	41600	38950	40600	2173093	8858859
2004/05/19	2004	5	19	41100	43550	41100	42050	1824409	9175247
2004/05/20	2004	5	20	42000	42900	40750	41500	1172152	9055238
2004/05/21	2004	5	21	42350	43500	41700	43000	734251	9382536
2004/05/24	2004	5	24	43900	45200	43550	44850	1000644	9786203
2004/05/25	2004	5	25	44500	44800	42800	43500	805318	9491635
2004/05/27	2004	5	27	45000	45950	43800	44000	1769456	9600734
2004/05/28	2004	5	28	45000	45450	44700	44700	1187578	9753473
2004/05/31	2004	5	31	44700	44700	43000	43500	692256	9491635
2004/06/01	2004	6	1	43600	44500	43600	43900	585122	9578914
2004/06/02	2004	6	2	43600	43750	42700	42900	796161	9360716
2004/06/03	2004	6	3	43500	44800	42000	42000	1503682	9164337
2004/06/04	2004	6	4	42850	42950	42100	42750	1122738	9327986
2004/06/07	2004	6	7	43500	45600	43500	45500	1228678	9928032
2004/06/08	2004	6	8	47000	47100	45950	46150	1505678	10069861
2004/06/09	2004	6	9	46800	46800	44000	44000	1539665	9600734
2004/06/10	2004	6	10	44200	44650	43000	43650	1279516	9524365
2004/06/11	2004	6	11	43400	43400	42000	42000	1148543	9164337
2004/06/14	2004	6	14	41500	42400	40000	40400	1183514	8815219
2004/06/15	2004	6	15	40500	41300	40000	40700	1211684	8880679
2004/06/16	2004	6	16	41200	41750	40000	40000	960959	8727940
2004/06/17	2004	6	17	41100	42400	40100	41800	1301654	9120697
2004/06/18	2004	6	18	42000	42150	40550	40700	881189	8880679
2004/06/21	2004	6	21	41200	41800	40900	40900	735872	8924319
2004/06/22	2004	6	22	40900	41950	40000	41000	1096392	8946139
2004/06/23	2004	6	23	41450	42150	40100	40100	1193336	8749760
2004/06/24	2004	6	24	40850	41500	40050	41500	1461024	9055238
2004/06/25	2004	6	25	41800	43250	40750	42950	6838485	9371626
2004/06/28	2004	6	28	42400	42500	41350	42000	974214	9164337
2004/06/29	2004	6	29	41500	42800	41350	42750	721145	9327986
2004/06/30	2004	6	30	43500	44450	43300	44450	1495968	9698923
2004/07/01	2004	7	1	44500	44550	43500	43500	1329201	9491635
2004/07/02	2004	7	2	43500	43500	42500	42500	806215	9273436
2004/07/05	2004	7	5	42600	42850	41550	42000	995357	9164337
2004/07/06	2004	7	6	41450	42200	41450	41600	543128	9077058
2004/07/07	2004	7	7	41000	41100	40500	41100	1191219	8967958
2004/07/08	2004	7	8	40650	41500	40600	40600	1466233	8858859
2004/07/09	2004	7	9	40700	41500	40650	41300	776273	9011598
2004/07/12	2004	7	12	41700	43000	41600	42900	954918	9360716
2004/07/13	2004	7	13	43400	43900	42300	43400	958888	9469815
2004/07/14	2004	7	14	43700	44200	42100	42100	1536936	9186157
2004/07/15	2004	7	15	42600	43500	35800	42700	1048263	9317076
2004/07/16	2004	7	16	42700	43700	41800	43000	753413	9382536
2004/07/19	2004	7	19	42700	44000	42300	44000	377024	9600734
2004/07/20	2004	7	20	43600	44950	43400	44450	829588	9698923
2004/07/21	2004	7	21	45000	45100	44300	44300	618142	9666194
2004/07/22	2004	7	22	43600	44900	42900	44250	609271	9655284
2004/07/23	2004	7	23	44050	44250	43050	43750	468635	9546184
2004/07/26	2004	7	26	43000	43600	42950	43000	458616	9382536
2004/07/27	2004	7	27	42800	43750	42000	43200	677596	9426175
2004/07/28	2004	7	28	43600	44500	43550	44400	596247	9688013
2004/07/29	2004	7	29	44400	45000	42800	43000	833442	9382536
2004/07/30	2004	7	30	43650	43750	42950	43400	805201	9469815
2004/08/02	2004	8	2	43400	43900	42400	42400	790337	9251616
2004/08/03	2004	8	3	42650	44050	42650	43700	655885	9535275
2004/08/04	2004	8	4	43700	45000	43100	44800	914312	9775293
2004/08/05	2004	8	5	45050	46700	44800	46700	909765	10189870
2004/08/06	2004	8	6	45900	47400	44950	45000	1499582	9818933
2004/08/09	2004	8	9	45000	46500	44900	46050	898540	10048041
2004/08/10	2004	8	10	46050	46450	45500	45750	994551	9982581
2004/08/11	2004	8	11	46050	47400	45950	46150	1006456	10069861
2004/08/12	2004	8	12	45800	47750	45750	47100	1370843	10277149
2004/08/13	2004	8	13	47700	49000	47000	47000	1994435	10255330
2004/08/16	2004	8	16	47250	49100	47050	48600	1044294	10604447
2004/08/17	2004	8	17	48500	48500	47100	47350	2224831	10331699
2004/08/18	2004	8	18	47650	47750	47050	47250	702695	10309879
2004/08/19	2004	8	19	47750	48100	47200	47650	1088042	10397159
2004/08/20	2004	8	20	47300	47900	47200	47650	559760	10397159
2004/08/23	2004	8	23	47500	48400	47300	47650	643414	10397159
2004/08/24	2004	8	24	47800	48650	47650	48650	1164324	10615357
2004/08/25	2004	8	25	48800	49800	48550	49100	1584158	10713546
2004/08/26	2004	8	26	49250	49750	48600	49200	1070439	10735366
2004/08/27	2004	8	27	49750	49750	48900	49300	1172389	10757186
2004/08/30	2004	8	30	49950	50100	49250	49550	767393	10811736
2004/08/31	2004	8	31	49300	50000	48950	49900	1073918	10888105
2004/09/01	2004	9	1	50200	50300	49650	50300	947378	10975385
2004/09/02	2004	9	2	50800	52600	50700	52400	2257364	11433602
2004/09/03	2004	9	3	53300	53300	51700	52200	1449873	11389962
2004/09/06	2004	9	6	52200	52500	51100	51800	1151572	11302682
2004/09/07	2004	9	7	51600	52000	50500	50500	678473	11019024
2004/09/08	2004	9	8	50900	51300	50300	50300	884147	10975385
2004/09/09	2004	9	9	50400	51000	50300	50600	1604723	11040844
2004/09/10	2004	9	10	50900	52200	50300	52200	1198435	11389962
2004/09/13	2004	9	13	53100	53900	52400	53800	1313224	11739079
2004/09/14	2004	9	14	54300	54800	53600	54100	1551465	11804539
2004/09/15	2004	9	15	54500	57200	54300	56600	3367833	12350035
2004/09/16	2004	9	16	56200	57300	55500	55700	1600038	12153657
2004/09/17	2004	9	17	55500	56700	55200	56000	1010804	12219116
2004/09/20	2004	9	20	56200	56800	55300	56700	1193020	12371855
2004/09/21	2004	9	21	57000	57600	55000	55000	1216135	12000918
2004/09/22	2004	9	22	55600	56300	53500	53500	1144307	11673620
2004/09/23	2004	9	23	52600	54100	52200	53000	1039256	11564521
2004/09/24	2004	9	24	53000	54000	52600	53100	1466183	11586340
2004/09/30	2004	9	30	53000	53900	52700	53100	1377093	11586340
2004/10/01	2004	10	1	53800	56100	53700	55900	1181128	12197296
2004/10/04	2004	10	4	56400	59300	56300	59100	1617992	12895531
2004/10/05	2004	10	5	59100	61200	58600	60600	1940383	13222829
2004/10/06	2004	10	6	60400	60500	58800	59100	1544061	12895531
2004/10/07	2004	10	7	59600	60000	58300	59900	1424330	13070090
2004/10/08	2004	10	8	59100	60300	58900	59900	1275340	13070090
2004/10/11	2004	10	11	59000	59700	58400	59100	910963	12895531
2004/10/12	2004	10	12	58500	58500	56600	56900	1493073	12415495
2004/10/13	2004	10	13	57500	59000	57500	58200	1848339	12699153
2004/10/14	2004	10	14	58000	59300	57300	58900	1265520	12851892
2004/10/15	2004	10	15	58000	59600	57600	58000	1000872	12655513
2004/10/18	2004	10	18	58000	59200	57900	58100	730948	12677333
2004/10/19	2004	10	19	59100	60400	58700	59500	1042944	12982811
2004/10/20	2004	10	20	59000	59500	56500	56800	1048157	12393675
2004/10/21	2004	10	21	56500	56800	53900	55300	1955128	12066377
2004/10/22	2004	10	22	54600	55000	52700	53300	2458795	11629980
2004/10/25	2004	10	25	52000	52400	50800	51200	2118123	11171763
2004/10/26	2004	10	26	51000	53500	51000	53000	1616611	11564521
2004/10/27	2004	10	27	53500	54000	51500	52700	1237673	11499061
2004/10/28	2004	10	28	54100	54200	52500	53800	1515473	11739079
2004/10/29	2004	10	29	53200	54900	53100	54300	1323785	11848179
2004/11/01	2004	11	1	53800	54600	53800	54000	622731	11782719
2004/11/02	2004	11	2	54800	55600	54500	55300	1062409	12066377
2004/11/03	2004	11	3	55300	56500	54800	56500	819000	12328215
2004/11/04	2004	11	4	57100	57100	55700	55700	821358	12153657
2004/11/05	2004	11	5	56700	57400	56000	56300	763961	12284576
2004/11/08	2004	11	8	56800	56800	54800	54900	703624	11979098
2004/11/09	2004	11	9	54300	55000	53800	54700	771076	11935458
2004/11/10	2004	11	10	54500	54900	53700	54100	1323471	11804539
2004/11/11	2004	11	11	53600	55300	53300	54400	884761	11869999
2004/11/12	2004	11	12	55500	55900	55100	55800	809362	12175476
2004/11/15	2004	11	15	55800	56000	54500	55200	896692	12044557
2004/11/16	2004	11	16	54700	55400	53700	54100	1054148	11804539
2004/11/17	2004	11	17	54800	55200	54000	54100	932316	11804539
2004/11/18	2004	11	18	54200	54500	52400	52600	1624675	11477241
2004/11/19	2004	11	19	52600	53600	52100	53200	1298003	11608160
2004/11/22	2004	11	22	52200	52700	51800	51900	1133337	11324502
2004/11/23	2004	11	23	52300	53300	51400	53200	1257530	11608160
2004/11/24	2004	11	24	52700	54400	52700	54400	829966	11869999
2004/11/25	2004	11	25	54000	54400	53300	54100	767978	11804539
2004/11/26	2004	11	26	54100	54600	52500	52500	1172632	11455421
2004/11/29	2004	11	29	51500	52500	50600	51000	1692635	11128124
2004/11/30	2004	11	30	50800	51600	50100	51600	1981823	11259043
2004/12/01	2004	12	1	51000	51500	50300	51000	1101083	11128124
2004/12/02	2004	12	2	52100	52500	51000	51200	1194658	11171763
2004/12/03	2004	12	3	51500	52100	51300	51800	914983	11302682
2004/12/06	2004	12	6	51800	52000	50900	52000	722120	11346322
2004/12/07	2004	12	7	51400	51900	50000	50500	1123026	11019024
2004/12/08	2004	12	8	49800	51400	49800	51400	1695774	11215403
2004/12/09	2004	12	9	51300	51500	50400	50500	1716035	11019024
2004/12/10	2004	12	10	50300	51000	49950	50200	1001007	10953565
2004/12/13	2004	12	13	50000	51400	49850	51200	1068843	11171763
2004/12/14	2004	12	14	50700	52300	50700	52300	850759	11411782
2004/12/15	2004	12	15	52500	53500	52000	53200	1091619	11631026
2004/12/16	2004	12	16	53300	54000	52800	53200	942660	11631026
2004/12/17	2004	12	17	52900	54000	52800	53700	787311	11740340
2004/12/20	2004	12	20	53400	54400	52900	53800	896517	11762203
2004/12/21	2004	12	21	53900	54100	52600	53400	1033615	11674751
2004/12/22	2004	12	22	53600	53900	52700	52900	891021	11565437
2004/12/23	2004	12	23	53100	53600	52600	53000	614926	11587300
2004/12/24	2004	12	24	52800	53500	52800	53500	466428	11696614
2004/12/27	2004	12	27	53400	53600	52200	52400	577826	11456123
2004/12/28	2004	12	28	52100	52500	51800	52000	764455	11368672
2004/12/29	2004	12	29	52000	53700	51800	53700	616183	11740340
2004/12/30	2004	12	30	54000	55700	53800	55500	1095584	12133871
2005/01/03	2005	1	3	55500	55500	54800	55500	428926	12133871
2005/01/04	2005	1	4	55000	55500	54100	54800	739156	11980831
2005/01/05	2005	1	5	53800	54900	53600	54700	848847	11958968
2005/01/06	2005	1	6	54800	54800	53500	53600	1071522	11718477
2005/01/07	2005	1	7	54200	55200	54100	54700	1611950	11958968
2005/01/10	2005	1	10	55200	55200	54100	55000	659717	12024557
2005/01/11	2005	1	11	54600	54900	54000	54900	773395	12002694
2005/01/12	2005	1	12	55100	55200	53900	54000	921231	11805928
2005/01/13	2005	1	13	54200	54500	53600	54500	835572	11915242
2005/01/14	2005	1	14	53900	55800	53900	55800	1457041	12199459
2005/01/17	2005	1	17	56900	58600	56200	58000	1850229	12680442
2005/01/18	2005	1	18	57700	58500	57400	57700	1172861	12614853
2005/01/19	2005	1	19	58700	59600	57900	58000	1498893	12680442
2005/01/20	2005	1	20	57700	58900	57300	58600	1130410	12811618
2005/01/21	2005	1	21	58100	59000	57300	58900	799962	12877207
2005/01/24	2005	1	24	58800	59500	58200	58800	722732	12855344
2005/01/25	2005	1	25	59000	60200	58800	59400	1984630	12986521
2005/01/26	2005	1	26	59500	61000	59500	59700	1563270	13052110
2005/01/27	2005	1	27	60200	60300	58000	58400	1048282	12767893
2005/01/28	2005	1	28	58400	58500	57300	57600	689737	12592990
2005/01/31	2005	1	31	57000	58200	57000	58200	957648	12724167
2005/02/01	2005	2	1	57600	57800	56200	56300	2344029	12308773
2005/02/02	2005	2	2	56600	56800	55500	55700	1181504	12177596
2005/02/03	2005	2	3	56000	57000	55800	56100	1049665	12265048
2005/02/04	2005	2	4	55300	58200	55100	57200	2216926	12505539
2005/02/07	2005	2	7	58000	58100	57300	58000	1400389	12680442
2005/02/11	2005	2	11	57500	57600	56300	56500	1674666	12352499
2005/02/14	2005	2	14	56600	57100	55800	56500	1627606	12352499
2005/02/15	2005	2	15	56500	58400	56500	57100	2538563	12483676
2005/02/16	2005	2	16	57300	57700	56200	56700	1369628	12396225
2005/02/17	2005	2	17	56400	56500	55600	55700	2006279	12177596
2005/02/18	2005	2	18	55800	57000	55400	56800	1986237	12418088
2005/02/21	2005	2	21	57300	58000	56900	57700	1901441	12614853
2005/02/22	2005	2	22	58100	58800	57200	57700	1534530	12614853
2005/02/23	2005	2	23	56500	56700	55800	55900	1667846	12221322
2005/02/24	2005	2	24	55900	57500	55400	57100	1709173	12483676
2005/02/25	2005	2	25	57200	57600	56500	56900	1847955	12439950
2005/02/28	2005	2	28	57000	57900	56600	57900	1436202	12658579
2005/03/02	2005	3	2	58500	59300	57600	57800	2210852	12636716
2005/03/03	2005	3	3	58200	58900	57900	58300	1871814	12746030
2005/03/04	2005	3	4	58400	58800	57300	57600	1423994	12592990
2005/03/07	2005	3	7	58700	58800	56800	57900	1543874	12658579
2005/03/08	2005	3	8	57900	58200	57400	57800	1277903	12636716
2005/03/09	2005	3	9	57500	57600	56300	57000	2216918	12461813
2005/03/10	2005	3	10	56800	57300	56500	56800	1664652	12418088
2005/03/11	2005	3	11	56500	57600	56500	57200	1378380	12505539
2005/03/14	2005	3	14	57000	58500	57000	58200	1353690	12724167
2005/03/15	2005	3	15	58200	58300	56600	57000	1368953	12461813
2005/03/16	2005	3	16	56500	57200	55900	56900	1433513	12439950
2005/03/17	2005	3	17	55600	56400	55200	55200	1735052	12068282
2005/03/18	2005	3	18	54500	55000	54100	54100	1638498	11827791
2005/03/21	2005	3	21	53900	55100	53500	54300	918670	11871517
2005/03/22	2005	3	22	54300	55100	54100	54900	853760	12002694
2005/03/23	2005	3	23	54400	55500	54200	55400	946152	12112008
2005/03/24	2005	3	24	56000	56100	54800	55000	1223364	12024557
2005/03/25	2005	3	25	55200	56800	55200	56200	651205	12286911
2005/03/28	2005	3	28	57000	58600	57000	57400	1204493	12549265
2005/03/29	2005	3	29	57400	58000	56600	56700	1031474	12396225
2005/03/30	2005	3	30	56300	56300	54600	55300	1979046	12090145
2005/03/31	2005	3	31	56000	56100	55000	55000	1025237	12024557
2005/04/01	2005	4	1	54500	56300	54500	56100	1171781	12265048
2005/04/04	2005	4	4	55600	55700	54900	55600	1215509	12155734
2005/04/06	2005	4	6	55700	57200	55700	56900	1570568	12439950
2005/04/07	2005	4	7	57400	58300	57200	57500	1214780	12571127
2005/04/08	2005	4	8	58000	58200	57300	57800	985260	12636716
2005/04/11	2005	4	11	57500	58000	57200	57700	689001	12614853
2005/04/12	2005	4	12	57500	57700	56900	57300	402632	12527402
2005/04/13	2005	4	13	57100	57500	56800	57400	456687	12549265
2005/04/14	2005	4	14	56700	57100	56000	56000	1005943	12243185
2005/04/15	2005	4	15	56000	56000	55100	55800	883676	12199459
2005/04/18	2005	4	18	54800	55000	53900	54800	754591	11980831
2005/04/19	2005	4	19	55100	55900	54900	55200	930230	12068282
2005/04/20	2005	4	20	55200	55400	54400	54800	1114492	11980831
2005/04/21	2005	4	21	54500	55300	54000	55000	1081256	12024557
2005/04/22	2005	4	22	55700	55900	54400	54400	776084	11893380
2005/04/25	2005	4	25	54500	55100	53900	54900	553439	12002694
2005/04/26	2005	4	26	55300	55300	54300	54300	596708	11871517
2005/04/27	2005	4	27	53900	54500	53600	54300	1088860	11871517
2005/04/28	2005	4	28	54300	54500	53100	53200	1353445	11631026
2005/04/29	2005	4	29	52500	53900	52100	53900	1100759	11784065
2005/05/02	2005	5	2	53900	54100	53200	53400	696825	11674751
2005/05/03	2005	5	3	53500	53600	52100	52600	818893	11499849
2005/05/04	2005	5	4	52400	53300	52100	53000	1248384	11587300
2005/05/06	2005	5	6	52900	53300	52600	53000	1100085	11587300
2005/05/09	2005	5	9	52900	53100	51900	52500	981242	11477986
2005/05/10	2005	5	10	52300	52700	52200	52300	442560	11434260
2005/05/11	2005	5	11	51500	52000	51500	51800	943286	11324946
2005/05/12	2005	5	12	51600	51800	51200	51300	1091021	11215632
2005/05/13	2005	5	13	50800	52300	50600	51800	1106401	11324946
2005/05/16	2005	5	16	52100	52800	51600	51600	1016128	11281220
2005/05/17	2005	5	17	52100	52900	51900	52000	980513	11368672
2005/05/18	2005	5	18	52500	53800	52000	53300	1124042	11652888
2005/05/19	2005	5	19	54200	55000	54100	54900	1672967	12002694
2005/05/20	2005	5	20	55400	55800	54900	55500	1123545	12133871
2005/05/23	2005	5	23	56000	56000	55300	55500	739552	12133871
2005/05/24	2005	5	24	55900	56100	55000	55700	819948	12177596
2005/05/25	2005	5	25	56000	56100	54500	54800	737899	11980831
2005/05/26	2005	5	26	54500	55600	54500	55400	753324	12112008
2005/05/27	2005	5	27	56000	56300	55500	55700	1000565	12177596
2005/05/30	2005	5	30	56300	57700	56200	57000	1614758	12461813
2005/05/31	2005	5	31	57200	57400	56500	56700	659192	12396225
2005/06/01	2005	6	1	56400	57200	56400	56800	692633	12418088
2005/06/02	2005	6	2	57000	57400	56800	57000	865332	12461813
2005/06/03	2005	6	3	56900	57400	56400	57400	721105	12549265
2005/06/07	2005	6	7	57300	57300	56700	56800	585592	12418088
2005/06/08	2005	6	8	56100	57300	56100	57000	610422	12461813
2005/06/09	2005	6	9	56500	57300	56300	57300	1118866	12527402
2005/06/10	2005	6	10	57000	57500	56700	57000	527388	12461813
2005/06/13	2005	6	13	57100	58000	56900	57500	690082	12571127
2005/06/14	2005	6	14	57900	58600	57000	57000	944586	12461813
2005/06/15	2005	6	15	57500	58300	57100	58200	1192767	12724167
2005/06/16	2005	6	16	58800	60000	58300	58800	1793908	12855344
2005/06/17	2005	6	17	59000	59200	58400	58600	606479	12811618
2005/06/20	2005	6	20	59200	59300	58600	59000	853251	12899070
2005/06/21	2005	6	21	58700	59000	58000	58500	632873	12789756
2005/06/22	2005	6	22	58500	58900	58300	58700	652523	12833481
2005/06/23	2005	6	23	58300	59000	58100	59000	707509	12899070
2005/06/24	2005	6	24	58100	58600	57600	57800	651041	12636716
2005/06/27	2005	6	27	57000	57700	56800	57400	764013	12549265
2005/06/28	2005	6	28	57000	57900	56700	57900	617999	12658579
2005/06/29	2005	6	29	58000	58500	57600	57700	616887	12614853
2005/06/30	2005	6	30	57400	58500	57400	57500	673830	12571127
2005/07/01	2005	7	1	57900	59000	57600	58500	1002249	12789756
2005/07/04	2005	7	4	59600	60000	58900	59700	1415037	13052110
2005/07/05	2005	7	5	60300	60800	59800	60500	1778140	13227012
2005/07/06	2005	7	6	61500	62200	61100	62200	1549536	13598680
2005/07/07	2005	7	7	62000	64200	62000	63700	1770763	13926623
2005/07/08	2005	7	8	64000	65400	63200	64000	1359529	13992211
2005/07/11	2005	7	11	65600	65800	64100	64100	1178248	14014074
2005/07/12	2005	7	12	64600	64700	62700	63100	1065073	13795446
2005/07/13	2005	7	13	63000	65600	62600	64600	1074624	14123388
2005/07/14	2005	7	14	65600	67100	65100	66400	1572794	14516919
2005/07/15	2005	7	15	67000	67200	65200	65600	985051	14342017
2005/07/18	2005	7	18	65700	66100	64700	64900	670454	14188977
2005/07/19	2005	7	19	65000	67200	65000	67100	1078114	14669959
2005/07/20	2005	7	20	66700	68500	66200	68000	1215452	14866725
2005/07/21	2005	7	21	68800	69900	66700	67700	1317124	14801136
2005/07/22	2005	7	22	65500	66700	65000	65400	1952497	14298291
2005/07/25	2005	7	25	65500	66500	65400	66000	989154	14429468
2005/07/26	2005	7	26	65900	66700	64800	66300	987515	14495056
2005/07/27	2005	7	27	66300	67700	66200	67000	1095386	14648096
2005/07/28	2005	7	28	67700	68300	66400	67200	1059232	14691822
2005/07/29	2005	7	29	68100	71200	67500	71100	2149040	15544472
2005/08/01	2005	8	1	71000	71700	69700	71100	912542	15544472
2005/08/02	2005	8	2	70800	71200	69900	70700	687732	15457021
2005/08/03	2005	8	3	70700	73300	70700	71500	1523801	15631924
2005/08/04	2005	8	4	72000	73200	70600	70600	1426787	15435158
2005/08/05	2005	8	5	69200	70600	69100	69600	1105152	15216530
2005/08/08	2005	8	8	69300	72400	69100	72100	1049350	15763101
2005/08/09	2005	8	9	72000	73300	71500	73000	918574	15959866
2005/08/10	2005	8	10	73900	74400	72700	72800	792048	15916140
2005/08/11	2005	8	11	73000	73800	72100	73800	690841	16134769
2005/08/12	2005	8	12	73900	73900	72800	73700	693159	16112906
2005/08/16	2005	8	16	73600	73600	71200	72000	1196877	15741238
2005/08/17	2005	8	17	70700	72500	70700	72500	1206598	15850552
2005/08/18	2005	8	18	72500	73000	71000	71000	875512	15522609
2005/08/19	2005	8	19	70500	71200	69200	69900	1290006	15282118
2005/08/22	2005	8	22	70100	72400	70000	72400	649451	15828689
2005/08/23	2005	8	23	72400	72500	71400	72000	718442	15741238
2005/08/24	2005	8	24	71000	71300	69600	69600	1076364	15216530
2005/08/25	2005	8	25	68700	70700	68000	70600	927399	15435158
2005/08/26	2005	8	26	70100	71000	70000	70000	725171	15303981
2005/08/29	2005	8	29	68700	69800	67200	68500	929483	14976039
2005/08/30	2005	8	30	68800	70100	68300	70000	811625	15303981
2005/08/31	2005	8	31	69500	71000	69500	70700	732908	15457021
2005/09/01	2005	9	1	71500	72600	71200	72600	772708	15872415
2005/09/02	2005	9	2	72700	73900	72600	73700	887533	16112906
2005/09/05	2005	9	5	74000	74100	72700	73000	490870	15959866
2005/09/06	2005	9	6	73400	75000	73400	73900	893104	16156632
2005/09/07	2005	9	7	75400	79800	75200	79000	2010599	17271636
2005/09/08	2005	9	8	79900	80000	77600	78900	1577010	17249773
2005/09/09	2005	9	9	78500	78700	77500	77900	1132767	17031145
2005/09/12	2005	9	12	77600	78300	77300	78000	1310359	17053008
2005/09/13	2005	9	13	77500	78500	76600	77300	1152944	16899968
2005/09/14	2005	9	14	76200	78600	76200	78600	970983	17184185
2005/09/15	2005	9	15	78000	81100	77900	80300	1565839	17555853
2005/09/16	2005	9	16	80600	81600	79300	80100	1206832	17512127
2005/09/20	2005	9	20	81500	81600	80000	80700	1374845	17643304
2005/09/21	2005	9	21	80500	83300	80300	82300	1194422	17993109
2005/09/22	2005	9	22	81500	82000	81200	81400	844073	17796344
2005/09/23	2005	9	23	80600	81900	78500	78900	1835406	17249773
2005/09/26	2005	9	26	78500	80100	78500	80000	1099307	17490264
2005/09/27	2005	9	27	80000	80500	78900	79400	925776	17359087
2005/09/28	2005	9	28	79000	81400	79000	81200	1242519	17752618
2005/09/29	2005	9	29	81000	82700	80500	81400	1281209	17796344
2005/09/30	2005	9	30	81900	82100	80600	81500	889963	17818207
2005/10/04	2005	10	4	81500	82200	80800	81700	1037841	17861932
2005/10/05	2005	10	5	81000	81600	80400	81100	993266	17730755
2005/10/06	2005	10	6	80200	80600	79600	80000	814014	17490264
2005/10/07	2005	10	7	79000	79600	78600	78700	1361237	17206047
2005/10/10	2005	10	10	78100	79100	78000	78900	1025108	17249773
2005/10/11	2005	10	11	78100	79200	78100	79200	874547	17315362
2005/10/12	2005	10	12	79600	79900	78600	79000	1181015	17271636
2005/10/13	2005	10	13	78400	78800	76800	77000	1268049	16834379
2005/10/14	2005	10	14	77100	77900	75800	76400	870289	16703202
2005/10/17	2005	10	17	76400	77200	75500	76200	740258	16659477
2005/10/18	2005	10	18	75800	76600	75800	76500	874107	16725065
2005/10/19	2005	10	19	75700	75900	73600	74200	1277466	16222220
2005/10/20	2005	10	20	75000	75200	73500	73800	1274725	16134769
2005/10/21	2005	10	21	72700	74500	72400	74500	1716455	16287808
2005/10/24	2005	10	24	74400	75000	73600	73800	785397	16134769
2005/10/25	2005	10	25	74800	76100	73200	74000	1366102	16178494
2005/10/26	2005	10	26	74000	75300	73400	75200	825749	16440848
2005/10/27	2005	10	27	75000	78300	73900	76500	1833911	16725065
2005/10/28	2005	10	28	75100	75500	74100	74800	987191	16353397
2005/10/31	2005	10	31	75600	76600	75100	76600	946788	16746928
2005/11/01	2005	11	1	76700	80000	76600	79700	1399434	17424676
2005/11/02	2005	11	2	80200	82200	80000	80900	1342983	17687030
2005/11/03	2005	11	3	82000	82000	80400	81100	743548	17730755
2005/11/04	2005	11	4	81400	82100	81200	81900	963550	17905658
2005/11/07	2005	11	7	82700	83100	80100	80900	883074	17687030
2005/11/08	2005	11	8	80200	80500	79500	80400	1008232	17577715
2005/11/09	2005	11	9	80700	82400	80000	81400	1149415	17796344
2005/11/10	2005	11	10	80800	83200	80800	82500	1068807	18036835
2005/11/11	2005	11	11	83600	84100	83200	84000	1158041	18364777
2005/11/14	2005	11	14	84400	84800	83600	84000	497391	18364777
2005/11/15	2005	11	15	83500	84000	81900	82900	664556	18124286
2005/11/16	2005	11	16	82700	83700	82400	83500	649914	18255463
2005/11/17	2005	11	17	83300	83800	82500	83400	532084	18233600
2005/11/18	2005	11	18	84000	84900	83200	83900	728265	18342915
2005/11/21	2005	11	21	83800	85000	83200	83800	592926	18321052
2005/11/22	2005	11	22	83100	84000	82100	82100	826376	17949384
2005/11/23	2005	11	23	82600	84100	82500	83500	843313	18255463
2005/11/24	2005	11	24	84400	84400	82500	82600	830691	18058698
2005/11/25	2005	11	25	82600	83400	82300	83300	764359	18211738
2005/11/28	2005	11	28	82600	85400	82600	84000	973276	18364777
2005/11/29	2005	11	29	84000	85000	83300	84800	948354	18539680
2005/11/30	2005	11	30	85000	86500	84900	85600	1124742	18714583
2005/12/01	2005	12	1	85300	87000	84400	87000	1021212	19020662
2005/12/02	2005	12	2	87600	90300	87200	90000	1684078	19676547
2005/12/05	2005	12	5	91400	92300	90500	92000	1041932	20113804
2005/12/06	2005	12	6	92000	98600	91600	97400	2088769	21294397
2005/12/07	2005	12	7	98400	98600	96100	98000	1189526	21425574
2005/12/08	2005	12	8	97000	98000	94800	96000	1412367	20988317
2005/12/09	2005	12	9	95500	96700	94000	94500	830324	20660375
2005/12/12	2005	12	12	94500	96100	94200	94600	907243	20682237
2005/12/13	2005	12	13	94600	97500	94500	95900	884778	20966454
2005/12/14	2005	12	14	97000	100500	96700	97000	1326205	21206945
2005/12/15	2005	12	15	98000	99400	97500	98600	965877	21599188
2005/12/16	2005	12	16	97200	99500	96300	96500	899455	21139165
2005/12/19	2005	12	19	95200	96600	95200	96100	1034870	21051541
2005/12/20	2005	12	20	95500	96500	95400	95900	675884	21007730
2005/12/21	2005	12	21	95700	97200	95600	96900	864812	21226788
2005/12/22	2005	12	22	96600	96900	94600	95500	1201183	20920106
2005/12/23	2005	12	23	95600	96000	94200	95000	950538	20810577
2005/12/26	2005	12	26	95000	95800	94700	94900	657321	20788671
2005/12/27	2005	12	27	95000	98500	95000	97900	959176	21445847
2005/12/28	2005	12	28	97900	97900	95900	97300	586246	21314412
2005/12/29	2005	12	29	97700	98400	97100	97300	855646	21314412
2006/01/02	2006	1	2	98100	98900	97000	98400	1029109	21555376
2006/01/03	2006	1	3	98400	98900	95600	97000	1231153	21248694
2006/01/04	2006	1	4	96800	97000	95100	95600	1907380	20942012
2006/01/05	2006	1	5	96900	97000	93800	95600	1651025	20942012
2006/01/06	2006	1	6	96000	96500	95100	96000	1056933	21029635
2006/01/09	2006	1	9	96000	96100	94200	95000	1222084	20810577
2006/01/10	2006	1	10	95300	95900	92300	92800	1254235	20328648
2006/01/11	2006	1	11	92000	94300	92000	93800	801908	20547706
2006/01/12	2006	1	12	93000	93900	91600	92500	969777	20262930
2006/01/13	2006	1	13	91900	95300	91800	95200	1030773	20854388
2006/01/16	2006	1	16	95400	95500	94000	95400	511123	20898200
2006/01/17	2006	1	17	95400	95400	93800	94300	609209	20657236
2006/01/18	2006	1	18	94000	94300	90500	92800	1075021	20328648
2006/01/19	2006	1	19	92100	93200	90600	91700	844222	20087683
2006/01/20	2006	1	20	91800	92600	90000	90700	862723	19868624
2006/01/23	2006	1	23	88200	89700	86900	88200	1477679	19320978
2006/01/24	2006	1	24	87700	89800	86500	88500	1358450	19386695
2006/01/25	2006	1	25	89600	91200	88700	89100	1601203	19518130
2006/01/26	2006	1	26	90000	90200	85800	87400	1927636	19145731
2006/01/27	2006	1	27	84300	86900	83600	86400	4348095	18926672
2006/01/31	2006	1	31	86700	87700	85600	87200	1402083	19101919
2006/02/01	2006	2	1	86100	86900	84300	85100	1977670	18641896
2006/02/02	2006	2	2	85500	86800	84700	86500	1273915	18948578
2006/02/03	2006	2	3	85300	86100	82300	83100	1597112	18203778
2006/02/06	2006	2	6	82600	84200	81300	82400	1383359	18050437
2006/02/07	2006	2	7	82400	83300	81600	81900	994587	17940908
2006/02/08	2006	2	8	81200	82600	80000	80200	1404552	17568508
2006/02/09	2006	2	9	80600	81200	79300	80200	924058	17568508
2006/02/10	2006	2	10	81000	83200	80800	82900	1680383	18159966
2006/02/13	2006	2	13	84400	84500	82300	83000	1114486	18181872
2006/02/14	2006	2	14	83300	83400	81700	82800	1120964	18138061
2006/02/15	2006	2	15	84300	84300	80000	81000	1230596	17743755
2006/02/16	2006	2	16	80500	81000	79400	79900	1110763	17502790
2006/02/17	2006	2	17	80300	80900	78100	80000	1511608	17524696
2006/02/20	2006	2	20	79600	81000	78700	80800	963866	17699943
2006/02/21	2006	2	21	80900	82100	80600	81600	963014	17875190
2006/02/22	2006	2	22	81700	82600	80200	82000	741736	17962814
2006/02/23	2006	2	23	82700	84900	82400	84000	1583651	18400931
2006/02/24	2006	2	24	84500	85900	83900	84900	794730	18598084
2006/02/27	2006	2	27	85200	85300	83500	84100	463579	18422837
2006/02/28	2006	2	28	84500	84500	82600	83100	682026	18203778
2006/03/02	2006	3	2	83900	83900	82100	82100	731547	17984719
2006/03/03	2006	3	3	83000	84200	82600	83600	1363014	18313307
2006/03/06	2006	3	6	83100	83200	81200	81700	1093776	17897096
2006/03/07	2006	3	7	81700	81900	79800	80000	1078803	17524696
2006/03/08	2006	3	8	79400	81000	79200	80000	723691	17524696
2006/03/09	2006	3	9	80000	82100	80000	80700	1058619	17678037
2006/03/10	2006	3	10	81000	82700	80500	81200	823107	17787567
2006/03/13	2006	3	13	82500	83300	82500	83200	760798	18225684
2006/03/14	2006	3	14	85000	85100	83300	83700	1055407	18335213
2006/03/15	2006	3	15	84100	85000	83500	83700	849868	18335213
2006/03/16	2006	3	16	85000	85000	83300	83300	773335	18247590
2006/03/17	2006	3	17	83500	84200	83200	83600	700029	18313307
2006/03/20	2006	3	20	83200	83700	82800	83000	715431	18181872
2006/03/21	2006	3	21	83000	83100	81600	82200	747041	18006625
2006/03/22	2006	3	22	82000	82000	80500	80700	768721	17678037
2006/03/23	2006	3	23	80900	81300	80000	80900	700308	17721849
2006/03/24	2006	3	24	80600	81400	80200	81400	701767	17831378
2006/03/27	2006	3	27	78400	79600	78000	79300	1548770	17371355
2006/03/28	2006	3	28	79000	81800	78900	81300	867722	17809472
2006/03/29	2006	3	29	80200	81900	80200	81300	413415	17809472
2006/03/30	2006	3	30	81300	82000	80900	81900	503340	17940908
2006/03/31	2006	3	31	81900	82200	80800	81700	595873	17897096
2006/04/03	2006	4	3	81700	82800	80300	82400	791510	18050437
2006/04/04	2006	4	4	83600	85900	83600	85100	1604826	18641896
2006/04/05	2006	4	5	86300	88500	86000	88000	2476918	19277166
2006/04/06	2006	4	6	88000	88000	86600	87200	1051203	19101919
2006/04/07	2006	4	7	87200	87400	85800	86100	1275798	18860954
2006/04/10	2006	4	10	85000	86300	84900	86000	599533	18839048
2006/04/11	2006	4	11	85100	86000	84800	85000	615184	18619990
2006/04/12	2006	4	12	85000	85400	84000	85000	463570	18619990
2006/04/13	2006	4	13	85500	86100	85200	86100	549793	18860954
2006/04/14	2006	4	14	86700	88100	86000	87600	883354	19189542
2006/04/17	2006	4	17	87900	88100	87600	88000	714510	19277166
2006/04/18	2006	4	18	87500	88100	87000	88000	592247	19277166
2006/04/19	2006	4	19	87900	91100	87700	88200	1677704	19320978
2006/04/20	2006	4	20	88000	90000	87400	89700	979133	19649566
2006/04/21	2006	4	21	90700	90900	88000	88000	1268816	19277166
2006/04/24	2006	4	24	86600	86700	83900	85100	2160222	18641896
2006/04/25	2006	4	25	84900	85500	83500	85400	1533967	18707613
2006/04/26	2006	4	26	85700	87000	83100	87000	1192874	19058107
2006/04/27	2006	4	27	85900	85900	83700	84400	2211073	18488554
2006/04/28	2006	4	28	83500	83700	81900	82900	1720070	18159966
2006/05/02	2006	5	2	81500	82000	80100	81300	1612958	17809472
2006/05/03	2006	5	3	80500	83500	80300	80300	1256559	17590414
2006/05/04	2006	5	4	80000	83100	79200	81900	1704624	17940908
2006/05/08	2006	5	8	83600	85000	83200	85000	1601696	18619990
2006/05/09	2006	5	9	85300	85400	84100	84700	670432	18554272
2006/05/10	2006	5	10	84500	84500	83000	84200	659747	18444743
2006/05/11	2006	5	11	83100	83900	82200	83500	969055	18291402
2006/05/12	2006	5	12	82000	82800	81500	82800	643825	18138061
2006/05/15	2006	5	15	81300	82000	80900	81200	1157469	17787567
2006/05/16	2006	5	16	81300	82100	80500	81300	1457256	17809472
2006/05/17	2006	5	17	82000	83500	81900	82700	1362708	18116155
2006/05/18	2006	5	18	80100	81700	80100	81200	1080554	17787567
2006/05/19	2006	5	19	81400	82300	78900	81300	980611	17809472
2006/05/22	2006	5	22	80000	80600	78600	78700	1856167	17239920
2006/05/23	2006	5	23	77000	77900	76000	76800	1658780	16823708
2006/05/24	2006	5	24	75300	76400	74700	76200	1801390	16692273
2006/05/25	2006	5	25	76500	77300	74500	74600	1761295	16341779
2006/05/26	2006	5	26	74900	76400	74800	75500	964658	16538932
2006/05/29	2006	5	29	77000	78300	76500	77200	1049081	16911332
2006/05/30	2006	5	30	76300	76800	73500	73500	1632952	16100815
2006/06/01	2006	6	1	72600	74800	70900	70900	2186088	15531262
2006/06/02	2006	6	2	72900	73100	71600	72100	1864408	15794132
2006/06/05	2006	6	5	73500	77000	73500	77000	2371745	16867520
2006/06/07	2006	6	7	75000	77900	75000	76300	1473283	16714179
2006/06/08	2006	6	8	76600	77700	75000	75000	1381550	16429403
2006/06/09	2006	6	9	75800	76400	74100	76400	1001873	16736085
2006/06/12	2006	6	12	76000	76300	74800	75500	962534	16538932
2006/06/13	2006	6	13	74000	74400	71700	72100	1588257	15794132
2006/06/14	2006	6	14	71000	73400	70200	73000	1381297	15991285
2006/06/15	2006	6	15	73900	75100	73300	73900	988701	16188438
2006/06/16	2006	6	16	76100	77800	75400	77600	1602697	16998955
2006/06/19	2006	6	19	77000	79100	76300	78500	860686	17196108
2006/06/20	2006	6	20	77500	78000	74300	74300	1017940	16276062
2006/06/21	2006	6	21	74300	75300	73200	74800	551089	16385591
2006/06/22	2006	6	22	76100	77100	76000	76000	776162	16648461
2006/06/23	2006	6	23	76900	77000	74800	77000	548147	16867520
2006/06/26	2006	6	26	76000	76900	75000	76800	691884	16823708
2006/06/27	2006	6	27	77100	78300	76200	77900	945640	17064673
2006/06/28	2006	6	28	76500	79100	75600	78000	1124790	17086579
2006/06/29	2006	6	29	79500	79800	78500	79500	1075408	17415167
2006/06/30	2006	6	30	81000	81200	80200	80600	1009643	17656131
2006/07/03	2006	7	3	80500	80600	78600	79600	1010128	17437073
2006/07/04	2006	7	4	79200	79600	77700	78200	1225584	17130390
2006/07/05	2006	7	5	77000	78200	76600	77600	733214	16998955
2006/07/06	2006	7	6	77000	77500	76100	76500	625550	16757991
2006/07/07	2006	7	7	76900	77400	75900	76300	672208	16714179
2006/07/10	2006	7	10	75900	77200	74800	77100	949417	16889426
2006/07/11	2006	7	11	77000	77000	75500	76200	898848	16692273
2006/07/12	2006	7	12	76400	76400	74200	74500	1372248	16319873
2006/07/13	2006	7	13	72500	73500	71900	72300	1753452	15837944
2006/07/14	2006	7	14	71000	71100	69700	70000	1724921	15334109
2006/07/18	2006	7	18	68300	70400	68100	70000	1316148	15334109
2006/07/19	2006	7	19	70000	70800	69700	70600	543700	15465544
2006/07/20	2006	7	20	71700	73000	71000	72300	955064	15837944
2006/07/21	2006	7	21	71400	73600	71200	72800	919849	15947474
2006/07/24	2006	7	24	72600	73000	71700	72100	732719	15794132
2006/07/25	2006	7	25	72400	74000	72300	73700	1160049	16144626
2006/07/26	2006	7	26	74000	74400	73300	74200	687911	16254156
2006/07/27	2006	7	27	75000	75400	74100	74400	1150651	16297967
2006/07/28	2006	7	28	74100	74600	72300	73300	1186072	16057003
2006/07/31	2006	7	31	74200	74300	73000	73100	617047	16013191
2006/08/01	2006	8	1	73100	74800	73100	74000	1130447	16210344
2006/08/02	2006	8	2	73500	76900	73400	76900	2068088	16845614
2006/08/03	2006	8	3	77100	78100	77000	77100	1393907	16889426
2006/08/04	2006	8	4	76900	78100	76600	77100	936092	16889426
2006/08/07	2006	8	7	77800	79000	76700	76700	783022	16801802
2006/08/08	2006	8	8	76700	78100	76600	77400	666846	16955144
2006/08/09	2006	8	9	77400	78400	76900	77400	680093	16955144
2006/08/10	2006	8	10	77200	77900	76000	76700	639628	16801802
2006/08/11	2006	8	11	77200	77700	75300	75500	750911	16538932
2006/08/14	2006	8	14	75200	76300	74800	76000	521996	16648461
2006/08/16	2006	8	16	76800	78700	76600	78200	1554312	17130390
2006/08/17	2006	8	17	79000	80200	78100	78700	1260523	17239920
2006/08/18	2006	8	18	78800	79100	77800	78300	914213	17152296
2006/08/21	2006	8	21	78500	79200	77300	78100	1039487	17108485
2006/08/22	2006	8	22	78100	79100	78000	78400	630651	17174202
2006/08/23	2006	8	23	78900	79200	78000	78100	860839	17108485
2006/08/24	2006	8	24	77800	78800	77800	78600	573982	17218014
2006/08/25	2006	8	25	78300	79600	78300	79200	622678	17349449
2006/08/28	2006	8	28	79600	80000	79100	79300	643658	17371355
2006/08/29	2006	8	29	80000	80100	79400	79800	793630	17480884
2006/08/30	2006	8	30	80000	80000	78400	79300	554592	17371355
2006/08/31	2006	8	31	79600	81600	79100	81000	1235780	17743755
2006/09/01	2006	9	1	81200	82400	80700	82200	1233236	18006625
2006/09/04	2006	9	4	82800	83700	82400	83000	1004999	18181872
2006/09/05	2006	9	5	83000	84500	82500	84500	632429	18510460
2006/09/06	2006	9	6	83900	83900	82400	83400	1194497	18269496
2006/09/07	2006	9	7	82100	82500	81500	82500	844022	18072343
2006/09/08	2006	9	8	81500	82300	81500	81800	586787	17919002
2006/09/11	2006	9	11	81800	81900	80100	80300	1009448	17590414
2006/09/12	2006	9	12	80000	81500	79600	80600	511437	17656131
2006/09/13	2006	9	13	81900	82000	81200	81200	407806	17787567
2006/09/14	2006	9	14	81200	83000	81100	82500	1260078	18072343
2006/09/15	2006	9	15	82800	84200	82400	84000	813979	18400931
2006/09/18	2006	9	18	83500	85400	83500	85400	881040	18707613
2006/09/19	2006	9	19	85400	86200	84700	85300	617850	18685707
2006/09/20	2006	9	20	84700	84800	83000	84000	832134	18400931
2006/09/21	2006	9	21	84900	85100	82800	83000	903527	18181872
2006/09/22	2006	9	22	81800	82000	80000	80800	1599214	17699943
2006/09/25	2006	9	25	80800	81600	79900	81500	611690	17853284
2006/09/26	2006	9	26	81900	82000	79900	80400	563345	17612320
2006/09/27	2006	9	27	80400	81500	80000	81400	755733	17831378
2006/09/28	2006	9	28	81400	81900	80800	81400	678763	17831378
2006/09/29	2006	9	29	81500	81700	80300	81000	789465	17743755
2006/10/02	2006	10	2	80500	81500	80400	80600	552302	17656131
2006/10/04	2006	10	4	80000	80700	79000	79200	1160130	17349449
2006/10/09	2006	10	9	80000	80500	77700	78000	1966874	17086579
2006/10/10	2006	10	10	77800	79000	77600	78300	725370	17152296
2006/10/11	2006	10	11	78000	78300	76900	77600	997832	16998955
2006/10/12	2006	10	12	77400	78500	77100	78500	1199511	17196108
2006/10/13	2006	10	13	79000	79400	78700	79100	1279181	17327543
2006/10/16	2006	10	16	78800	79000	77700	78000	1433759	17086579
2006/10/17	2006	10	17	78200	78300	76800	77600	1082834	16998955
2006/10/18	2006	10	18	76600	77400	76400	77200	895341	16911332
2006/10/19	2006	10	19	77500	77600	76200	76500	572364	16757991
2006/10/20	2006	10	20	76400	77200	76400	76500	671722	16757991
2006/10/23	2006	10	23	77100	77900	77000	77800	1189046	17042767
2006/10/24	2006	10	24	78500	79200	78200	78400	748871	17174202
2006/10/25	2006	10	25	78400	78900	77800	78500	468921	17196108
2006/10/26	2006	10	26	78900	79900	76800	77900	2245152	17064673
2006/10/27	2006	10	27	77300	77500	75800	76100	1488186	16670367
2006/10/30	2006	10	30	75900	75900	74400	75000	1144194	16429403
2006/10/31	2006	10	31	74500	76600	74500	76600	1050677	16779897
2006/11/01	2006	11	1	76100	76700	75100	76500	753531	16757991
2006/11/02	2006	11	2	75300	75800	74600	74900	2117364	16407497
2006/11/03	2006	11	3	74600	75100	73200	73700	1724108	16144626
2006/11/06	2006	11	6	73300	73400	72000	72100	1493664	15794132
2006/11/07	2006	11	7	72600	73000	72100	72500	857093	15881756
2006/11/08	2006	11	8	72700	74000	72600	73500	1046052	16100815
2006/11/09	2006	11	9	73500	75000	73500	74900	1040734	16407497
2006/11/10	2006	11	10	74800	74800	73900	73900	601934	16188438
2006/11/13	2006	11	13	73700	74200	72800	74200	887497	16254156
2006/11/14	2006	11	14	74500	75200	74300	74800	796423	16385591
2006/11/15	2006	11	15	74900	75600	74800	75500	688863	16538932
2006/11/16	2006	11	16	75700	75800	74500	74800	548556	16385591
2006/11/17	2006	11	17	74800	74900	73900	74700	582543	16363685
2006/11/20	2006	11	20	74100	74300	72600	73000	1299272	15991285
2006/11/21	2006	11	21	72300	72500	70300	70300	3408322	15399827
2006/11/22	2006	11	22	70500	71600	70200	71000	1817636	15553168
2006/11/23	2006	11	23	70500	70700	68900	69300	2490907	15180768
2006/11/24	2006	11	24	69100	70300	69100	69700	1515865	15268392
2006/11/27	2006	11	27	69600	70000	69100	69400	1758801	15202674
2006/11/28	2006	11	28	68500	69800	68300	69700	1083579	15268392
2006/11/29	2006	11	29	69700	70900	69600	70800	1035413	15509356
2006/11/30	2006	11	30	70800	71600	69900	70400	1611824	15421733
2006/12/01	2006	12	1	70400	71600	70300	70600	1894241	15465544
2006/12/04	2006	12	4	70600	70600	69700	70000	679653	15334109
2006/12/05	2006	12	5	70100	70400	69000	69000	1009085	15115050
2006/12/06	2006	12	6	68800	68800	67100	67300	1994929	14742651
2006/12/07	2006	12	7	66500	67000	65400	65800	2854288	14414063
2006/12/08	2006	12	8	64900	65200	64300	64900	1760445	14216910
2006/12/11	2006	12	11	64600	65600	64500	64700	1307221	14173098
2006/12/12	2006	12	12	64600	65400	64600	64900	948602	14216910
2006/12/13	2006	12	13	64700	66400	64700	65700	1275365	14392157
2006/12/14	2006	12	14	66000	67800	66000	67800	2120604	14852180
2006/12/15	2006	12	15	67900	68000	67300	67800	962886	14852180
2006/12/18	2006	12	18	68700	68700	67400	67700	855620	14830274
2006/12/19	2006	12	19	68000	68300	67600	68000	690049	14923705
2006/12/20	2006	12	20	67800	68900	67700	68500	796909	15033438
2006/12/21	2006	12	21	68900	69100	68400	68500	877815	15033438
2006/12/22	2006	12	22	68200	69100	67800	68400	728928	15011492
2006/12/26	2006	12	26	68400	68900	67400	68300	838897	14989545
2006/12/27	2006	12	27	68000	68000	66900	67300	627219	14770079
2006/12/28	2006	12	28	67300	67900	66600	67400	577705	14792026
2007/01/02	2007	1	2	67700	67900	67300	67500	685546	14813972
2007/01/03	2007	1	3	67700	68600	67500	67600	874422	14835919
2007/01/04	2007	1	4	67500	67500	66100	66700	1241442	14638399
2007/01/05	2007	1	5	66100	66900	65100	65300	1586010	14331146
2007/01/08	2007	1	8	64000	64900	64000	64900	886974	14243360
2007/01/09	2007	1	9	64900	66000	64000	64500	1190861	14155573
2007/01/10	2007	1	10	64000	64400	62900	63500	1094031	13936107
2007/01/11	2007	1	11	63400	64600	63400	63900	730780	14023894
2007/01/12	2007	1	12	64500	65000	63700	63900	1525790	14023894
2007/01/15	2007	1	15	64200	64300	63600	64100	825325	14067787
2007/01/16	2007	1	16	63800	65800	63700	65400	1827115	14353093
2007/01/17	2007	1	17	66000	66300	64800	65200	1177628	14309200
2007/01/18	2007	1	18	65900	65900	64800	65100	750181	14287253
2007/01/19	2007	1	19	64900	64900	63900	64100	891958	14067787
2007/01/22	2007	1	22	63900	65400	63700	64600	619116	14177520
2007/01/23	2007	1	23	64200	65200	64200	64800	519878	14221413
2007/01/24	2007	1	24	65500	67100	65400	67000	1751339	14704239
2007/01/25	2007	1	25	68000	68000	65800	66500	966103	14594506
2007/01/26	2007	1	26	65500	67100	65400	66400	794870	14572559
2007/01/29	2007	1	29	66500	67600	66200	66200	1071146	14528666
2007/01/30	2007	1	30	66700	67300	66500	66800	467571	14660346
2007/01/31	2007	1	31	66900	68200	66800	67100	735910	14726186
2007/02/01	2007	2	1	67000	68700	67000	68000	1210336	14923705
2007/02/02	2007	2	2	68600	70100	68300	69800	2066945	15318745
2007/02/05	2007	2	5	69900	69900	67600	69800	1763378	15318745
2007/02/06	2007	2	6	69800	69800	68000	69000	1248838	15143172
2007/02/07	2007	2	7	69000	69500	68300	68900	701573	15121225
2007/02/08	2007	2	8	68700	68900	67500	67700	1265964	14857865
2007/02/09	2007	2	9	67300	68600	67300	68000	643128	14923705
2007/02/12	2007	2	12	67300	69000	67300	68700	711128	15077332
2007/02/13	2007	2	13	68000	69000	67700	68700	649397	15077332
2007/02/14	2007	2	14	69800	70400	69300	70000	1247322	15362638
2007/02/15	2007	2	15	71000	71000	70100	70200	763871	15406531
2007/02/16	2007	2	16	70900	72100	70300	71600	1524960	15713784
2007/02/20	2007	2	20	72000	73200	71900	72600	1250386	15933250
2007/02/21	2007	2	21	73700	74100	72700	73000	1317144	16021037
2007/02/22	2007	2	22	73300	73400	72000	72400	1260848	15889357
2007/02/23	2007	2	23	72100	72400	71000	71900	1592999	15779624
2007/02/26	2007	2	26	71000	71200	69900	70900	1763187	15560157
2007/02/27	2007	2	27	71000	71000	69300	70100	1091087	15384584
2007/02/28	2007	2	28	68000	69500	67900	69000	1169635	15143172
2007/03/02	2007	3	2	68500	69900	68400	68800	1920391	15099278
2007/03/05	2007	3	5	67900	69200	67700	68300	1670998	14989545
2007/03/06	2007	3	6	68700	69600	68700	68800	1121896	15099278
2007/03/07	2007	3	7	69300	69300	68100	68500	1151881	15033438
2007/03/08	2007	3	8	67900	68000	67300	67600	1519234	14835919
2007/03/09	2007	3	9	68200	68400	67300	67700	1172525	14857865
2007/03/12	2007	3	12	68000	69200	67800	68700	937437	15077332
2007/03/13	2007	3	13	68900	69000	68200	68600	629245	15055385
2007/03/14	2007	3	14	67500	68200	67400	67900	560293	14901759
2007/03/15	2007	3	15	68200	68800	67700	68400	591959	15011492
2007/03/16	2007	3	16	68800	68800	68000	68400	479497	15011492
2007/03/19	2007	3	19	68500	69000	68100	68500	475318	15033438
2007/03/20	2007	3	20	68700	68700	67500	67800	830538	14879812
2007/03/21	2007	3	21	68000	68200	67200	67600	775960	14835919
2007/03/22	2007	3	22	68000	68200	67000	67300	1068034	14770079
2007/03/23	2007	3	23	67000	67500	66000	66700	1287545	14638399
2007/03/26	2007	3	26	66200	66600	65600	66300	1020431	14550613
2007/03/27	2007	3	27	66000	67200	65600	66300	739105	14550613
2007/03/28	2007	3	28	65800	66200	65000	65400	1501627	14353093
2007/03/29	2007	3	29	65400	66100	65100	65500	897332	14375040
2007/03/30	2007	3	30	65900	66800	65500	66100	1089786	14506719
2007/04/02	2007	4	2	67800	69700	67600	68300	3265362	14989545
2007/04/03	2007	4	3	69000	69100	67700	68000	1164005	14923705
2007/04/04	2007	4	4	68100	68300	66800	67200	1622717	14748132
2007/04/05	2007	4	5	67300	67900	66300	66500	1257232	14594506
2007/04/06	2007	4	6	66500	66700	65300	65900	1622198	14462826
2007/04/09	2007	4	9	65900	66500	65400	65800	1170234	14440880
2007/04/10	2007	4	10	66000	66600	65600	65700	958315	14418933
2007/04/11	2007	4	11	65700	66900	65700	66300	1016630	14550613
2007/04/12	2007	4	12	66300	66300	65100	65700	1610709	14418933
2007/04/13	2007	4	13	65400	65800	65100	65300	1231740	14331146
2007/04/16	2007	4	16	65000	65700	64600	64800	1469633	14221413
2007/04/17	2007	4	17	65300	65500	64700	65000	1081098	14265307
2007/04/18	2007	4	18	65300	65600	64600	64800	909994	14221413
2007/04/19	2007	4	19	64600	64800	63800	64300	1359337	14111680
2007/04/20	2007	4	20	64000	64300	62800	63200	2446018	13870267
2007/04/23	2007	4	23	63500	63700	62600	63100	1549748	13848321
2007/04/24	2007	4	24	62800	62900	61700	62000	2019024	13606908
2007/04/25	2007	4	25	61900	62000	60100	60500	2810663	13277708
2007/04/26	2007	4	26	60600	61700	60100	60100	2350321	13189922
2007/04/27	2007	4	27	60100	60100	58000	58000	2500088	12729043
2007/04/30	2007	4	30	58700	60100	58500	59300	2148154	13014349
2007/05/02	2007	5	2	59900	62000	59800	61600	2754661	13519121
2007/05/03	2007	5	3	62400	62700	61000	61900	1886786	13584961
2007/05/04	2007	5	4	62400	62500	61600	62200	1106297	13650801
2007/05/07	2007	5	7	62900	64000	62700	63000	1999917	13826374
2007/05/08	2007	5	8	62800	63000	61900	62100	1689504	13628854
2007/05/09	2007	5	9	62100	62700	61500	61800	929432	13563015
2007/05/10	2007	5	10	62000	62500	61300	61300	1234969	13453281
2007/05/11	2007	5	11	62000	63200	61300	62700	1335464	13760534
2007/05/14	2007	5	14	63500	65100	63400	64600	2297489	14177520
2007/05/15	2007	5	15	65200	66300	64900	65000	2418531	14265307
2007/05/16	2007	5	16	65400	65500	64400	64600	1107642	14177520
2007/05/17	2007	5	17	65500	66100	64500	64700	988867	14199467
2007/05/18	2007	5	18	64200	64600	63600	64000	1117658	14045840
2007/05/21	2007	5	21	65000	67000	64900	66800	3220639	14660346
2007/05/22	2007	5	22	66800	68200	66400	68000	1852341	14923705
2007/05/23	2007	5	23	68000	68000	66900	67800	859350	14879812
2007/05/25	2007	5	25	66700	67700	66400	67400	934409	14792026
2007/05/28	2007	5	28	67000	67800	67000	67400	553871	14792026
2007/05/29	2007	5	29	67100	68200	66400	66400	1130478	14572559
2007/05/30	2007	5	30	66400	66500	64600	65700	1431585	14418933
2007/05/31	2007	5	31	66000	66700	65700	65700	1013322	14418933
2007/06/01	2007	6	1	65700	67700	65500	65500	1304370	14375040
2007/06/04	2007	6	4	67400	67700	66200	67700	1729820	14857865
2007/06/05	2007	6	5	68300	69400	67300	69000	2159825	15143172
2007/06/07	2007	6	7	69000	71000	68200	70800	2532228	15538211
2007/06/08	2007	6	8	70000	72700	69500	71800	2668551	15757677
2007/06/11	2007	6	11	73000	73400	72600	72900	2312399	15999090
2007/06/12	2007	6	12	73600	73700	72000	72800	1290715	15977143
2007/06/13	2007	6	13	71700	73200	71600	72100	1277749	15823517
2007/06/14	2007	6	14	73000	74300	73000	74000	2059945	16240503
2007/06/15	2007	6	15	74500	75300	73900	74600	1546634	16372183
2007/06/18	2007	6	18	74600	75000	73800	74900	852311	16438022
2007/06/19	2007	6	19	74300	74300	72700	72700	1277615	15955197
2007/06/20	2007	6	20	72500	73700	72400	72900	1251658	15999090
2007/06/21	2007	6	21	72300	74000	72300	74000	880427	16240503
2007/06/22	2007	6	22	74000	75100	73400	74600	1239574	16372183
2007/06/25	2007	6	25	74600	77200	74400	77000	2084808	16898902
2007/06/26	2007	6	26	76500	76500	73300	73300	1729681	16086876
2007/06/27	2007	6	27	74400	75300	74000	74800	1099513	16416076
2007/06/28	2007	6	28	74200	75000	73900	74100	619059	16262449
2007/06/29	2007	6	29	73300	74200	73000	73000	1218465	16021037
2007/07/02	2007	7	2	73500	74000	72000	73700	935463	16174663
2007/07/03	2007	7	3	74600	75300	74100	74700	1075827	16394129
2007/07/04	2007	7	4	76300	77400	76000	76800	1778517	16855008
2007/07/05	2007	7	5	77000	77400	76700	76800	788091	16855008
2007/07/06	2007	7	6	76800	77100	76000	77000	622188	16898902
2007/07/09	2007	7	9	77000	77600	74700	75200	1589767	16503862
2007/07/10	2007	7	10	75300	76500	74500	75900	1160593	16657489
2007/07/11	2007	7	11	75200	76500	75000	75500	888478	16569702
2007/07/12	2007	7	12	75700	76700	75100	75100	769556	16481916
2007/07/13	2007	7	13	76200	76600	75500	75800	1207306	16635542
2007/07/16	2007	7	16	76900	79100	76000	76000	2506517	16679435
2007/07/18	2007	7	18	77000	78600	76400	76900	1797468	16876955
2007/07/19	2007	7	19	77500	78000	76200	77500	970004	17008635
2007/07/20	2007	7	20	78200	78900	76900	78400	1073611	17206154
2007/07/23	2007	7	23	78100	79100	77800	79000	1006889	17337834
2007/07/24	2007	7	24	79400	80700	78500	79900	1404731	17535354
2007/07/25	2007	7	25	79900	82800	79200	80300	2923802	17623140
2007/07/26	2007	7	26	81500	83000	81200	82000	2986806	17996233
2007/07/27	2007	7	27	81400	83000	80500	81000	2934048	17776767
2007/07/30	2007	7	30	80500	81600	79000	81200	1361597	17820660
2007/07/31	2007	7	31	82000	82200	80100	81200	1424168	17820660
2007/08/01	2007	8	1	80400	80500	75700	76900	2540350	16876955
2007/08/02	2007	8	2	78200	78900	75500	77700	1407034	17052528
2007/08/03	2007	8	3	78600	78800	76900	78000	873599	17118368
2007/08/06	2007	8	6	75900	76600	75000	76500	1199692	16789169
2007/08/07	2007	8	7	77700	77700	74800	75400	1541351	16547756
2007/08/08	2007	8	8	75500	77200	74200	76400	1621273	16767222
2007/08/09	2007	8	9	77000	78100	76500	76500	918525	16789169
2007/08/10	2007	8	10	74500	74700	72500	72500	2458988	15911303
2007/08/13	2007	8	13	72900	74400	72300	73700	900238	16174663
2007/08/14	2007	8	14	73800	74000	72800	73100	828911	16042983
2007/08/16	2007	8	16	70800	71500	69600	71500	2026684	15691837
2007/08/17	2007	8	17	73000	73000	70500	70500	1789470	15472371
2007/08/20	2007	8	20	72000	72800	71200	71800	1836349	15757677
2007/08/21	2007	8	21	72100	72900	71200	71600	1127213	15713784
2007/08/22	2007	8	22	71500	73100	71400	72300	1213243	15867410
2007/08/23	2007	8	23	73700	74200	72400	72400	1428194	15889357
2007/08/24	2007	8	24	71900	72400	69800	70000	3439882	15362638
2007/08/27	2007	8	27	70600	71300	67700	68300	2995973	14989545
2007/08/28	2007	8	28	67500	67900	66600	67300	2541305	14770079
2007/08/29	2007	8	29	66600	69300	66200	68400	2632993	15011492
2007/08/30	2007	8	30	69500	70700	69100	69300	1804022	15209011
2007/08/31	2007	8	31	69300	70300	68900	69600	1933687	15274851
2007/09/03	2007	9	3	71100	71900	70700	70700	1831162	15516264
2007/09/04	2007	9	4	71700	72400	70700	70900	1661181	15560157
2007/09/05	2007	9	5	73400	73400	71200	71400	2203862	15669891
2007/09/06	2007	9	6	71700	73000	70300	71800	1381171	15757677
2007/09/07	2007	9	7	72300	72800	70900	71600	1082904	15713784
2007/09/10	2007	9	10	69600	70000	68500	68500	2539279	15033438
2007/09/11	2007	9	11	68700	69200	68200	68500	1006027	15033438
2007/09/12	2007	9	12	69000	69200	67600	67900	992890	14901759
2007/09/13	2007	9	13	67900	68400	67100	68000	1295807	14923705
2007/09/14	2007	9	14	68500	69600	68300	68900	1318980	15121225
2007/09/17	2007	9	17	68800	69900	68500	68900	717583	15121225
2007/09/18	2007	9	18	69000	69500	67800	67900	918496	14901759
2007/09/19	2007	9	19	69800	71000	69300	71000	2628471	15582104
2007/09/20	2007	9	20	70500	72000	70200	71200	1533404	15625997
2007/09/21	2007	9	21	71300	71800	70200	70600	1374172	15494318
2007/09/27	2007	9	27	73400	73400	72100	72700	2117560	15955197
2007/09/28	2007	9	28	72600	74100	72200	73900	1732650	16218556
2007/10/01	2007	10	1	73900	74500	72500	73300	1369851	16086876
2007/10/02	2007	10	2	74000	74400	72500	72500	1845998	15911303
2007/10/04	2007	10	4	72000	72100	70700	71700	2026669	15735730
2007/10/05	2007	10	5	71200	71500	69300	69500	2160482	15252905
2007/10/08	2007	10	8	70100	70200	69100	69200	1757791	15187065
2007/10/09	2007	10	9	69000	70600	68400	69400	1153976	15230958
2007/10/10	2007	10	10	70400	71400	70000	70400	1167655	15450424
2007/10/11	2007	10	11	70000	70100	68200	68700	3215375	15077332
2007/10/12	2007	10	12	68800	68800	66200	66700	2585405	14638399
2007/10/15	2007	10	15	68000	68000	64800	65400	2464779	14353093
2007/10/16	2007	10	16	64700	64900	63000	63000	3033276	13826374
2007/10/17	2007	10	17	63900	64700	62900	64300	1920124	14111680
2007/10/18	2007	10	18	64700	66900	64700	65300	2531690	14331146
2007/10/19	2007	10	19	65200	65300	63500	65000	1341517	14265307
2007/10/22	2007	10	22	62500	64100	62000	64000	2081607	14045840
2007/10/23	2007	10	23	64100	64800	62900	64100	1309728	14067787
2007/10/24	2007	10	24	64700	65000	62700	63200	1726178	13870267
2007/10/25	2007	10	25	63800	65800	62400	65400	3262824	14353093
2007/10/26	2007	10	26	68100	68200	66200	66200	3182652	14528666
2007/10/29	2007	10	29	67500	70200	67300	70100	4222392	15384584
2007/10/30	2007	10	30	70300	72800	69500	70500	3262700	15472371
2007/10/31	2007	10	31	71500	72000	70200	71000	1247678	15582104
2007/11/01	2007	11	1	70700	70900	67500	67500	2535047	14813972
2007/11/02	2007	11	2	66300	66400	64400	64400	2885950	14133627
2007/11/05	2007	11	5	64800	65200	62900	63400	1784446	13914161
2007/11/06	2007	11	6	64100	67200	64000	67200	1889889	14748132
2007/11/07	2007	11	7	68400	69200	66600	67200	1610722	14748132
2007/11/08	2007	11	8	66100	68000	65300	66000	1459561	14484773
2007/11/09	2007	11	9	65900	68900	65800	68000	1875706	14923705
2007/11/12	2007	11	12	66800	66900	65800	66500	1724260	14594506
2007/11/13	2007	11	13	66600	68800	66300	66500	1774702	14594506
2007/11/14	2007	11	14	68900	69500	68000	69000	3125325	15143172
2007/11/15	2007	11	15	69700	73000	69100	73000	5750466	16021037
2007/11/16	2007	11	16	72600	73500	69700	70000	3064451	15362638
2007/11/19	2007	11	19	71200	72700	68900	68900	2197426	15121225
2007/11/20	2007	11	20	67800	69300	66700	68300	2071745	14989545
2007/11/21	2007	11	21	68400	69000	63700	63700	2791419	13980000
2007/11/22	2007	11	22	63700	67500	63700	67500	2367135	14813972
2007/11/23	2007	11	23	68000	71500	68000	71500	3100310	15691837
2007/11/26	2007	11	26	72600	74000	69700	71400	3056082	15669891
2007/11/27	2007	11	27	70300	72200	69100	71500	2200256	15691837
2007/11/28	2007	11	28	71900	73000	68300	68300	2926725	14989545
2007/11/29	2007	11	29	69600	71000	68800	69700	1987927	15296798
2007/11/30	2007	11	30	70500	71000	68900	69300	1682292	15209011
2007/12/03	2007	12	3	69200	69500	67300	67600	1674329	14835919
2007/12/04	2007	12	4	68000	70800	68000	70800	2299273	15538211
2007/12/05	2007	12	5	70800	72500	70800	72000	2384352	15801570
2007/12/06	2007	12	6	73500	74400	73100	73900	3174042	16218556
2007/12/07	2007	12	7	74500	74500	72900	73500	1533106	16130770
2007/12/10	2007	12	10	73900	74400	72600	72900	1192504	15999090
2007/12/11	2007	12	11	73500	74100	72000	74000	1543578	16240503
2007/12/12	2007	12	12	72700	74000	71700	74000	1645916	16240503
2007/12/13	2007	12	13	74000	74300	72300	73800	2099459	16196610
2007/12/14	2007	12	14	73000	74000	71400	72300	1634832	15867410
2007/12/17	2007	12	17	71900	73200	69500	69500	1425373	15252905
2007/12/18	2007	12	18	68500	72200	68300	72200	1357338	15874889
2007/12/20	2007	12	20	72500	73100	71000	71200	1333032	15655015
2007/12/21	2007	12	21	71000	73000	70100	73000	1323049	16050788
2007/12/24	2007	12	24	73900	74400	73500	73900	1204002	16248674
2007/12/26	2007	12	26	74400	74500	72600	72600	854029	15962838
2007/12/27	2007	12	27	72500	72900	70700	71000	1157202	15611040
2007/12/28	2007	12	28	70400	72200	70300	71600	1020931	15742965
2008/01/02	2008	1	2	71400	71600	68500	68500	2284789	15061356
2008/01/03	2008	1	3	68000	71200	67500	71000	1651710	15611040
2008/01/04	2008	1	4	71300	71300	69600	70400	1096641	15479116
2008/01/07	2008	1	7	67800	69400	67600	68500	1560047	15061356
2008/01/08	2008	1	8	69300	70300	68800	69100	1187210	15193280
2008/01/09	2008	1	9	68000	68800	66800	68800	1429774	15127318
2008/01/10	2008	1	10	69200	69600	67500	67600	973198	14863469
2008/01/11	2008	1	11	68900	69400	66100	66100	1809026	14533659
2008/01/14	2008	1	14	66100	67000	64400	67000	1894846	14731545
2008/01/15	2008	1	15	66100	66800	63000	63000	3024901	13852050
2008/01/16	2008	1	16	62300	64300	61900	62300	1769147	13698138
2008/01/17	2008	1	17	63300	64900	62900	64400	1563838	14159873
2008/01/18	2008	1	18	63500	66200	62700	65800	1751443	14467697
2008/01/21	2008	1	21	65800	68000	64500	67400	2641503	14819495
2008/01/22	2008	1	22	65100	68400	64900	67200	2930637	14775520
2008/01/23	2008	1	23	69300	70800	68100	69000	2876172	15171293
2008/01/24	2008	1	24	69900	71900	69300	70800	2951708	15567066
2008/01/25	2008	1	25	72000	74000	71500	72000	3212450	15830914
2008/01/28	2008	1	28	71000	71800	69300	69500	2029454	15281230
2008/01/29	2008	1	29	71400	73000	70300	73000	3176929	16050788
2008/01/30	2008	1	30	72900	74600	71600	72800	3098651	16006813
2008/01/31	2008	1	31	72900	73800	71900	73400	1744186	16138738
2008/02/01	2008	2	1	74200	74300	70500	71200	2368719	15655015
2008/02/04	2008	2	4	72000	72200	70600	71300	2352941	15677003
2008/02/05	2008	2	5	71400	72000	70800	71100	1184161	15633028
2008/02/11	2008	2	11	69500	69900	68300	68400	2155012	15039368
2008/02/12	2008	2	12	68800	69200	67700	69000	1437598	15171293
2008/02/13	2008	2	13	69000	69300	67000	67500	2044812	14841482
2008/02/14	2008	2	14	68300	69500	68200	69500	1207176	15281230
2008/02/15	2008	2	15	68500	69200	67900	69100	1140800	15193280
2008/02/18	2008	2	18	69300	69500	68200	68800	909628	15127318
2008/02/19	2008	2	19	69000	69200	68200	68900	1011049	15149305
2008/02/20	2008	2	20	67500	68100	66500	67200	1951383	14775520
2008/02/21	2008	2	21	67500	67700	66500	67100	939317	14753533
2008/02/22	2008	2	22	66400	66500	65100	66300	1739015	14577633
2008/02/25	2008	2	25	66800	66900	65800	66400	1331773	14599621
2008/02/26	2008	2	26	66900	67000	65500	66100	1442289	14533659
2008/02/27	2008	2	27	66300	67900	66100	67600	1675520	14863469
2008/02/28	2008	2	28	68100	68700	67600	68400	1109967	15039368
2008/02/29	2008	2	29	67700	68300	66800	66800	1128677	14687570
2008/03/03	2008	3	3	65400	67200	65000	66700	1427504	14665583
2008/03/04	2008	3	4	67100	67300	65800	66100	1090337	14533659
2008/03/05	2008	3	5	66100	66200	65100	65900	1163390	14489684
2008/03/06	2008	3	6	65800	66300	65100	65800	1120761	14467697
2008/03/07	2008	3	7	65100	65400	64100	64500	1906127	14181861
2008/03/10	2008	3	10	63900	65400	63800	64100	1390731	14093911
2008/03/11	2008	3	11	63700	68500	63700	67800	3715062	14907444
2008/03/12	2008	3	12	69800	69900	67800	67800	2071900	14907444
2008/03/13	2008	3	13	67800	68200	65900	66600	1925524	14643596
2008/03/14	2008	3	14	66700	69600	66700	69300	3476900	15237255
2008/03/17	2008	3	17	69900	70700	69100	70500	3094503	15501103
2008/03/18	2008	3	18	70500	71000	69100	70300	2164615	15457129
2008/03/19	2008	3	19	71400	72300	70900	71800	2550245	15786939
2008/03/20	2008	3	20	71200	73800	71100	72700	2419918	15984826
2008/03/21	2008	3	21	73000	73300	71700	72500	1751804	15940851
2008/03/24	2008	3	24	72500	74100	71600	73400	1759435	16138738
2008/03/25	2008	3	25	74400	76600	74000	76000	4522744	16710409
2008/03/26	2008	3	26	76000	76600	74900	74900	1903796	16468548
2008/03/27	2008	3	27	74300	77300	74200	76900	1959627	16908296
2008/03/28	2008	3	28	76700	80000	76200	78500	2069891	17260094
2008/03/31	2008	3	31	78700	79800	77500	78900	1489564	17348043
2008/04/01	2008	4	1	78200	79800	77900	78500	1164289	17260094
2008/04/02	2008	4	2	80300	81100	79800	81100	2164539	17831766
2008/04/03	2008	4	3	80500	81800	79900	80600	2022833	17721829
2008/04/04	2008	4	4	80600	80600	77600	78200	2453086	17194132
2008/04/07	2008	4	7	77600	79400	77600	78000	1686510	17150157
2008/04/08	2008	4	8	77500	77900	76100	77000	1659608	16930283
2008/04/10	2008	4	10	76200	79100	76200	78600	1755736	17282081
2008/04/11	2008	4	11	79200	82400	79100	82300	3261862	18095614
2008/04/14	2008	4	14	80900	82400	80600	82000	1471957	18029652
2008/04/15	2008	4	15	81200	81300	79600	80500	1320856	17699842
2008/04/16	2008	4	16	80600	80600	79000	79500	1309496	17479968
2008/04/17	2008	4	17	80300	81600	79700	80700	898066	17743816
2008/04/18	2008	4	18	81300	82000	80900	81000	1353429	17809778
2008/04/21	2008	4	21	82200	85000	82100	84500	2458186	18579337
2008/04/22	2008	4	22	84000	86000	83100	84300	1953256	18535362
2008/04/23	2008	4	23	83400	85200	82600	83000	2426572	18249526
2008/04/24	2008	4	24	83400	83400	79500	79600	3277587	17501955
2008/04/25	2008	4	25	81100	83000	80800	83000	2224808	18249526
2008/04/28	2008	4	28	83600	84900	83100	83500	1572462	18359463
2008/04/29	2008	4	29	83600	85500	82400	83800	1477216	18425425
2008/04/30	2008	4	30	84000	84900	82800	84600	994312	18601324
2008/05/02	2008	5	2	85800	87000	85200	85900	2090643	18887160
2008/05/06	2008	5	6	85900	86800	84600	86100	1180014	18931135
2008/05/07	2008	5	7	86800	89800	86700	88500	2267788	19458832
2008/05/08	2008	5	8	87500	89100	87100	89100	1348131	19590756
2008/05/09	2008	5	9	89200	89300	86600	88000	1526404	19348895
2008/05/13	2008	5	13	87100	89000	86300	88200	1146620	19392870
2008/05/14	2008	5	14	88500	90000	87300	88600	1328211	19480819
2008/05/15	2008	5	15	88600	90400	88500	89600	1659467	19700693
2008/05/16	2008	5	16	90300	91400	88200	89000	1482330	19568769
2008/05/19	2008	5	19	88300	89700	87000	88200	1428434	19392870
2008/05/20	2008	5	20	89100	89500	86100	87100	1471334	19151009
2008/05/21	2008	5	21	85300	86100	84400	85900	1410618	18887160
2008/05/22	2008	5	22	84600	87200	83300	86200	1754520	18953122
2008/05/23	2008	5	23	86200	87300	85100	86000	874825	18909147
2008/05/26	2008	5	26	84800	84900	83300	84200	1253046	18513375
2008/05/27	2008	5	27	84000	84500	82600	83400	1544124	18337476
2008/05/28	2008	5	28	82700	83000	81300	81800	1598531	17985677
2008/05/29	2008	5	29	82200	84000	82000	83500	1307117	18359463
2008/05/30	2008	5	30	84500	84700	83400	84000	806609	18469400
2008/06/02	2008	6	2	83000	83800	82000	83400	1213470	18337476
2008/06/03	2008	6	3	82500	82700	79300	79300	2370313	17435993
2008/06/04	2008	6	4	79400	80700	78600	80100	1671999	17611892
2008/06/05	2008	6	5	80800	81900	79700	80900	1221304	17787791
2008/06/09	2008	6	9	78500	81300	78400	80800	1574574	17765804
2008/06/10	2008	6	10	80500	80700	77900	78700	1365084	17304069
2008/06/11	2008	6	11	78500	80000	77900	79600	984134	17501955
2008/06/12	2008	6	12	79100	79300	77800	78500	1362031	17260094
2008/06/13	2008	6	13	77900	80600	77900	79600	998447	17501955
2008/06/16	2008	6	16	80700	82300	80500	81000	1165753	17809778
2008/06/17	2008	6	17	81500	82400	80400	81200	912231	17853753
2008/06/18	2008	6	18	81200	81400	79600	81200	798477	17853753
2008/06/19	2008	6	19	80200	80700	78900	79400	898745	17457980
2008/06/20	2008	6	20	80100	80300	77600	78200	920402	17194132
2008/06/23	2008	6	23	76900	77800	76100	76700	1294679	16864321
2008/06/24	2008	6	24	76100	78100	75600	76300	1145840	16776372
2008/06/25	2008	6	25	76000	76200	73900	76200	1558615	16754384
2008/06/26	2008	6	26	75700	77200	75400	76600	828255	16842334
2008/06/27	2008	6	27	74200	74500	72500	72500	1966760	15940851
2008/06/30	2008	6	30	72000	73000	70900	71000	1599581	15611040
2008/07/01	2008	7	1	71200	73900	70700	73900	1432361	16248674
2008/07/02	2008	7	2	73200	74500	72500	73500	1365566	16160725
2008/07/03	2008	7	3	72000	72200	70200	70200	2829123	15435141
2008/07/04	2008	7	4	70600	72700	70400	71800	1588235	15786939
2008/07/07	2008	7	7	70800	72000	69500	71100	1474470	15633028
2008/07/08	2008	7	8	71100	71300	68800	69000	1103651	15171293
2008/07/09	2008	7	9	70600	71500	68200	68900	1590443	15149305
2008/07/10	2008	7	10	67200	68700	66400	67800	2249774	14907444
2008/07/11	2008	7	11	68000	71400	67900	71200	1676675	15655015
2008/07/14	2008	7	14	70900	71900	70000	70400	776793	15479116
2008/07/15	2008	7	15	69500	69800	67000	67400	1390922	14819495
2008/07/16	2008	7	16	67800	68500	66200	67400	1512455	14819495
2008/07/17	2008	7	17	69400	69600	68500	68500	1398337	15061356
2008/07/18	2008	7	18	69000	69400	67600	68200	1062869	14995394
2008/07/21	2008	7	21	69500	72100	69000	71000	2084372	15611040
2008/07/22	2008	7	22	71000	71700	70600	71500	830484	15720977
2008/07/23	2008	7	23	72900	73300	72100	72300	1218669	15896876
2008/07/24	2008	7	24	73500	75000	72300	73300	2523297	16116750
2008/07/25	2008	7	25	71300	72300	69700	71400	1866649	15698990
2008/07/28	2008	7	28	71700	71900	69600	70900	1054887	15589053
2008/07/29	2008	7	29	69100	69600	68000	69200	1157962	15215268
2008/07/30	2008	7	30	70700	71800	70400	70500	1162918	15501103
2008/07/31	2008	7	31	70600	72100	70300	71500	751803	15720977
2008/08/01	2008	8	1	70700	71000	69300	70700	788710	15545078
2008/08/04	2008	8	4	69700	70100	67700	69000	1456043	15171293
2008/08/05	2008	8	5	68500	70500	68400	69900	1374760	15369179
2008/08/06	2008	8	6	72200	72200	70800	71200	1370220	15655015
2008/08/07	2008	8	7	71200	71300	69600	70800	1401922	15567066
2008/08/08	2008	8	8	70000	71500	69300	71200	821536	15655015
2008/08/11	2008	8	11	72900	73500	72200	72900	2164811	16028801
2008/08/12	2008	8	12	74000	75200	73100	73300	1880073	16116750
2008/08/13	2008	8	13	73200	74000	72500	73000	1019848	16050788
2008/08/14	2008	8	14	71800	73200	71300	72600	1232363	15962838
2008/08/18	2008	8	18	73000	73100	71200	71900	1146009	15808927
2008/08/19	2008	8	19	71000	71500	69600	70400	1330333	15479116
2008/08/20	2008	8	20	69500	70600	69000	70300	1393534	15457129
2008/08/21	2008	8	21	70000	70300	69100	70000	997175	15391167
2008/08/22	2008	8	22	69000	71300	67900	69300	1166838	15237255
2008/08/25	2008	8	25	70100	72300	69900	71800	1650631	15786939
2008/08/26	2008	8	26	70700	73900	70600	72700	1771723	15984826
2008/08/27	2008	8	27	73300	73400	72100	72900	1137012	16028801
2008/08/28	2008	8	28	72400	72700	70500	70800	1318409	15567066
2008/08/29	2008	8	29	71500	72300	70800	71700	1137004	15764952
2008/09/01	2008	9	1	70000	71700	69300	70200	1240847	15435141
2008/09/02	2008	9	2	69300	72500	69300	70700	1361304	15545078
2008/09/03	2008	9	3	71600	73100	70400	71100	1981302	15633028
2008/09/04	2008	9	4	71300	72400	70400	71600	1195791	15742965
2008/09/05	2008	9	5	68200	72900	68000	71000	1777922	15611040
2008/09/08	2008	9	8	72500	74400	72200	73800	2064788	16226687
2008/09/09	2008	9	9	73800	74300	73200	73300	894052	16116750
2008/09/10	2008	9	10	72800	73600	70000	70500	3006088	15501103
2008/09/11	2008	9	11	70200	70500	69200	69300	2160005	15237255
2008/09/12	2008	9	12	69900	71100	69800	70700	1487054	15545078
2008/09/16	2008	9	16	63700	66600	63500	65700	3994712	14445709
2008/09/17	2008	9	17	67200	69600	66500	68300	2212942	15017381
2008/09/18	2008	9	18	66600	68300	65600	67000	1730070	14731545
2008/09/19	2008	9	19	69000	70800	68400	70000	2288968	15391167
2008/09/22	2008	9	22	70400	72900	70200	71700	1968455	15764952
2008/09/23	2008	9	23	71700	73500	70900	73500	1535772	16160725
2008/09/24	2008	9	24	73200	74300	72000	73800	1398793	16226687
2008/09/25	2008	9	25	72800	74100	72000	73900	1555011	16248674
2008/09/26	2008	9	26	73900	74000	72300	72800	842233	16006813
2008/09/29	2008	9	29	72900	73500	71800	72600	1009854	15962838
2008/09/30	2008	9	30	69200	73700	69100	73500	2160544	16160725
2008/10/01	2008	10	1	74200	75700	73500	73600	1790717	16182712
2008/10/02	2008	10	2	73500	74400	72700	72900	955483	16028801
2008/10/06	2008	10	6	71100	72100	69500	70400	1885967	15479116
2008/10/07	2008	10	7	70000	73200	68800	72100	1417428	15852902
2008/10/08	2008	10	8	70200	73200	70200	70900	1489804	15589053
2008/10/09	2008	10	9	71600	72500	69900	71500	1524849	15720977
2008/10/10	2008	10	10	69500	69700	67200	68600	1581811	15083343
2008/10/13	2008	10	13	67800	69900	66300	68400	2759917	15039368
2008/10/14	2008	10	14	70200	70600	68900	69900	1951997	15369179
2008/10/15	2008	10	15	68900	70500	68700	69800	884216	15347192
2008/10/16	2008	10	16	67000	67300	59400	59500	3680521	13082492
2008/10/17	2008	10	17	61800	61800	54000	54000	3840305	11873186
2008/10/20	2008	10	20	55600	60500	54000	60500	3199341	13302365
2008/10/21	2008	10	21	60600	60900	57300	58400	1973783	12840630
2008/10/22	2008	10	22	57500	58700	49800	50100	2923239	11015678
2008/10/23	2008	10	23	48000	52900	46350	50700	3709221	11147602
2008/10/24	2008	10	24	50800	52100	43100	46700	3092612	10268107
2008/10/27	2008	10	27	46700	51600	46500	51600	2532589	11345488
2008/10/28	2008	10	28	49150	59300	49100	58100	3310220	12774668
2008/10/29	2008	10	29	60900	64900	51100	55100	5163768	12115047
2008/10/30	2008	10	30	60100	63300	55800	63200	3485137	13896025
2008/10/31	2008	10	31	62000	65400	58100	58800	3875896	12928580
2008/11/03	2008	11	3	60000	60500	56200	57300	3323633	12598769
2008/11/04	2008	11	4	56700	57000	54200	55200	2501365	12137034
2008/11/05	2008	11	5	56900	58700	54800	54800	3270199	12049085
2008/11/06	2008	11	6	52400	53100	48600	49000	2510264	10773817
2008/11/07	2008	11	7	48000	55000	46300	54500	3122398	11983123
2008/11/10	2008	11	10	52900	53900	49900	51400	3610831	11301514
2008/11/11	2008	11	11	50300	52700	49450	49650	2649823	10916735
2008/11/12	2008	11	12	48500	50300	47850	49700	2286892	10927728
2008/11/13	2008	11	13	47650	49550	47300	47900	2102087	10531955
2008/11/14	2008	11	14	50000	50400	48000	48400	1595723	10641892
2008/11/17	2008	11	17	48400	49900	47000	48850	1191319	10740836
2008/11/18	2008	11	18	47900	49200	46450	46450	1284776	10213138
2008/11/19	2008	11	19	47000	47300	44400	45200	1915756	9938296
2008/11/20	2008	11	20	42600	44250	40000	40000	1899920	8794952
2008/11/21	2008	11	21	39500	46000	38000	45900	2362527	10092208
2008/11/24	2008	11	24	45000	45700	40000	40000	2427091	8794952
2008/11/25	2008	11	25	43100	43750	35750	37100	5270654	8157318
2008/11/26	2008	11	26	38000	39500	36100	39200	3965679	8619053
2008/11/27	2008	11	27	41200	41900	40250	41000	2705640	9014826
2008/11/28	2008	11	28	41700	43150	40500	41500	2554738	9124763
2008/12/01	2008	12	1	42500	42750	41000	41000	1754314	9014826
2008/12/02	2008	12	2	37600	39550	37600	38650	1887831	8498123
2008/12/03	2008	12	3	39550	39750	36550	37500	2753963	8245268
2008/12/04	2008	12	4	38150	39650	37300	37600	2739525	8267255
2008/12/05	2008	12	5	38050	39500	37650	39500	2101616	8685015
2008/12/08	2008	12	8	40550	42800	40050	42550	2811088	9355631
2008/12/09	2008	12	9	43450	44300	42150	43100	2209317	9476561
2008/12/10	2008	12	10	43200	48550	43150	47050	3619395	10345063
2008/12/11	2008	12	11	46500	47000	45550	46300	3137337	10180157
2008/12/12	2008	12	12	44800	47350	42000	42000	3327722	9234700
2008/12/15	2008	12	15	43750	45200	43600	45000	1904988	9894321
2008/12/16	2008	12	16	44500	49150	43700	47500	4590452	10463133
2008/12/17	2008	12	17	48800	49100	45600	47000	2267986	10352995
2008/12/18	2008	12	18	47300	48700	45100	45500	2381697	10022580
2008/12/19	2008	12	19	44500	46700	44500	45300	1716734	9978524
2008/12/22	2008	12	22	46500	47700	45150	45750	1567410	10077649
2008/12/23	2008	12	23	44000	44450	41000	41000	2949023	9031336
2008/12/24	2008	12	24	40300	40500	37900	39850	2444564	8778018
2008/12/26	2008	12	26	40100	40400	38000	38000	1766559	8370506
2008/12/29	2008	12	29	38500	40200	38000	39500	1869055	8700921
2008/12/30	2008	12	30	39750	41200	39500	39500	1315984	8700921
2009/01/02	2009	1	2	40850	42000	40100	41700	1487353	9185529
2009/01/05	2009	1	5	43350	45100	43050	45000	3084142	9912442
2009/01/06	2009	1	6	44800	47150	44000	46000	2926386	10132718
2009/01/07	2009	1	7	46500	49900	45700	49900	3655251	10991796
2009/01/08	2009	1	8	49000	49400	47100	47900	3167829	10551243
2009/01/09	2009	1	9	48600	49150	46250	46700	2066262	10286912
2009/01/12	2009	1	12	45600	46700	44750	45150	1358404	9945483
2009/01/13	2009	1	13	45050	46300	43850	46000	1138088	10132718
2009/01/14	2009	1	14	45500	48200	45100	48000	1630175	10573271
2009/01/15	2009	1	15	45400	46050	42500	43000	2490598	9471889
2009/01/16	2009	1	16	42600	43700	42050	43050	2691698	9482902
2009/01/19	2009	1	19	43400	44450	43250	44050	1052403	9703179
2009/01/20	2009	1	20	42600	43500	42400	42950	1193821	9460875
2009/01/21	2009	1	21	41000	43500	40750	43500	1335457	9582027
2009/01/22	2009	1	22	44300	44400	42250	42250	1822404	9306681
2009/01/23	2009	1	23	42250	43950	41700	42000	1435871	9251612
2009/01/28	2009	1	28	43650	47100	43650	47000	2073753	10352995
2009/01/29	2009	1	29	47600	49200	47400	48500	2752902	10683409
2009/01/30	2009	1	30	47400	48550	46700	47500	1598399	10463133
2009/02/02	2009	2	2	46800	48450	46150	46400	1877675	10220829
2009/02/03	2009	2	3	46500	48750	45850	48050	1396010	10584285
2009/02/04	2009	2	4	50400	52900	49850	51900	3679561	11432349
2009/02/05	2009	2	5	51500	54000	50400	51600	2575470	11366266
2009/02/06	2009	2	6	52500	53700	52100	53300	1756154	11740736
2009/02/09	2009	2	9	53500	53700	51700	51700	1499410	11388294
2009/02/10	2009	2	10	52600	52800	50000	51600	1352364	11366266
2009/02/11	2009	2	11	50100	52800	49750	51600	1221159	11366266
2009/02/12	2009	2	12	51600	52100	49850	51000	1728926	11234100
2009/02/13	2009	2	13	50700	52500	50400	52200	969129	11498432
2009/02/16	2009	2	16	51600	52400	50400	50400	1188052	11101935
2009/02/17	2009	2	17	50000	50800	48950	48950	1212503	10782534
2009/02/18	2009	2	18	48150	49450	47650	48200	1213051	10617326
2009/02/19	2009	2	19	48200	48650	47250	47700	1540448	10507188
2009/02/20	2009	2	20	46950	47800	45950	46700	1215385	10286912
2009/02/23	2009	2	23	47500	49400	46950	49400	1246893	10881658
2009/02/24	2009	2	24	47500	48050	47100	47550	1511735	10474147
2009/02/25	2009	2	25	50000	50700	48600	49100	1720704	10815575
2009/02/26	2009	2	26	50200	52000	47000	49200	2228794	10837603
2009/02/27	2009	2	27	49200	50100	48050	48700	1190177	10727465
2009/03/02	2009	3	2	48500	48550	46300	47000	1005012	10352995
2009/03/03	2009	3	3	46150	49450	46050	49050	1542259	10804561
2009/03/04	2009	3	4	49150	50700	48550	50500	1795268	11123962
2009/03/05	2009	3	5	50900	50900	49000	49800	1685249	10969769
2009/03/06	2009	3	6	49000	50200	48600	50200	1039538	11057879
2009/03/09	2009	3	9	51000	51700	50300	51000	1847545	11234100
2009/03/10	2009	3	10	50300	51000	49300	49700	2110110	10947741
2009/03/11	2009	3	11	51200	51400	49750	50000	1779227	11013824
2009/03/12	2009	3	12	50500	51900	49900	50000	2563856	11013824
2009/03/13	2009	3	13	51000	52200	50600	51300	2671637	11300183
2009/03/16	2009	3	16	51600	53800	51500	53000	2087555	11674653
2009/03/17	2009	3	17	53500	54500	52200	54400	1932089	11983040
2009/03/18	2009	3	18	54700	55000	53300	54100	1441742	11916958
2009/03/19	2009	3	19	54000	54000	50800	51600	3868545	11366266
2009/03/20	2009	3	20	51400	52100	50500	52000	2689117	11454377
2009/03/23	2009	3	23	52000	53000	51800	53000	1918363	11674653
2009/03/24	2009	3	24	54000	54200	52700	53900	2012058	11872902
2009/03/25	2009	3	25	53500	53800	51900	52800	2659624	11630598
2009/03/26	2009	3	26	52600	53900	51400	53700	4434958	11828847
2009/03/27	2009	3	27	54500	57000	54500	55100	4259022	12137234
2009/03/30	2009	3	30	56200	56700	53000	53000	2215606	11674653
2009/03/31	2009	3	31	54400	56700	53900	55500	2899897	12225345
2009/04/01	2009	4	1	56000	59200	55500	58100	3814406	12798063
2009/04/02	2009	4	2	60000	61500	59500	60700	3124800	13370782
2009/04/03	2009	4	3	62100	64000	60300	61500	3399268	13547003
2009/04/06	2009	4	6	62000	64300	61400	62100	2428907	13679169
2009/04/07	2009	4	7	62600	64200	61300	62700	1931488	13811335
2009/04/08	2009	4	8	61700	62700	58900	60200	2444559	13260644
2009/04/09	2009	4	9	60900	66000	60500	65500	2641507	14428109
2009/04/10	2009	4	10	67000	68000	63600	64700	2243033	14251888
2009/04/13	2009	4	13	67500	67800	65300	66100	2050376	14560275
2009/04/14	2009	4	14	66500	66900	63900	66300	1977821	14604331
2009/04/15	2009	4	15	65300	66000	64100	65900	1240716	14516220
2009/04/16	2009	4	16	66500	67300	64000	64600	2804182	14229861
2009/04/17	2009	4	17	65000	67000	65000	65300	2790443	14384054
2009/04/20	2009	4	20	65500	66900	64900	65900	1524403	14516220
2009/04/21	2009	4	21	64000	64900	63100	64500	1513099	14207833
2009/04/22	2009	4	22	65000	66900	64200	66000	2105105	14538248
2009/04/23	2009	4	23	67000	69200	66100	68100	3028982	15000828
2009/04/24	2009	4	24	67600	68000	65200	66700	1612930	14692441
2009/04/27	2009	4	27	66100	67500	65200	65600	1276904	14450137
2009/04/28	2009	4	28	66000	67300	62700	63900	1729388	14075667
2009/04/29	2009	4	29	63800	65700	63200	65700	1106157	14472165
2009/04/30	2009	4	30	66500	68900	66200	68500	2262728	15088939
2009/05/04	2009	5	4	69500	71000	67800	68900	1830300	15177049
2009/05/06	2009	5	6	68700	68900	66500	68900	1928079	15177049
2009/05/07	2009	5	7	69500	69600	66200	66500	2475261	14648386
2009/05/08	2009	5	8	66000	66700	63700	65400	2420749	14406082
2009/05/11	2009	5	11	65200	65300	64000	64800	1926412	14273916
2009/05/12	2009	5	12	64300	65700	64300	65400	1663558	14406082
2009/05/13	2009	5	13	65400	65400	64600	65100	1016285	14339999
2009/05/14	2009	5	14	64400	64500	62300	64000	2528691	14097695
2009/05/15	2009	5	15	64200	64800	63100	63500	1583152	13987556
2009/05/18	2009	5	18	63400	65100	63000	64200	1370323	14141750
2009/05/19	2009	5	19	65700	67000	65600	66800	2131624	14714469
2009/05/20	2009	5	20	67100	68200	66500	67300	1530476	14824607
2009/05/21	2009	5	21	67600	68000	65500	66700	1466755	14692441
2009/05/22	2009	5	22	65800	66100	64100	64300	1413240	14163778
2009/05/25	2009	5	25	64200	66200	61400	65800	1778769	14494192
2009/05/26	2009	5	26	66300	66400	63800	64500	1053028	14207833
2009/05/27	2009	5	27	65100	65200	63100	64100	1352528	14119722
2009/05/28	2009	5	28	63800	68300	63200	67800	2748017	14934745
2009/05/29	2009	5	29	68800	70000	68500	69300	2443714	15265160
2009/06/01	2009	6	1	70000	72400	69500	71900	3641386	15837879
2009/06/02	2009	6	2	73500	74500	71300	71400	2681766	15727741
2009/06/03	2009	6	3	72800	73000	70900	71600	1256541	15771796
2009/06/04	2009	6	4	72300	75600	71500	72900	3656702	16058155
2009/06/05	2009	6	5	74000	74100	71100	72100	1667743	15881934
2009/06/08	2009	6	8	71600	72600	68500	68900	1786931	15177049
2009/06/09	2009	6	9	69900	70500	67700	68000	998518	14978801
2009/06/10	2009	6	10	68500	72300	67700	72300	1542285	15925989
2009/06/11	2009	6	11	72200	73700	71400	71700	1755842	15793824
2009/06/12	2009	6	12	72000	73000	71700	72300	1062102	15925989
2009/06/15	2009	6	15	72700	73200	70700	71900	986734	15837879
2009/06/16	2009	6	16	70700	71200	70000	70200	1304582	15463409
2009/06/17	2009	6	17	70800	71400	69500	70500	903089	15529492
2009/06/18	2009	6	18	71100	71200	69400	70300	744010	15485436
2009/06/19	2009	6	19	70500	72700	70200	72500	1227479	15970045
2009/06/22	2009	6	22	72400	75000	71600	73800	1637100	16256404
2009/06/23	2009	6	23	72700	75000	71900	73500	1452534	16190321
2009/06/24	2009	6	24	73700	74700	73000	73300	1019237	16146266
2009/06/25	2009	6	25	73900	75000	72700	75000	1263452	16520736
2009/06/26	2009	6	26	74800	76200	73700	74400	1074206	16388570
2009/06/29	2009	6	29	75100	76200	74100	74100	720800	16322487
2009/06/30	2009	6	30	74800	76000	74000	74100	1010265	16322487
2009/07/01	2009	7	1	73700	74200	72300	73200	1318689	16124238
2009/07/02	2009	7	2	73900	74400	71800	72500	1301339	15970045
2009/07/03	2009	7	3	71600	72900	71300	72800	799230	16036128
2009/07/06	2009	7	6	73200	73600	71800	73600	847498	16212349
2009/07/07	2009	7	7	73900	77000	73800	76100	1783763	16763040
2009/07/08	2009	7	8	75800	78700	75200	78200	1937297	17225621
2009/07/09	2009	7	9	77800	78700	76400	77200	2045650	17005344
2009/07/10	2009	7	10	77500	77700	76200	77300	855159	17027372
2009/07/13	2009	7	13	77800	78000	74000	74800	1398510	16476681
2009/07/14	2009	7	14	76000	76200	72700	74400	1533532	16388570
2009/07/15	2009	7	15	75100	76000	74600	75500	1325404	16630874
2009/07/16	2009	7	16	76700	78200	76300	77100	1723202	16983317
2009/07/17	2009	7	17	78300	78800	77100	77900	736110	17159538
2009/07/20	2009	7	20	78400	81000	77900	80800	1537748	17798340
2009/07/21	2009	7	21	81400	84200	81000	83700	2099135	18437141
2009/07/22	2009	7	22	83700	86000	82800	84200	1539788	18547280
2009/07/23	2009	7	23	84000	84600	81400	81700	1810166	17996588
2009/07/24	2009	7	24	82600	82900	81500	82400	902269	18150782
2009/07/27	2009	7	27	83900	86500	82400	86500	1818342	19053915
2009/07/28	2009	7	28	87200	87200	85200	85500	904025	18833639
2009/07/29	2009	7	29	86100	87500	85500	87100	869051	19186081
2009/07/30	2009	7	30	87400	88400	86000	88000	626602	19384330
2009/07/31	2009	7	31	88000	89500	87300	88100	1209998	19406358
2009/08/03	2009	8	3	89500	92100	88000	90300	1543503	19890966
2009/08/04	2009	8	4	92100	95000	91000	93400	1782196	20573823
2009/08/05	2009	8	5	93500	94600	91900	92400	1008883	20353547
2009/08/06	2009	8	6	91500	93000	90000	92400	1205441	20353547
2009/08/07	2009	8	7	91300	93000	90200	90800	1217777	20001104
2009/08/10	2009	8	10	91700	92700	90300	91000	1040326	20045160
2009/08/11	2009	8	11	90500	91800	88700	91800	1510930	20221381
2009/08/12	2009	8	12	91300	91300	89400	90400	882081	19912994
2009/08/13	2009	8	13	91300	94900	90600	92900	2273498	20463685
2009/08/14	2009	8	14	93500	94500	91700	92900	1510853	20463685
2009/08/17	2009	8	17	92400	92500	89400	89600	958181	19736773
2009/08/18	2009	8	18	88800	92200	88800	91700	1375580	20199353
2009/08/19	2009	8	19	92300	98300	92000	95600	2534952	21058431
2009/08/20	2009	8	20	97700	100000	95200	99900	1909977	22005620
2009/08/21	2009	8	21	101500	104500	100500	103000	1979153	22688477
2009/08/24	2009	8	24	107000	110000	106500	107500	1748919	23679721
2009/08/25	2009	8	25	105000	107500	102500	106500	2096930	23459445
2009/08/26	2009	8	26	106500	108000	102500	103500	1482028	22798616
2009/08/27	2009	8	27	101500	105000	100500	101500	1426219	22358063
2009/08/28	2009	8	28	103000	106000	102000	104000	14187228	22908754
2009/08/31	2009	8	31	102500	106500	101500	106000	1406953	23349307
2009/09/01	2009	9	1	106000	115000	105000	114000	2625799	25111519
2009/09/02	2009	9	2	112500	118000	110500	115000	3071692	25331795
2009/09/03	2009	9	3	114000	114000	108000	108000	2369266	23789860
2009/09/04	2009	9	4	108000	110000	104000	107500	3144605	23679721
2009/09/07	2009	9	7	109000	112500	106000	112500	2045756	24781104
2009/09/08	2009	9	8	112500	115000	110000	112500	1591911	24781104
2009/09/09	2009	9	9	113000	113000	105000	106000	2230486	23349307
2009/09/10	2009	9	10	105500	108000	103500	106000	3072304	23349307
2009/09/11	2009	9	11	105500	106000	101000	103000	2643322	22688477
2009/09/14	2009	9	14	102500	105500	99800	105000	2049363	23129030
2009/09/15	2009	9	15	105500	109500	103500	108500	1691566	23899998
2009/09/16	2009	9	16	109500	113000	108500	112500	2298927	24781104
2009/09/17	2009	9	17	115000	115500	108000	110000	2099475	24230413
2009/09/18	2009	9	18	110000	113000	107000	108000	2344407	23789860
2009/09/21	2009	9	21	109000	110000	106000	106500	1329409	23459445
2009/09/22	2009	9	22	107000	112000	107000	112000	2161351	24670966
2009/09/23	2009	9	23	111500	117000	110000	114500	2342308	25221657
2009/09/24	2009	9	24	113000	115000	109000	110500	1730062	24340551
2009/09/25	2009	9	25	110000	115500	107000	115500	2026855	25441933
2009/09/28	2009	9	28	116000	116500	109500	110500	1980421	24340551
2009/09/29	2009	9	29	111500	113500	108500	110000	1582774	24230413
2009/09/30	2009	9	30	110000	114000	109000	111500	1590949	24560827
2009/10/01	2009	10	1	110500	112000	102000	102500	3508337	22578339
2009/10/05	2009	10	5	101000	105500	101000	103000	3692974	22688477
2009/10/06	2009	10	6	105000	105500	101500	102000	1849132	22468201
2009/10/07	2009	10	7	103500	104500	96600	96600	2694039	21278708
2009/10/08	2009	10	8	97700	101000	95800	99600	2348235	21939537
2009/10/09	2009	10	9	100500	105500	99100	105000	1943393	23129030
2009/10/12	2009	10	12	106000	107000	103000	105000	992305	23129030
2009/10/13	2009	10	13	105500	107000	104000	106500	1224393	23459445
2009/10/14	2009	10	14	107500	108000	105500	106500	765589	23459445
2009/10/15	2009	10	15	107500	109000	103500	105000	1377178	23129030
2009/10/16	2009	10	16	103500	104500	99200	99900	2851838	22005620
2009/10/19	2009	10	19	99900	102000	99300	101000	966194	22247924
2009/10/20	2009	10	20	102500	103000	98900	99300	1787170	21873454
2009/10/21	2009	10	21	100500	104500	100500	103500	2441610	22798616
2009/10/22	2009	10	22	102500	106500	102000	103000	1873465	22688477
2009/10/23	2009	10	23	105500	109500	105000	109500	2447139	24120274
2009/10/26	2009	10	26	109000	114500	109000	114000	2118279	25111519
2009/10/27	2009	10	27	113500	117000	112500	117000	2034499	25772348
2009/10/28	2009	10	28	117500	117500	112500	115000	1468997	25331795
2009/10/29	2009	10	29	112000	115000	109500	115000	1693850	25331795
2009/10/30	2009	10	30	116500	117000	109000	109500	2270428	24120274
2009/11/02	2009	11	2	105500	108000	100500	102000	2662255	22468201
2009/11/03	2009	11	3	103500	105500	103000	105000	1406101	23129030
2009/11/04	2009	11	4	104000	106500	101500	106500	1435823	23459445
2009/11/05	2009	11	5	105500	106500	102000	102000	990338	22468201
2009/11/06	2009	11	6	104500	105000	101000	104500	1353091	23018892
2009/11/09	2009	11	9	104500	105500	102000	102500	850985	22578339
2009/11/10	2009	11	10	105500	107500	104500	105000	1473789	23129030
2009/11/11	2009	11	11	105500	106000	103000	105500	828239	23239169
2009/11/12	2009	11	12	105500	106500	102000	102000	1119555	22468201
2009/11/13	2009	11	13	102500	103500	100000	101000	1288361	22247924
2009/11/16	2009	11	16	102000	102500	99900	102000	960532	22468201
2009/11/17	2009	11	17	102000	103000	99300	100000	1535451	22027648
2009/11/18	2009	11	18	101000	103000	99600	100000	1648686	22027648
2009/11/19	2009	11	19	100500	102000	100000	101500	1399944	22358063
2009/11/20	2009	11	20	100500	102000	100000	102000	1002164	22468201
2009/11/23	2009	11	23	102000	102500	99600	100000	1168982	22027648
2009/11/24	2009	11	24	101000	101500	99700	99800	789801	21983593
2009/11/25	2009	11	25	101000	101000	99700	100000	681172	22027648
2009/11/26	2009	11	26	100000	102000	98100	98400	1520675	21675206
2009/11/27	2009	11	27	97000	97300	93400	94600	1591324	20838155
2009/11/30	2009	11	30	96600	99400	96300	99000	1227413	21807371
2009/12/01	2009	12	1	100000	102500	99000	102500	1629163	22578339
2009/12/02	2009	12	2	105000	105000	101500	103000	1329834	22688477
2009/12/03	2009	12	3	102500	104000	101500	104000	915341	22908754
2009/12/04	2009	12	4	103000	104500	102000	104000	878546	22908754
2009/12/07	2009	12	7	104500	106500	104000	105000	1174451	23129030
2009/12/08	2009	12	8	105500	106500	104500	105000	852896	23129030
2009/12/09	2009	12	9	104000	108500	103500	108500	1449640	23899998
2009/12/10	2009	12	10	109500	111000	106500	110000	2298348	24230413
2009/12/11	2009	12	11	111000	112000	109000	109500	985635	24120274
2009/12/14	2009	12	14	109000	109500	106500	109000	880217	24010136
2009/12/15	2009	12	15	110000	112500	109500	110500	1247319	24340551
2009/12/16	2009	12	16	110500	111000	108000	111000	704443	24450689
2009/12/17	2009	12	17	110000	113000	109000	111500	781382	24560827
2009/12/18	2009	12	18	111000	112500	109500	111500	840709	24560827
2009/12/21	2009	12	21	111500	112500	109500	112500	795270	24781104
2009/12/22	2009	12	22	114000	115000	112000	114500	829864	25221657
2009/12/23	2009	12	23	115000	116500	114000	116500	860423	25662210
2009/12/24	2009	12	24	116500	121500	116500	121000	1621340	26653454
2009/12/28	2009	12	28	120000	120500	117500	120000	883223	26433177
2009/12/29	2009	12	29	119500	121500	118500	120500	651934	26543316
2009/12/30	2009	12	30	121500	122000	119000	121000	800861	26653454
2010/01/04	2010	1	4	119500	120500	118000	119000	1606672	26212901
2010/01/05	2010	1	5	118000	119000	110000	110000	3051322	24230413
2010/01/06	2010	1	6	111000	112500	108000	111000	1683782	24450689
2010/01/07	2010	1	7	111000	111500	105000	106000	1739446	23349307
2010/01/08	2010	1	8	106000	107000	102500	106000	2180088	23349307
2010/01/11	2010	1	11	107500	107500	101500	101500	1894737	22358063
2010/01/12	2010	1	12	102000	104000	101500	103000	1514918	22688477
2010/01/13	2010	1	13	102000	103500	101500	102000	1235013	22468201
2010/01/14	2010	1	14	103000	104500	102500	103500	1189358	22798616
2010/01/15	2010	1	15	104500	109000	103500	108000	1855367	23789860
2010/01/18	2010	1	18	107000	109000	106500	108000	1138109	23789860
2010/01/19	2010	1	19	109500	109500	103500	104500	1103103	23018892
2010/01/20	2010	1	20	105000	105500	102000	103500	1009778	22798616
2010/01/21	2010	1	21	103000	109000	102500	109000	1692972	24010136
2010/01/22	2010	1	22	108000	110500	107000	109500	1813742	24120274
2010/01/25	2010	1	25	108500	111500	108000	111000	1178306	24450689
2010/01/26	2010	1	26	111000	111500	104000	108500	1135784	23899998
2010/01/27	2010	1	27	108500	111500	105000	109000	1557578	24010136
2010/01/28	2010	1	28	112000	114500	111000	113500	2008360	25001380
2010/01/29	2010	1	29	113000	116500	112000	113000	2598600	24891242
2010/02/01	2010	2	1	115000	117000	114500	116000	1626037	25552072
2010/02/02	2010	2	2	116000	116000	111000	112000	1324788	24670966
2010/02/03	2010	2	3	114000	114500	110000	112000	1017439	24670966
2010/02/04	2010	2	4	113000	117500	112500	116000	1374732	25552072
2010/02/05	2010	2	5	112000	115500	112000	115500	1452309	25441933
2010/02/08	2010	2	8	116000	117500	114000	116000	904978	25552072
2010/02/09	2010	2	9	115000	117500	114000	116500	1228375	25662210
2010/02/10	2010	2	10	117000	117500	114000	114000	904339	25111519
[truncated: 1,705 more rows]

## Sheet: KEPCO
date	y	m	d	Open	High	Low	Close	Volume	Market cap
2002/01/02	2002	1	2	22000	22950	21700	22850	2732237	14626305
2002/01/03	2002	1	3	23200	23900	23100	23800	4224100	15234401
2002/01/04	2002	1	4	23800	24200	23400	23650	2992733	15138386
2002/01/07	2002	1	7	23900	23900	23150	23250	2359184	14882345
2002/01/08	2002	1	8	23600	23650	22950	23300	1963095	14914350
2002/01/09	2002	1	9	23300	23350	22750	23250	2144617	14882345
2002/01/10	2002	1	10	23300	23300	22500	22500	2594072	14402270
2002/01/11	2002	1	11	22900	23200	22600	22700	2114576	14530290
2002/01/14	2002	1	14	22700	22900	22550	22800	1012993	14594300
2002/01/15	2002	1	15	22500	22600	22150	22300	1599161	14274250
2002/01/16	2002	1	16	22600	23200	22400	23000	2047215	14722320
2002/01/17	2002	1	17	23100	23200	22500	22500	3006428	14402270
2002/01/18	2002	1	18	22800	22950	22500	22700	1654556	14530290
2002/01/21	2002	1	21	22500	23100	22500	23000	981401	14722320
2002/01/22	2002	1	22	23200	23200	22600	22700	938449	14530290
2002/01/23	2002	1	23	22500	23050	22450	22650	1873517	14498285
2002/01/24	2002	1	24	22650	22850	22350	22350	2962439	14306255
2002/01/25	2002	1	25	22500	22900	22400	22500	2855664	14402270
2002/01/28	2002	1	28	22900	22900	22350	22400	2029656	14338260
2002/01/29	2002	1	29	22500	22850	22450	22700	1423654	14530290
2002/01/30	2002	1	30	22350	22550	22200	22200	1346806	14210239
2002/01/31	2002	1	31	22400	22500	21800	21800	1574757	13954199
2002/02/01	2002	2	1	21850	22200	21400	21550	1842048	13794174
2002/02/04	2002	2	4	21700	21700	21050	21100	1456235	13506128
2002/02/05	2002	2	5	20900	21500	20850	21500	1207175	13762169
2002/02/06	2002	2	6	21300	21900	21300	21800	1280296	13954199
2002/02/07	2002	2	7	21600	21650	20800	20900	2270031	13378108
2002/02/08	2002	2	8	21000	21200	20700	21200	1818860	13570139
2002/02/14	2002	2	14	21500	22400	21400	22400	2370300	14338260
2002/02/15	2002	2	15	21800	22000	21450	21500	1630389	13762169
2002/02/18	2002	2	18	21500	21800	21350	21350	1447832	13666154
2002/02/19	2002	2	19	21500	21700	21100	21200	1867874	13570139
2002/02/20	2002	2	20	21200	21350	20850	21000	1594900	13442118
2002/02/21	2002	2	21	21300	22050	21200	21900	3639419	14018209
2002/02/22	2002	2	22	21550	21950	21500	21900	1646127	14018209
2002/02/25	2002	2	25	22000	22450	21800	21950	2175410	14050214
2002/02/26	2002	2	26	22250	22550	22050	22300	2742302	14274250
2002/02/27	2002	2	27	22200	22650	22200	22650	4642516	14498285
2002/02/28	2002	2	28	22500	22600	21900	21950	3632291	14050214
2002/03/04	2002	3	4	22500	22650	22000	22250	5336024	14242244
2002/03/05	2002	3	5	22600	22650	22100	22350	2649694	14306255
2002/03/06	2002	3	6	22400	22600	22200	22500	2890679	14402270
2002/03/07	2002	3	7	22600	23400	22400	22600	4956201	14466280
2002/03/08	2002	3	8	22650	23050	22500	23000	3837684	14722320
2002/03/11	2002	3	11	23150	23250	22750	22750	2560585	14562295
2002/03/12	2002	3	12	22800	22900	22250	22700	3242339	14530290
2002/03/13	2002	3	13	22500	22650	22300	22500	3324256	14402270
2002/03/14	2002	3	14	22550	22700	22050	22500	4630553	14402270
2002/03/15	2002	3	15	22400	23250	22300	22900	3704690	14658310
2002/03/18	2002	3	18	24000	25600	23600	25300	10649226	16194552
2002/03/19	2002	3	19	25100	25150	24350	24650	6175787	15778487
2002/03/20	2002	3	20	25100	25250	23950	24650	7117051	15778487
2002/03/21	2002	3	21	24350	25400	24250	25400	4177088	16258562
2002/03/22	2002	3	22	25400	25600	24850	25350	4319971	16226557
2002/03/25	2002	3	25	25700	26100	25050	25300	4221740	16194552
2002/03/26	2002	3	26	25050	26050	25000	26000	5199799	16642623
2002/03/27	2002	3	27	26000	26400	25700	26400	3819309	16898663
2002/03/28	2002	3	28	26500	26850	25800	25800	3173718	16514603
2002/03/29	2002	3	29	25800	26100	24750	24750	3613913	15842497
2002/04/01	2002	4	1	24700	24750	23600	23750	3533723	15202396
2002/04/02	2002	4	2	23750	25100	23500	24600	4603524	15746482
2002/04/03	2002	4	3	24550	25100	24300	25000	3872739	16002522
2002/04/04	2002	4	4	24800	24950	24350	24700	2054395	15810492
2002/04/08	2002	4	8	24500	25400	24250	24350	2474221	15586456
2002/04/09	2002	4	9	24200	24550	23850	24000	1837767	15362421
2002/04/10	2002	4	10	24150	24150	23150	23450	2236342	15010366
2002/04/11	2002	4	11	23450	23850	23350	23450	3250032	15010366
2002/04/12	2002	4	12	23450	24600	23450	24400	2901498	15618461
2002/04/15	2002	4	15	24400	25450	24400	25450	3008000	16290567
2002/04/16	2002	4	16	25500	26100	25350	25700	3625854	16450593
2002/04/17	2002	4	17	26000	26100	25350	25450	3626326	16290567
2002/04/18	2002	4	18	25500	25550	25100	25250	2056511	16162547
2002/04/19	2002	4	19	25500	25500	24100	24200	3860615	15490441
2002/04/22	2002	4	22	24400	24650	24000	24500	2886908	15682471
2002/04/23	2002	4	23	24600	25300	24450	24800	3833716	15874502
2002/04/24	2002	4	24	25000	25400	24750	25100	1771600	16066532
2002/04/25	2002	4	25	24200	24800	24200	24400	2818610	15618461
2002/04/26	2002	4	26	24350	24850	24350	24400	1943647	15618461
2002/04/29	2002	4	29	24100	24250	23650	23950	2154107	15330416
2002/04/30	2002	4	30	24150	24500	23750	24500	1975618	15682471
2002/05/02	2002	5	2	24850	24900	24300	24550	2038303	15714477
2002/05/03	2002	5	3	24650	24650	23850	24400	1925279	15618461
2002/05/06	2002	5	6	24000	24200	23700	23700	1194895	15170391
2002/05/07	2002	5	7	23450	24000	23400	23700	1463280	15170391
2002/05/08	2002	5	8	24150	24400	23900	24350	1618920	15586456
2002/05/09	2002	5	9	24300	24600	23800	23800	3217306	15234401
2002/05/10	2002	5	10	23950	24250	23700	24000	2074497	15362421
2002/05/13	2002	5	13	24200	24750	23800	24450	2739366	15650466
2002/05/14	2002	5	14	24800	25400	24650	25100	4592664	16066532
2002/05/15	2002	5	15	25400	25400	24950	25150	2217307	16098537
2002/05/16	2002	5	16	25100	25150	24850	24900	1183217	15938512
2002/05/17	2002	5	17	25000	25200	24700	24900	1713933	15938512
2002/05/20	2002	5	20	24800	25000	24350	24350	2069066	15586456
2002/05/21	2002	5	21	24700	24700	24100	24200	1680757	15490441
2002/05/22	2002	5	22	24200	25000	24200	25000	2065658	16002522
2002/05/23	2002	5	23	25000	25200	24700	24850	2671957	15906507
2002/05/24	2002	5	24	25000	25400	25000	25350	2504255	16226557
2002/05/27	2002	5	27	25350	25500	24600	24700	1184499	15810492
2002/05/28	2002	5	28	25000	25800	24700	25400	3088188	16258562
2002/05/29	2002	5	29	25600	25900	25350	25600	3473176	16386582
2002/05/30	2002	5	30	25600	25650	24700	24900	2523113	15938512
2002/05/31	2002	5	31	25300	25600	25000	25200	3147103	16130542
2002/06/03	2002	6	3	25050	25250	24600	24800	1296362	15874502
2002/06/04	2002	6	4	24700	25250	24350	25150	2221952	16098537
2002/06/05	2002	6	5	25250	25300	24900	24950	1508506	15970517
2002/06/07	2002	6	7	24650	24750	24400	24450	1591320	15650466
2002/06/10	2002	6	10	24850	24900	24500	24700	911184	15810492
2002/06/11	2002	6	11	24500	24550	24200	24350	1581280	15586456
2002/06/12	2002	6	12	24150	24400	24000	24400	2440202	15618461
2002/06/14	2002	6	14	24400	24600	24300	24450	1122413	15650466
2002/06/17	2002	6	17	24300	24600	23950	23950	1102534	15330416
2002/06/18	2002	6	18	24150	24300	23900	23950	1146563	15330416
2002/06/19	2002	6	19	23950	24150	22950	23100	2458208	14786330
2002/06/20	2002	6	20	23200	23800	23200	23700	1574214	15170391
2002/06/21	2002	6	21	23400	23700	23050	23700	1219046	15170391
2002/06/24	2002	6	24	23200	23600	22900	23100	1272099	14786330
2002/06/25	2002	6	25	23250	23500	22800	23000	1373298	14722320
2002/06/26	2002	6	26	22700	22700	21300	21500	2196790	13762169
2002/06/27	2002	6	27	21850	21900	21100	21300	2445068	13634149
2002/06/28	2002	6	28	21700	22150	21600	22000	2167822	14082219
2002/07/02	2002	7	2	21400	21750	21250	21650	1614340	13858184
2002/07/03	2002	7	3	21750	22100	21450	22000	1459817	14082219
2002/07/04	2002	7	4	22150	22350	21950	22200	1638038	14210239
2002/07/05	2002	7	5	22000	22650	21900	22350	2497732	14306255
2002/07/08	2002	7	8	22400	22600	21700	21750	2716983	13922194
2002/07/09	2002	7	9	22400	23050	22300	22950	3979818	14690315
2002/07/10	2002	7	10	22850	23200	22650	23200	1693453	14850340
2002/07/11	2002	7	11	23000	23350	22750	22750	2413344	14562295
2002/07/12	2002	7	12	23200	23500	23050	23050	1414819	14754325
2002/07/15	2002	7	15	23050	23300	22500	22900	1198250	14658310
2002/07/16	2002	7	16	23100	23300	22600	23200	2079930	14850340
2002/07/18	2002	7	18	22950	23050	22600	22850	1701602	14626305
2002/07/19	2002	7	19	22500	22600	21850	22200	1844587	14210239
2002/07/22	2002	7	22	21500	21900	21400	21600	1165750	13826179
2002/07/23	2002	7	23	21800	22150	21500	22100	1156159	14146229
2002/07/24	2002	7	24	22100	22150	21400	21850	1302968	13986204
2002/07/25	2002	7	25	22150	22450	21800	21800	1368001	13954199
2002/07/26	2002	7	26	21600	22200	21100	21100	1622260	13506128
2002/07/29	2002	7	29	21400	21400	20950	21100	942419	13506128
2002/07/30	2002	7	30	21500	21750	21350	21400	1515370	13698159
2002/07/31	2002	7	31	21500	21600	21150	21400	1286223	13698159
2002/08/01	2002	8	1	21500	21600	21150	21200	994733	13570139
2002/08/02	2002	8	2	21000	21050	20650	21000	1607333	13442118
2002/08/05	2002	8	5	20650	20750	20300	20300	951762	12994048
2002/08/06	2002	8	6	20100	20750	20000	20750	1452627	13282093
2002/08/07	2002	8	7	20850	20950	20400	20500	954014	13122068
2002/08/08	2002	8	8	20500	20700	20150	20200	1852123	12930038
2002/08/09	2002	8	9	20550	20900	20350	20400	1363704	13058058
2002/08/12	2002	8	12	20400	20750	20350	20400	697290	13058058
2002/08/13	2002	8	13	20400	20800	20350	20700	761149	13250088
2002/08/14	2002	8	14	20600	21200	20500	21150	1245660	13538134
2002/08/16	2002	8	16	21500	21800	21450	21650	1521480	13858184
2002/08/19	2002	8	19	21750	21900	21100	21100	1005786	13506128
2002/08/20	2002	8	20	21300	21600	21250	21300	1386358	13634149
2002/08/21	2002	8	21	21300	21800	21200	21600	855780	13826179
2002/08/22	2002	8	22	21800	21800	21250	21350	1355968	13666154
2002/08/23	2002	8	23	21500	21700	21150	21150	1170725	13538134
2002/08/26	2002	8	26	21000	21250	20950	21050	701292	13474123
2002/08/27	2002	8	27	21050	21050	20700	20700	1181418	13250088
2002/08/28	2002	8	28	20700	21250	20700	20950	1093984	13410113
2002/08/29	2002	8	29	20800	20900	20650	20850	646445	13346103
2002/08/30	2002	8	30	20850	21150	20700	21050	1685865	13474123
2002/09/02	2002	9	2	21050	21200	20950	21200	1609656	13570139
2002/09/03	2002	9	3	21300	21400	20800	20850	1292489	13346103
2002/09/04	2002	9	4	20700	20750	20500	20700	1399078	13250088
2002/09/05	2002	9	5	20850	21200	20700	21000	1069686	13442118
2002/09/06	2002	9	6	20950	21050	20700	20900	1138334	13378108
2002/09/09	2002	9	9	21000	21100	20600	20650	875116	13218083
2002/09/10	2002	9	10	20700	21000	20700	21000	905250	13442118
2002/09/11	2002	9	11	21000	21050	20800	20800	843727	13314098
2002/09/12	2002	9	12	20800	21200	20650	21200	1821500	13570139
2002/09/13	2002	9	13	20800	20950	20500	20500	1649129	13122068
2002/09/16	2002	9	16	20500	20600	20150	20300	1308015	12994048
2002/09/17	2002	9	17	20500	20700	20400	20600	1294768	13186078
2002/09/18	2002	9	18	20300	20350	19800	19800	2628219	12673997
2002/09/19	2002	9	19	19800	20100	19800	19900	1306428	12738007
2002/09/23	2002	9	23	19800	20050	19450	19950	1803186	12770012
2002/09/24	2002	9	24	19550	20250	19550	20150	1480955	12898033
2002/09/25	2002	9	25	20150	20300	20050	20050	1791074	12834023
2002/09/26	2002	9	26	20500	20600	20100	20450	1545204	13090063
2002/09/27	2002	9	27	20700	20900	20550	20800	1274953	13314098
2002/09/30	2002	9	30	20600	20750	20300	20600	1347740	13186078
2002/10/01	2002	10	1	20500	21000	20250	21000	1088058	13442118
2002/10/02	2002	10	2	21200	21250	20750	20800	716418	13314098
2002/10/04	2002	10	4	20600	21000	20600	20700	790946	13250088
2002/10/07	2002	10	7	20850	20850	20350	20350	1180837	13026053
2002/10/08	2002	10	8	20200	20900	20200	20850	1463414	13346103
2002/10/09	2002	10	9	21000	21000	20500	20750	1417753	13282093
2002/10/10	2002	10	10	20700	21000	19650	19650	2474142	12577982
2002/10/11	2002	10	11	20100	20300	19600	19850	1599735	12706002
2002/10/14	2002	10	14	20150	20200	19800	20000	1748448	12802018
2002/10/15	2002	10	15	20000	20000	19150	19250	4378603	12321942
2002/10/16	2002	10	16	19450	19500	18650	18850	4561735	12065902
2002/10/17	2002	10	17	18700	19050	18500	18850	3148000	12065902
2002/10/18	2002	10	18	18950	19350	18850	19150	3754123	12257932
2002/10/21	2002	10	21	19000	19100	18700	18700	1544508	11969886
2002/10/22	2002	10	22	19000	19100	18600	18600	2997778	11905876
2002/10/23	2002	10	23	18650	19050	18600	19050	2010389	12193922
2002/10/24	2002	10	24	19000	19100	18600	18650	2147038	11937881
2002/10/25	2002	10	25	18550	18800	18400	18500	1788186	11841866
2002/10/28	2002	10	28	18700	19050	18650	18950	1831659	12129912
2002/10/29	2002	10	29	18950	19150	18600	18650	2253512	11937881
2002/10/30	2002	10	30	18650	18800	18400	18500	1664649	11841866
2002/10/31	2002	10	31	18550	18750	18450	18450	1683092	11809861
2002/11/01	2002	11	1	18450	18500	17850	17900	2861669	11457806
2002/11/04	2002	11	4	18100	18300	17900	18300	2656619	11713846
2002/11/05	2002	11	5	18150	18350	17450	17600	4235385	11265775
2002/11/06	2002	11	6	17750	18700	17750	18550	5605884	11873871
2002/11/07	2002	11	7	18600	18800	18250	18500	2810086	11841866
2002/11/08	2002	11	8	18250	18850	18100	18850	2683447	12065902
2002/11/11	2002	11	11	18900	19050	18150	18300	2991106	11713846
2002/11/12	2002	11	12	18000	18600	17950	18400	2047781	11777856
2002/11/13	2002	11	13	18600	18750	18300	18700	2081638	11969886
2002/11/14	2002	11	14	18800	18850	18600	18650	1471647	11937881
2002/11/15	2002	11	15	18850	19100	18650	18900	2701076	12097907
2002/11/18	2002	11	18	19050	19300	18900	18900	1865706	12097907
2002/11/19	2002	11	19	19050	19400	18950	19350	2683822	12385952
2002/11/20	2002	11	20	19150	19650	19100	19600	2835860	12545977
2002/11/21	2002	11	21	19850	19950	19650	19900	2505910	12738007
2002/11/22	2002	11	22	20000	20100	19250	19350	1732565	12385952
2002/11/25	2002	11	25	19200	19750	19200	19400	1446706	12417957
2002/11/26	2002	11	26	19350	19400	18850	18900	2034784	12097907
2002/11/27	2002	11	27	18700	19350	18700	19000	1539411	12161917
2002/11/28	2002	11	28	19300	19500	19150	19450	1649103	12449962
2002/11/29	2002	11	29	19500	19850	19400	19600	1795289	12545977
2002/12/02	2002	12	2	19850	20050	19550	19600	1821402	12545977
2002/12/03	2002	12	3	19750	19800	19600	19600	1396606	12545977
2002/12/04	2002	12	4	19400	19400	19150	19300	1259690	12353947
2002/12/05	2002	12	5	19200	19650	19200	19600	1177531	12545977
2002/12/06	2002	12	6	19350	19450	19100	19250	1236351	12321942
2002/12/09	2002	12	9	19250	19350	18850	18900	1184257	12097907
2002/12/10	2002	12	10	18750	18900	18550	18800	955854	12033896
2002/12/11	2002	12	11	18900	19000	18500	18500	1196469	11841866
2002/12/12	2002	12	12	18500	19250	18500	19250	2538250	12321942
2002/12/13	2002	12	13	18850	19000	18700	18950	1494618	12129912
2002/12/16	2002	12	16	18750	18850	18500	18550	1127233	11873871
2002/12/17	2002	12	17	18800	19200	18750	19150	1335455	12257932
2002/12/18	2002	12	18	18950	19250	18800	19000	1101127	12161917
2002/12/20	2002	12	20	19000	19200	18750	19000	1317206	12161917
2002/12/23	2002	12	23	18950	19150	18600	18700	1366881	11969886
2002/12/24	2002	12	24	18600	19000	18400	18450	1167749	11809861
2002/12/26	2002	12	26	18500	18600	18200	18450	1206819	11809861
2002/12/27	2002	12	27	18200	18900	18200	18900	2180566	12097907
2002/12/30	2002	12	30	18500	18850	17900	18250	2245007	11681841
2003/01/02	2003	1	2	18350	18450	18000	18100	1881012	11585826
2003/01/03	2003	1	3	18300	18350	18100	18150	1958420	11617831
2003/01/06	2003	1	6	18250	18500	18150	18500	1813661	11841866
2003/01/07	2003	1	7	18750	19000	18150	18200	3721208	11649836
2003/01/08	2003	1	8	18350	18400	18200	18200	1230222	11649836
2003/01/09	2003	1	9	18200	18250	17800	17800	2983673	11393796
2003/01/10	2003	1	10	18000	18200	17600	17800	1832753	11393796
2003/01/13	2003	1	13	17800	18200	17800	18100	1123167	11585826
2003/01/14	2003	1	14	18200	18350	18100	18350	1013561	11745851
2003/01/15	2003	1	15	18400	18600	17900	18150	1937679	11617831
2003/01/16	2003	1	16	18100	18150	17850	18150	2155356	11617831
2003/01/17	2003	1	17	18100	18150	17850	17900	1163475	11457806
2003/01/20	2003	1	20	17900	17950	17700	17850	956894	11425801
2003/01/21	2003	1	21	17900	17950	17600	17800	1251281	11393796
2003/01/22	2003	1	22	17800	18000	17700	18000	1678239	11521816
2003/01/23	2003	1	23	17950	18200	17850	18000	1307011	11521816
2003/01/24	2003	1	24	18000	18200	17700	17700	1086882	11329786
2003/01/27	2003	1	27	17600	17600	16950	17200	1424169	11009735
2003/01/28	2003	1	28	17200	17700	17000	17700	995111	11329786
2003/01/29	2003	1	29	17800	17800	17150	17600	1296284	11265775
2003/01/30	2003	1	30	17450	17750	17450	17650	624776	11297780
2003/02/03	2003	2	3	17650	17650	17150	17400	1012976	11137755
2003/02/04	2003	2	4	17550	17550	17200	17250	1303765	11041740
2003/02/05	2003	2	5	17250	17800	17150	17600	1586249	11265775
2003/02/06	2003	2	6	17700	18000	17600	17600	1512323	11265775
2003/02/07	2003	2	7	17650	17900	17450	17900	1776199	11457806
2003/02/10	2003	2	10	17900	18550	17900	18550	2126915	11873871
2003/02/11	2003	2	11	18550	18650	18050	18200	2223652	11649836
2003/02/12	2003	2	12	18250	18450	18250	18350	498631	11745851
2003/02/13	2003	2	13	18300	18450	17950	18000	1741351	11521816
2003/02/14	2003	2	14	18050	18450	18000	18100	1044700	11585826
2003/02/17	2003	2	17	18350	18700	18300	18400	1155366	11777856
2003/02/18	2003	2	18	18500	18750	18400	18750	919884	12001891
2003/02/19	2003	2	19	18850	19100	18250	18300	1381243	11713846
2003/02/20	2003	2	20	18400	18800	18350	18700	1467763	11969886
2003/02/21	2003	2	21	18750	18750	18250	18700	6246455	11969886
2003/02/24	2003	2	24	18850	19000	18600	18700	1576155	11969886
2003/02/25	2003	2	25	18550	18550	18000	18000	1133526	11521816
2003/02/26	2003	2	26	18100	18400	18000	18150	837267	11617831
2003/02/27	2003	2	27	18050	18150	17550	17800	1262768	11393796
2003/02/28	2003	2	28	17900	18050	17750	17950	961662	11489811
2003/03/03	2003	3	3	18000	18250	18000	18100	1045500	11585826
2003/03/04	2003	3	4	18100	18150	17700	18100	797510	11585826
2003/03/05	2003	3	5	18100	18100	17450	17500	1366371	11201765
2003/03/06	2003	3	6	17750	17850	17500	17500	971187	11201765
2003/03/07	2003	3	7	17500	17800	17500	17700	1001523	11329786
2003/03/10	2003	3	10	17500	17500	17050	17100	2060865	10945725
2003/03/11	2003	3	11	17100	17300	16950	17250	1123897	11041740
2003/03/12	2003	3	12	17300	17700	17300	17650	1583680	11297780
2003/03/13	2003	3	13	17650	18000	17200	18000	2391839	11521816
2003/03/14	2003	3	14	18150	18250	17650	17800	1562427	11393796
2003/03/17	2003	3	17	17950	17950	17300	17750	1775362	11361791
2003/03/18	2003	3	18	17850	18100	17500	17650	1528287	11297780
2003/03/19	2003	3	19	17700	17900	17650	17800	1026903	11393796
2003/03/20	2003	3	20	17900	18100	17800	17950	2007433	11489811
2003/03/21	2003	3	21	18000	18200	17750	18200	1775709	11649836
2003/03/24	2003	3	24	18300	18300	17950	18000	1581102	11521816
2003/03/25	2003	3	25	17600	18000	17600	17850	943284	11425801
2003/03/26	2003	3	26	17850	18000	17600	17700	982313	11329786
2003/04/14	2003	4	14	19400	20050	19300	19600	1350870	12545977
2003/04/15	2003	4	15	19500	19950	19450	19950	1071128	12770012
2003/04/16	2003	4	16	20000	20250	19900	20200	1828441	12930038
2003/04/17	2003	4	17	20100	20150	19850	20100	669525	12866028
2003/04/18	2003	4	18	20100	20450	20100	20200	1098547	12930038
2003/04/21	2003	4	21	20050	20500	19850	20200	902148	12930038
2003/04/22	2003	4	22	20050	20100	19650	19650	833962	12577982
2003/04/23	2003	4	23	19750	20150	19650	19900	870770	12738007
2003/04/24	2003	4	24	19700	19900	19400	19850	863581	12706002
2003/04/25	2003	4	25	19650	19650	19100	19400	1269383	12417957
2003/04/28	2003	4	28	19200	19800	18950	19800	830650	12673997
2003/04/29	2003	4	29	19900	20200	19750	20100	1190471	12866028
2003/04/30	2003	4	30	20100	20550	20050	20450	1903866	13090063
2003/05/02	2003	5	2	20450	20500	19550	20350	1472405	13026053
2003/05/06	2003	5	6	20300	20750	20250	20450	1273763	13090063
2003/05/07	2003	5	7	20500	20600	20100	20550	1453030	13154073
2003/05/09	2003	5	9	20350	20450	19900	20050	1359838	12834023
2003/05/12	2003	5	12	20300	20650	20150	20150	1813937	12898033
2003/05/13	2003	5	13	20200	20300	19650	19700	1156361	12609987
2003/05/14	2003	5	14	19500	19900	19400	19650	899216	12577982
2003/05/15	2003	5	15	19750	20100	19450	20100	1159280	12866028
2003/05/16	2003	5	16	20100	20150	19700	19950	1146087	12770012
2003/05/19	2003	5	19	19850	19850	19250	19450	1413211	12449962
2003/05/20	2003	5	20	19450	19550	19100	19400	1309948	12417957
2003/05/21	2003	5	21	19500	19550	19250	19550	1119650	12513972
2003/05/22	2003	5	22	19300	19450	18750	19100	1767401	12225927
2003/05/23	2003	5	23	19250	19550	19100	19500	1240462	12481967
2003/05/26	2003	5	26	19300	19700	19300	19700	1087334	12609987
2003/05/27	2003	5	27	19700	19700	19300	19650	684230	12577982
2003/05/28	2003	5	28	19750	20000	19500	19850	1964146	12706002
2003/05/29	2003	5	29	19650	20000	19500	20000	1270384	12802018
2003/05/30	2003	5	30	19900	20000	19600	19950	1246034	12770012
2003/06/02	2003	6	2	19800	20150	19800	19950	1207434	12770012
2003/06/03	2003	6	3	19800	19850	19400	19600	1426541	12545977
2003/06/04	2003	6	4	19500	19600	19350	19600	885710	12545977
2003/06/05	2003	6	5	19700	19800	19400	19400	1626896	12417957
2003/06/09	2003	6	9	19400	19800	19300	19700	1141707	12609987
2003/06/10	2003	6	10	19400	19500	19150	19200	1878692	12289937
2003/06/11	2003	6	11	19200	19200	18900	18950	2324258	12129912
2003/06/12	2003	6	12	19050	19250	19000	19100	3274563	12225927
2003/06/13	2003	6	13	19150	19200	18750	18750	2685396	12001891
2003/06/16	2003	6	16	18750	18950	18650	18700	1184519	11969886
2003/06/17	2003	6	17	18900	19050	18700	18850	2238581	12065902
2003/06/18	2003	6	18	18800	19300	18750	19200	2071104	12289937
2003/06/19	2003	6	19	19200	19350	19050	19350	1815005	12385952
2003/06/20	2003	6	20	19100	19200	18950	19000	1293474	12161917
2003/06/23	2003	6	23	19000	19200	18900	19200	863858	12289937
2003/06/24	2003	6	24	19000	19300	19000	19100	1294441	12225927
2003/06/25	2003	6	25	19250	19350	19150	19300	1366316	12353947
2003/06/26	2003	6	26	19300	19300	19100	19200	499611	12289937
[truncated: 3,351 more rows]

## Sheet: HyundaiMobis
date	y	m	d	Open	High	Low	Close	Volume	Market cap
[truncated: 3,704 more rows]

[truncated: 6 more sheets: POSCO, SKT, KiaMotors, KT&G, SamsungFire&MarineInsurance, kospi200]
