# Supplementary material for: Predictability of machine learning techniques to forecast the trends of market index prices: Hypothesis testing for the Korean stock markets
Source: PLoS One. 2017 Nov 14;12(11):e0188107. doi: 10.1371/journal.pone.0188107 (PMC5685607; doi:10.1371/journal.pone.0188107)
Supplement: S3 File — The following code includes experiments in [2] in Matlab. It includes parameter setting, training and test procedure of ANN and SVM with two kernels and robustness test. (M) [file pone.0188107.s003.m]

clc
clear all
warning off

tic

%% Data ÃßÃâ

%[~,~,rawdata] = xlsread('xu100_6.xlsx');
[~,~,rawdata] = xlsread('kospi_200_2004.xlsx');
cprice = rawdata(2:end,8);  % close price
hprice = rawdata(2:end,6);  % high price
lprice = rawdata(2:end,7);  % low price
year_unique = unique(cell2mat(rawdata(2:end,2)));
year_start = year_unique(1);

% price2 = [rawdata(2:end,1), rawdata(2:end,8)];
mprice = (cell2mat(cprice)+cell2mat(hprice)+cell2mat(lprice))/3;    % average 3 prices
volume = rawdata(2:end,9);
date = str2num(datestr(rawdata(2:end,1), 'yyyymmdd'));

 %%
% Direction of stock price
for i=1:length(cprice)-1
        direction(1,1)=0.1;
    if cprice{i} <= cprice{i+1}
        direction(i+1,1) = 1;
    elseif cprice{i} > cprice{i+1}
        direction(i+1,1) = 0;
    end
end
direction(1,:)=[];
direction(end+1,:)=0;

%%  10 Technical indicators

for i=10:length(cprice)
    simpleMA(i-9,1) = (cprice{i-9}+cprice{i-8}+cprice{i-7}+cprice{i-6}+cprice{i-5}...
                    +cprice{i-4}+cprice{i-3}+cprice{i-2}+cprice{i-1}+cprice{i})/10;
end

% 20-day MA
%for i=20:length(cprice)
%    simpleMA(i-19,1) = (cprice{i-19}+cprice{i-18}+cprice{i-17}+cprice{i-16}+cprice{i-15}...
%                    +cprice{i-14}+cprice{i-13}+cprice{i-12}+cprice{i-11}+cprice{i-10}...
%                    +cprice{i-9}+cprice{i-8}+cprice{i-7}+cprice{i-6}+cprice{i-5}...
%                    +cprice{i-4}+cprice{i-3}+cprice{i-2}+cprice{i-1}+cprice{i})/20;
%end

% 30-day MA
%for i=30:length(cprice)
%    simpleMA(i-29,1) = (cprice{i-29}+cprice{i-28}+cprice{i-27}+cprice{i-26}+cprice{i-25}...
%                    +cprice{i-24}+cprice{i-23}+cprice{i-22}+cprice{i-21}+cprice{i-20}...
%                    +cprice{i-19}+cprice{i-18}+cprice{i-17}+cprice{i-16}+cprice{i-15}...
%                    +cprice{i-14}+cprice{i-13}+cprice{i-12}+cprice{i-11}+cprice{i-10}...
%                    +cprice{i-9}+cprice{i-8}+cprice{i-7}+cprice{i-6}+cprice{i-5}...
%                    +cprice{i-4}+cprice{i-3}+cprice{i-2}+cprice{i-1}+cprice{i})/30;
%end

for i=10:length(cprice)
    weightedMA(i-9,1) = (cprice{i-9}+ 2*cprice{i-8}+ 3*cprice{i-7}+ 4*cprice{i-6}+ 5*cprice{i-5}...
                    + 6*cprice{i-4}+ 7*cprice{i-3}+ 8*cprice{i-2}+ 9*cprice{i-1} + 10*cprice{i})/55;
end

for i=10:length(cprice) 
    momentum(i-9,1) = cprice{i}/cprice{i-9}*100;
end

for i=10:length(cprice)
    stochK(i-9,1) = (cprice{i}-min(cell2mat(lprice(i-9:i))))/...
            (max(cell2mat(hprice(i-9:i))) - min(cell2mat(lprice(i-9:i)))) * 100;
end

% stochD
for i=10:length(stochK)
    stochD(i-9,1)=  (stochK(i)+stochK(i-1)+stochK(i-2)+stochK(i-3)+stochK(i-4)+...
                    stochK(i-5)+stochK(i-6)+stochK(i-7)+stochK(i-8)+stochK(i-9)) /10;
end

% RSI
for i=2:length(cprice)
    rsup(i-1,1) = max(cprice{i}-cprice{i-1}, 0);
    rsdn(i-1,1) = (-1)*min(cprice{i}-cprice{i-1},0);
end

for i=10:length(rsup)
    rsi(i-9,1) = 100 - 100/(1+sum(rsup(i-9:i))/sum(rsdn(i-9:i)));
end

% MACD
for i=2:length(cprice)
    ema12(1,1) = cprice{1};
    ema26(1,1) = cprice{1};
    macd(1,1) = cprice{1};
    ema12(i,1) = ema12(i-1,1) + (2/13)*(cprice{i}-ema12(i-1,1));
    ema26(i,1) = ema26(i-1,1) + (2/27)*(cprice{i}-ema26(i-1,1));
    macd(i,1) = macd(i-1,1) + (2/11)*(ema12(i,1)-ema26(i,1)-macd(i-1,1)); % if n=10
end

% Larry William's R
for i=1:length(hprice)
    % if hprice=lprice, denominator=0
    % hprice, lprice: raw dataÀÎµ¥ ÀÌ·¸°Ô ¾ÕÀ¸·Îµµ °è¼Ó »ç¿ëµÉ vector¸¦ ¼öÁ¤ÇØµµ µÇ³ª?
    if hprice{i,1} == lprice{i,1}
        hprice{i,1}=hprice{i,1}+0.5;
        lprice{i,1}=lprice{i,1}-0.5;
    end
        LWR(i,1) = (hprice{i,1}-cprice{i,1})/(hprice{i,1}-lprice{i,1}) * (-100);
end

% A/D Oscillator
ADosc(1,1) = volume{1,1} * ((cprice{1,1}-lprice{1,1})-(hprice{1,1}-cprice{1,1})) / (hprice{1,1}-lprice{1,1});
for i=2:length(hprice)
    ADosc(i,1) = ADosc(i-1,1) + volume{i,1}*((cprice{i,1}-lprice{i,1})-(hprice{i,1}-cprice{i,1})) / (hprice{i,1}-lprice{i,1});
end

% CCI
for i=10:length(mprice)
    SMt(i-9,1) = sum(mprice(i-9:i))/10;
end

Dt = zeros(length(SMt),1);
for i=10:length(mprice)
    for j=1:10  
        if i-j+1 >= 10
            Dt(i-9,1) = Dt(i-9,1) + abs(mprice(i-j+1)-SMt(i-9,1));
            t = j;
        else 
            Dt(i-9,1) = Dt(i-9,1)/j;
            break
        end
        
        if t==10
            Dt(i-9,1) = Dt(i-9,1)/10;
        end
    end
        CCI(i-9,1) = (mprice(i) - SMt(i-9,1)) / (0.015 * Dt(i-9,1));
end
%% Combine variables
n_MA = length(simpleMA(:, 1));
nndata = [date(length(date)-n_MA+1:end,1) simpleMA(1:end,1) weightedMA(length(weightedMA)-n_MA+1:end,1) momentum(length(momentum)-n_MA+1:end,1) stochK(length(stochK)-n_MA+1:end,1) stochD(length(stochD)-n_MA+1:end,1) rsi(length(rsi)-n_MA+1:end,1)...
        macd(length(macd)-n_MA+1:end,1) LWR(length(LWR)-n_MA+1:end,1) ADosc(length(ADosc)-n_MA+1:end,1) CCI(length(CCI)-n_MA+1:end,1) direction(length(direction)-n_MA+1:end,1)];


nndata_norm = nndata;   
for i = 2:11
    nndata_norm(:,i) = (nndata(:,i)-min(nndata(:,i))) ./ (max(nndata(:,i))-min(nndata(:,i)));   
end
nndata = nndata_norm;

date2 = nndata(1:end,1);

year = round(date2,-4)/10000;
month = round(date2 - round(date2,-4),-2)/100;
day = date2 - round(date2,-2);

%%
datedirection = [year month day [direction(length(direction)-n_MA+1:end,1)]];

% The number of increasing and decreasing directions
for j=1:length(year_unique)
    Inc=0; Dec=0;
    for i=1:length(datedirection)
        if datedirection(i,1) == year_start-1+j
            if datedirection(i,4) == 1
                Inc = Inc + 1;
            else Dec = Dec + 1;
            end
        end
    end
    CountInc(j,1) = Inc;
    CountDec(j,1) = Dec;
end

Count = [CountInc CountDec];

for i=1:length(year_unique)
    yearindex(i,1) = find(ismember(year,year_start-1+i), 1 );
end
yearindex(end+1,1)=length(nndata);

% the number of parameter setting samples in each period
% (ESWA) approximately 20% of the entire data set
% proportional to the number of increases and decreases for each year
psinc = round(CountInc * 0.1);
psdec = round(CountDec * 0.1);
% Training/Test data set
cpsinc = round(CountInc * 0.5);
cpsdec = round(CountDec * 0.5);

for i=year_unique(1):year_unique(length(year_unique))
    nndata2{i-year_start+1,1} = nndata(yearindex(i-year_start+1,1):yearindex(i-year_start+2,1)-1,2:end);
end


%% 10% parameter setting
psdatainc={}; psdatadec={};
nndata2inc = {};nndata2dec = {}; nndata2_10idx={};
nn_10inc={}; nn_10dec={};
for i = 1:length(year_unique)
    % The number of increase, decrease in each period 
    nndata2inc{i,1} = nndata2 {i,1}(nndata2{i,1}(:,11)==1,:);
    nndata2dec{i,1} = nndata2 {i,1}(nndata2{i,1}(:,11)==0,:);

    nndata2_10idx{i,1} = randi([1 length(nndata2inc{i,1})], psinc(i)*2,1);
    nndata2_10idx{i,2} = randi([1 length(nndata2dec{i,1})], psdec(i)*2,1);

    nn_10inc{i,1} = nndata2inc{i,1}(nndata2_10idx{i,1}(1:length(nndata2_10idx{i,1})/2,1),:);
    nn_10inc{i,2} = nndata2inc{i,1}(nndata2_10idx{i,1}(length(nndata2_10idx{i,1})/2+1:end,1),:);
    
    nn_10dec{i,1} = nndata2dec{i,1}(nndata2_10idx{i,2}(1:length(nndata2_10idx{i,2})/2,1),:);
    nn_10dec{i,2} = nndata2dec{i,1}(nndata2_10idx{i,2}(length(nndata2_10idx{i,2})/2+1:end,1),:);
end

%% 50% comparison data
nndata2_50idx={};
nn_50inc={}; nn_50dec={};
for i = 1:length(year_unique)
    nndata2_50idx{i,1} = randi([1 length(nndata2inc{i,1})], cpsinc(i)*2,1);
    nndata2_50idx{i,2} = randi([1 length(nndata2dec{i,1})], cpsdec(i)*2,1);
    
    nn_50inc{i,1} = nndata2inc{i,1}(nndata2_50idx{i,1}(1:length(nndata2_50idx{i,1})/2,1),:);
    nn_50inc{i,2} = nndata2inc{i,1}(nndata2_50idx{i,1}(length(nndata2_50idx{i,1})/2+1:end,1),:);
    
    nn_50dec{i,1} = nndata2dec{i,1}(nndata2_50idx{i,2}(1:length(nndata2_50idx{i,2})/2,1),:);
    nn_50dec{i,2} = nndata2dec{i,1}(nndata2_50idx{i,2}(length(nndata2_50idx{i,2})/2+1:end,1),:);
end

for i=1:length(year_unique)
    % nn_10: parameter setting set
    % nn_10{:,1}: training
    % nn_10{:,2}: holdout 
    nn_10{i,1} = [nn_10inc{i,1};nn_10dec{i,1}];
    nn_10{i,2} = [nn_10inc{i,2};nn_10dec{i,2}];
    
    % nn_50: training(1) & test set(2)
    nn_50{i,1} = [nn_50inc{i,1};nn_50dec{i,1}];
    nn_50{i,2} = [nn_50inc{i,2};nn_50dec{i,2}];
end
nnn= cell2mat(nn_10(:,1)); % training
nnn2 = cell2mat(nn_10(:,2)); % holdout
% nnn3 : entire parameter setting set
nnn3 = [nnn;nnn2];
%% Parameter setting
errorrate=[];
inputs = nnn3(:,1:10)';
targets = nnn3(:,11)';

for k=1:10 % # of nodes in the hidden layer
    for ep = 1:10 % # of epochs
        for mc = 1:9 % momentum constant
            [k ep mc]
            hiddenLayerSize = k*10;
            net = fitnet(hiddenLayerSize);
            net.trainParam.mc = mc*0.1;
            net.trainParam.epochs = ep*1000;
            net.trainParam.lr = 0.1;

            net.divideFcn = 'divideind';
            net.divideParam.trainInd = 1:254;
            net.divideParam.testInd = 255:508;

            [net,tr] = train(net,inputs,targets);

            outputs = net(inputs);
            errors = gsubtract(targets,outputs);
            performance = perform(net,targets,outputs);

            for i=1:length(targets)
                if abs(targets(1,i)-outputs(1,i))>=0.5
                    err(i,1) = 1;
                else err(i,1) = 0;
                end
                errorrate(k, ep, mc) = sum(err)/length(err)*100;  
            end             
        end
    end
end

min_1 = min(min(min(errorrate(:,:,:))));
find(errorrate < min_1+0.000001);
min_2 = min(errorrate(errorrate > min_1));
find(errorrate < min_2+0.000001);
min_3 = min(errorrate(errorrate > min_2));
find(errorrate < min_3+0.000001);
[coorX, coorY, coorZ]= ind2sub(size(errorrate), find(errorrate<min_3+0.000001));
coor_NN = [coorX coorY coorZ];

%%
% Table 8
error_idx = [2 1 3; 4 4 5; 1 10 9];
%error_idx = coor_NN;
nnn4 = [nnn; nnn];
nnn5 = [nnn; nnn2];

%%
for i=1:3
    % Training (parameter setting set)
    [error_idx(i,1) error_idx(i,2) error_idx(i,3)]
    hiddenLayerSize = 10*error_idx(i,1);
    net = fitnet(hiddenLayerSize);
    net.trainParam.epochs = 1000 * error_idx(i,2);
    net.trainParam.mc = 0.1 * error_idx(i,3);
    
    inputs = nnn4(:,1:10)';
    targets = nnn4(:,11)';

    net.divideFcn = 'divideind';
    net.divideParam.trainInd = 1:254;
    net.divideParam.testInd = 255:508;

    [net,tr] = train(net,inputs,targets);

    outputs = net(inputs);
    errors = gsubtract(targets,outputs);
    performance = perform(net,targets,outputs);

    for j=1:length(targets)
        if abs(targets(1,j)-outputs(1,j))>=0.5
            err(j,1) = 1;
        else err(j,1) = 0;
        end              
    end        
    train_errorrate(i,1) = sum(err)/length(err)*100;
    
    % holdout (parameter setting set)
    inputs = nnn5(:,1:10)';
    targets = nnn5(:,11)';
    
    net.divideFcn = 'divideind';
    net.divideParam.trainInd = 1:254;
    net.divideParam.testInd = 255:508;

    [net,tr] = train(net,inputs,targets);

    outputs = net(inputs);
    errors = gsubtract(targets,outputs);
    performance = perform(net,targets,outputs);

    for j=1:length(targets)
        if abs(targets(1,j)-outputs(1,j))>=0.5
            err(j,1) = 1;
        else err(j,1) = 0;
        end              
    end        
    holdout_errorrate(i,1) = sum(err)/length(err)*100;
    
    
    
end

%% Table 9

for k=1:length(year_unique)
    for m=1:2    % m=1 -> training / m=2 -> test
        test_ = nn_50{k,m};
        test_ran = test_(randperm(size(test_,1)), :);
        predict_data = [nn_50{k,1}; test_ran];
        for i=1:3
            [error_idx(i,1) error_idx(i,2) error_idx(i,3)]
            
            hiddenLayerSize = 10*error_idx(i,1);
            net = fitnet(hiddenLayerSize);
            net.trainParam.epochs = 1000 * error_idx(i,2);
            net.trainParam.mc = 0.1 * error_idx(i,3);
            
            inputs = predict_data(:,1:10)';
            targets = predict_data(:,11)';
            
            net.divideFcn = 'divideind';
            net.divideParam.trainInd = 1:length(predict_data)/2;
            net.divideParam.testInd = length(predict_data)/2+1:length(predict_data);

            [net,tr] = train(net,inputs,targets);

            outputs = net(inputs);
            errors = gsubtract(targets,outputs);
            performance = perform(net,targets,outputs);

            for j=1:length(targets)
                if abs(targets(1,j)-outputs(1,j))>=0.5
                    err(j,1) = 1;
                else err(j,1) = 0;
                end              
            end        
            final_errorrate(k,m,i) = sum(err)/length(err)*100;
        end
    end
end

finalresult_NN=[];
for i=1:3
    finalresult_NN = [finalresult_NN 100-final_errorrate(:,:,i)];
end

%%
plot(perform_lr)
axis([1 9 min(perform_lr)-0.8 max(perform_lr)+0.8])
title('Prediction performance(%) of ANN model for various lr values');
xlabel('lr'); ylabel('prediction performance(%)');
hline = refline([0 max(perform_lr)]); hline.Color='r'
hold on
x1=find(perform_lr == max(perform_lr));
h = line([x1 x1],[min(perform_lr)-0.8 max(perform_lr)+0.8],'Color','k');
set(h,'LineStyle','--');

%% SVM polynomial
temp=[]; temp2=[];
for i=1:length(year_unique)
    temp = [temp; nn_10{i,1}]; % training (parameter setting set)
    temp2 = [temp2; nn_10{i,2}]; % holdout (parameter setting set)
end
%%
option.MaxIter = Inf;
for i=1:4 % degree of kernel function
    for j=1:50 % Gamma in kernel function
        for k=1:3 % Regularization parameter
            svmStruct = svmtrain(temp(:,1:10), temp(:,11), 'Kernel_Function', @(u,v) kfun(u,v,i,0.1*j), ...
                'boxconstraint', 10^(k-1), 'method', 'QP'); 
            Group1 = svmclassify(svmStruct, temp(:,1:10));
            Group2 = svmclassify(svmStruct, temp2(:,1:10)); %% temp2 : valid input, output : prediction
            accuracy_train_poly(i,j,k) = 100 * sum(not(xor(Group1, temp(:,11))))/length(Group1); 
            accuracy_test_poly(i,j,k) = 100 * sum(not(xor(Group2, temp2(:,11))))/length(Group2);
        end
    end
end

max_1 = max(max(max(accuracy_test_poly(:,:,:))));
find(accuracy_test_poly == max_1);
max_2 = max(accuracy_test_poly(accuracy_test_poly < max_1));
find(accuracy_test_poly == max_2);
max_3 = max(accuracy_test_poly(accuracy_test_poly < max_2));
find(accuracy_test_poly == max_3);
[coorX, coorY, coorZ]= ind2sub(size(accuracy_test_poly), find(accuracy_test_poly >= max_3));
coor_poly = [coorX coorY coorZ];

%%
poly_idx = [4 5 2; 4 7 2; 4 6 3]; % degree 4, gamma 0.1, reg.C 10 / 4, 0.2, 1 / 4, 0.1, 1
%poly_idx = coor_poly;

temp=[]; temp2=[];
for m=1:length(year_unique)
    for i=1:3
        temp = nn_50{m,1};
        temp2 = nn_50{m,2};
        svmStruct = svmtrain(temp(:,1:10), temp(:,11), 'Kernel_Function', @(u,v) kfun(u,v,poly_idx(i,1), 0.1*poly_idx(i,2)), ...
            'boxconstraint', 10^(poly_idx(i,3)-1), 'method', 'QP'); 
        Group1 = svmclassify(svmStruct, temp(:,1:10));
        Group2 = svmclassify(svmStruct, temp2(:,1:10)); %% temp2 : valid input, output : prediction
        accuracy_train_poly_final(m,i) = 100 * sum(not(xor(Group1, temp(:,11))))/length(Group1); 
        accuracy_test_poly_final(m,i) = 100 * sum(not(xor(Group2, temp2(:,11))))/length(Group2);
    end
end

%% SVM_RBF
for j=1:50
    for k=1:3
        svmStruct = svmtrain(temp(:,1:10), temp(:,11), 'Kernel_Function', 'rbf', 'RBF_Sigma', sqrt(1/(0.2*j)),  ...
            'boxconstraint', 10^(k-1), 'method', 'QP'); 
        Group3 = svmclassify(svmStruct, temp(:,1:10));
        Group4 = svmclassify(svmStruct, temp2(:,1:10)); %% temp2 : valid input, output : prediction
        accuracy_train_rbf(j,k) = 100 * sum(not(xor(Group3, temp(:,11))))/length(Group3);
        accuracy_test_rbf(j,k) = 100 * sum(not(xor(Group4, temp2(:,11))))/length(Group4); 
    end
end

max_1 = max(max(max(accuracy_test_rbf(:,:))));
find(accuracy_test_rbf == max_1 );
max_2 = max(accuracy_test_rbf(accuracy_test_rbf < max_1));
find(accuracy_test_rbf == max_2);
max_3 = max(accuracy_test_rbf(accuracy_test_rbf < max_2));
find(accuracy_test_rbf == max_3);
[coorX, coorY]= ind2sub(size(accuracy_test_rbf), find(accuracy_test_rbf >= max_3));
coor_rbf = [coorX coorY];

%%
rbf_idx=[12 1 ; 6 2; 2 3];
%rbf_idx = coor_rbf;

for m=1:length(year_unique)
    for i=1:3
        temp = nn_50{m,1};
        temp2 = nn_50{m,2};
        svmStruct = svmtrain(temp(:,1:10), temp(:,11), 'Kernel_Function', 'rbf', 'RBF_Sigma', sqrt(1/(0.2*rbf_idx(i,1))),  ...
            'boxconstraint', 10^(rbf_idx(i,2)-1), 'method', 'QP'); 
        Group3 = svmclassify(svmStruct, temp(:,1:10));
        Group4 = svmclassify(svmStruct, temp2(:,1:10)); %% temp2 : valid input, output : prediction
        accuracy_train_rbf_final(m,i) = 100 * sum(not(xor(Group3, temp(:,11))))/length(Group3);
        accuracy_test_rbf_final(m,i) = 100 * sum(not(xor(Group4, temp2(:,11))))/length(Group4); 
        
        True{m,i} = temp2(:,11);
        Group5{m,i} = Group4;
    end
end

final_svm_rbf = [accuracy_train_rbf_final(:,1) accuracy_test_rbf_final(:,1) ...
    accuracy_train_rbf_final(:,2) accuracy_test_rbf_final(:,2) ...
    accuracy_train_rbf_final(:,3) accuracy_test_rbf_final(:,3)];
