# Supplementary material for: Predictability of machine learning techniques to forecast the trends of market index prices: Hypothesis testing for the Korean stock markets
Source: PLoS One. 2017 Nov 14;12(11):e0188107. doi: 10.1371/journal.pone.0188107 (PMC5685607; doi:10.1371/journal.pone.0188107)
Supplement: S4 File — The following code includes experiments in hypothesis 1 and 2. The experiment without Google Trends is used in hypothesis 1 as a non-overlap method and hypothesis 2 as a prediction without Google Trends. The experiment with Google Trends is used in hypothesis 2 to be compared to that without Google Trends and robustness test. (M) [file pone.0188107.s004.m]

clc
clear all
warning off

tic

%% Data loading

%[~,~,rawdata] = xlsread('xu100_6.xlsx');
[~,~,rawdata] = xlsread('kospi_200_2004_google_1.xlsx');
cprice = rawdata(2:end,8);  % close price
hprice = rawdata(2:end,6);  % high price
lprice = rawdata(2:end,7);  % low price
google = rawdata(2:end,10);
google = cell2mat(google);
year_unique = unique(cell2mat(rawdata(2:end,2)));
year_start = year_unique(1);

% price2 = [rawdata(2:end,1), rawdata(2:end,8)];
mprice = (cell2mat(cprice)+cell2mat(hprice)+cell2mat(lprice))/3;    % average 3 prices
volume = rawdata(2:end,9);
date = str2num(datestr(rawdata(2:end,1), 'yyyymmdd'));

train_period = 126;
predict_period = 21;

% Direction of stock price
for i=1:length(cprice)-1
        direction(1,1)=0.1;
    if cprice{i} <= cprice{i+1}
        direction(i+1,1) = 1;
    elseif cprice{i} > cprice{i+1}
        direction(i+1,1) = 0;
    end
end
direction(1,:)=[];
direction(end+1,:)=0;
num_indicator = 11;

%  10 Technical indicators
for i=10:length(cprice)
    simpleMA(i-9,1) = (cprice{i-9}+cprice{i-8}+cprice{i-7}+cprice{i-6}+cprice{i-5}...
                    +cprice{i-4}+cprice{i-3}+cprice{i-2}+cprice{i-1}+cprice{i})/10;
end

% 20-day MA
%for i=20:length(cprice)
%    simpleMA(i-19,1) = (cprice{i-19}+cprice{i-18}+cprice{i-17}+cprice{i-16}+cprice{i-15}...
%                    +cprice{i-14}+cprice{i-13}+cprice{i-12}+cprice{i-11}+cprice{i-10}...
%                    +cprice{i-9}+cprice{i-8}+cprice{i-7}+cprice{i-6}+cprice{i-5}...
%                    +cprice{i-4}+cprice{i-3}+cprice{i-2}+cprice{i-1}+cprice{i})/20;
%end

% 30-day MA
%for i=30:length(cprice)
%    simpleMA(i-29,1) = (cprice{i-29}+cprice{i-28}+cprice{i-27}+cprice{i-26}+cprice{i-25}...
%                    +cprice{i-24}+cprice{i-23}+cprice{i-22}+cprice{i-21}+cprice{i-20}...
%                    +cprice{i-19}+cprice{i-18}+cprice{i-17}+cprice{i-16}+cprice{i-15}...
%                    +cprice{i-14}+cprice{i-13}+cprice{i-12}+cprice{i-11}+cprice{i-10}...
%                    +cprice{i-9}+cprice{i-8}+cprice{i-7}+cprice{i-6}+cprice{i-5}...
%                    +cprice{i-4}+cprice{i-3}+cprice{i-2}+cprice{i-1}+cprice{i})/30;
%end

for i=10:length(cprice)
    weightedMA(i-9,1) = (cprice{i-9}+ 2*cprice{i-8}+ 3*cprice{i-7}+ 4*cprice{i-6}+ 5*cprice{i-5}...
                    + 6*cprice{i-4}+ 7*cprice{i-3}+ 8*cprice{i-2}+ 9*cprice{i-1} + 10*cprice{i})/55;
end

for i=10:length(cprice)
    momentum(i-9,1) = cprice{i}/cprice{i-9}*100;
end

for i=10:length(cprice)
    stochK(i-9,1) = (cprice{i}-min(cell2mat(lprice(i-9:i))))/...
            (max(cell2mat(hprice(i-9:i))) - min(cell2mat(lprice(i-9:i)))) * 100;
end

% stochD
for i=10:length(stochK)
    stochD(i-9,1)=  (stochK(i)+stochK(i-1)+stochK(i-2)+stochK(i-3)+stochK(i-4)+...
                    stochK(i-5)+stochK(i-6)+stochK(i-7)+stochK(i-8)+stochK(i-9)) /10;
end

% RSI
for i=2:length(cprice)
    rsup(i-1,1) = max(cprice{i}-cprice{i-1}, 0);
    rsdn(i-1,1) = (-1)*min(cprice{i}-cprice{i-1},0);
end

for i=10:length(rsup)
    rsi(i-9,1) = 100 - 100/(1+sum(rsup(i-9:i))/sum(rsdn(i-9:i)));
end

% MACD
for i=2:length(cprice)
    ema12(1,1) = cprice{1};
    ema26(1,1) = cprice{1};
    macd(1,1) = cprice{1};
    ema12(i,1) = ema12(i-1,1) + (2/13)*(cprice{i}-ema12(i-1,1));
    ema26(i,1) = ema26(i-1,1) + (2/27)*(cprice{i}-ema26(i-1,1));
    macd(i,1) = macd(i-1,1) + (2/11)*(ema12(i,1)-ema26(i,1)-macd(i-1,1)); % if n=10
end

% Larry William's R
for i=1:length(hprice)
    % if hprice=lprice, denominator=0
    % hprice, lprice: raw dataÀÎµ¥ ÀÌ·¸°Ô ¾ÕÀ¸·Îµµ °è¼Ó »ç¿ëµÉ vector¸¦ ¼öÁ¤ÇØµµ µÇ³ª?
    if hprice{i,1} == lprice{i,1}
        hprice{i,1}=hprice{i,1}+0.5;
        lprice{i,1}=lprice{i,1}-0.5;
    end
        LWR(i,1) = (hprice{i,1}-cprice{i,1})/(hprice{i,1}-lprice{i,1}) * (-100);
end

% A/D Oscillator
ADosc(1,1) = volume{1,1} * ((cprice{1,1}-lprice{1,1})-(hprice{1,1}-cprice{1,1})) / (hprice{1,1}-lprice{1,1});
for i=2:length(hprice)
    ADosc(i,1) = ADosc(i-1,1) + volume{i,1}*((cprice{i,1}-lprice{i,1})-(hprice{i,1}-cprice{i,1})) / (hprice{i,1}-lprice{i,1});
end

% CCI
for i=10:length(mprice)
    SMt(i-9,1) = sum(mprice(i-9:i))/10;
end

Dt = zeros(length(SMt),1);
for i=10:length(mprice)
    for j=1:10  
        if i-j+1 >= 10
            Dt(i-9,1) = Dt(i-9,1) + abs(mprice(i-j+1)-SMt(i-9,1));
            t = j;
        else 
            Dt(i-9,1) = Dt(i-9,1)/j;
            break
        end
        
        if t==10
            Dt(i-9,1) = Dt(i-9,1)/10;
        end
    end
        CCI(i-9,1) = (mprice(i) - SMt(i-9,1)) / (0.015 * Dt(i-9,1));
end

n_MA = length(simpleMA(:, 1));
nndata = [date(length(date)-n_MA+1:end,1) simpleMA(1:end,1) weightedMA(length(weightedMA)-n_MA+1:end,1) momentum(length(momentum)-n_MA+1:end,1) stochK(length(stochK)-n_MA+1:end,1) stochD(length(stochD)-n_MA+1:end,1) rsi(length(rsi)-n_MA+1:end,1)...
        macd(length(macd)-n_MA+1:end,1) LWR(length(LWR)-n_MA+1:end,1) ADosc(length(ADosc)-n_MA+1:end,1) CCI(length(CCI)-n_MA+1:end,1) direction(length(direction)-n_MA+1:end,1)];

nndata_google = [date(length(date)-n_MA+1:end,1) simpleMA(1:end,1) weightedMA(length(weightedMA)-n_MA+1:end,1) momentum(length(momentum)-n_MA+1:end,1) stochK(length(stochK)-n_MA+1:end,1) stochD(length(stochD)-n_MA+1:end,1) rsi(length(rsi)-n_MA+1:end,1)...
        macd(length(macd)-n_MA+1:end,1) LWR(length(LWR)-n_MA+1:end,1) ADosc(length(ADosc)-n_MA+1:end,1) CCI(length(CCI)-n_MA+1:end,1) google(length(google)-n_MA+1:end,1) direction(length(direction)-n_MA+1:end,1)];
%% Normalization
for k = 1 : 2
    if k == 1
        num_indicator = 10;
        for i = 2 : num_indicator+1
            nndata_norm(:,i-1) = (nndata(:,i)-min(nndata(:,i))) / (max(nndata(:,i))-min(nndata(:,i)));
        end
        nndata_norm = [nndata_norm direction(length(direction)-n_MA+1:end,1)];
    elseif k == 2
        num_indicator = 11;
        for i = 2 : num_indicator+1
            nndata_norm_google(:,i-1) = (nndata_google(:,i)-min(nndata_google(:,i))) / (max(nndata_google(:,i))-min(nndata_google(:,i)));
        end
        nndata_norm_google = [nndata_norm_google direction(length(direction)-n_MA+1:end,1)];
    end
end

% nndata = nndata_norm;

%%
error_idx = [1 1 1; 4 7 2; 4 6 3];
%error_idx = coor_NN;

for k = 1 : 2
    count_ = 0;
    if k == 1
        % W/O GOOGLE
        num_indicator = 10;
        nndata = nndata_norm;
    elseif k == 2
        % W/ GOOGLE
        num_indicator = 11;
        nndata = nndata_norm_google;
    end
    
    for j = 1 : predict_period : length(nndata)-train_period-predict_period
        count_ = count_ + 1;
            for i=1:3
                [count_ i]
                % [error_idx(i,1) error_idx(i,2) error_idx(i,3)]
                hiddenLayerSize = 10*error_idx(i,1);
                net = fitnet(hiddenLayerSize);
                net.trainParam.epochs = 1000 * error_idx(i,2);
                net.trainParam.mc = 0.1 * error_idx(i,3);

                inputs = nndata(j:j+train_period+predict_period-1, 1:num_indicator)';
                targets = nndata(j:j+train_period+predict_period-1, num_indicator+1)';

                net.divideFcn = 'divideind';
                net.divideParam.trainInd = 1:train_period;
                net.divideParam.testInd = train_period+1:train_period+predict_period;

                [net,tr] = train(net,inputs,targets);
                if i == 1
                    outputs_1 = net(inputs);
                    outputs_1 = outputs_1 >= 0.5;
                    errors_1 = gsubtract(targets,outputs_1);
                    performance_1 = perform(net,targets,outputs_1);
                elseif i == 2
                    outputs_2 = net(inputs);
                    outputs_2 = outputs_2 >= 0.5;
                    errors_2 = gsubtract(targets,outputs_2);
                    performance_2 = perform(net,targets,outputs_2);
                elseif i == 3
                    outputs_3 = net(inputs);
                    outputs_3 = outputs_3 >= 0.5;
                    errors_3 = gsubtract(targets,outputs_3);
                    performance_3 = perform(net,targets,outputs_3);
                end
            end

        true_value = nndata(j+train_period:j+train_period+predict_period-1, num_indicator+1);
        accu_1_NN(count_, k) = sum(not(xor(outputs_1(train_period+1:end)', true_value))) / length(true_value);
        accu_2_NN(count_, k) = sum(not(xor(outputs_2(train_period+1:end)', true_value))) / length(true_value);
        accu_3_NN(count_, k) = sum(not(xor(outputs_3(train_period+1:end)', true_value))) / length(true_value);
        
        if length(nndata)-j < predict_period
            break;
        end
    end
end

%% SVM polynomial

%% parameter setting

% temp=[]; temp2=[];
% for i=1:length(year_unique)
%     temp = [temp; nn_10{i,1,nn}]; % training (parameter setting set)
%     temp2 = [temp2; nn_10{i,2,nn}]; % holdout (parameter setting set)
% end
% option.MaxIter = Inf;
% for i=1:4 % degree of kernel function
%     for j=1:50 % Gamma in kernel function
%         for k=1:3 % Regularization parameter
%             svmStruct = svmtrain(temp(:,1:10), temp(:,11), 'Kernel_Function', @(u,v) kfun(u,v,i, 0.1*j), ...
%                 'boxconstraint', 10^(k-1), 'method', 'QP'); 
%             Group1 = svmclassify(svmStruct, temp(:,1:10));
%             Group2 = svmclassify(svmStruct, temp2(:,1:10)); %% temp2 : valid input, output : prediction
%             accuracy_train_poly(i,j,k) = 100 * sum(not(xor(Group1, temp(:,11))))/length(Group1); 
%             accuracy_test_poly(i,j,k) = 100 * sum(not(xor(Group2, temp2(:,11))))/length(Group2);
%             accu_train_poly_total(i,j,k,nn) = accuracy_train_poly(i,j,k);
%             accu_test_poly_total(i,j,k,nn) = accuracy_test_poly(i,j,k);
%         end
%     end
% end
% 
% max_1 = max(max(max(accuracy_test_poly(:,:,:))));
% find(accuracy_test_poly == max_1 );
% max_2 = max(accuracy_test_poly(accuracy_test_poly < max_1));
% find(accuracy_test_poly == max_2);
% max_3 = max(accuracy_test_poly(accuracy_test_poly < max_2));
% find(accuracy_test_poly == max_3);
% [coorX, coorY, coorZ]= ind2sub(size(accuracy_test_poly), find(accuracy_test_poly >= max_3));
% coor_poly = [coorX coorY coorZ];
% coor_poly_total(:,:,nn) = coor_poly;
% 
%%
poly_idx = [4 5 2; 4 7 2; 4 6 3];
%poly_idx = coor_poly;

for k = 1 : 2
    count_ = 0;
    if k == 1
        % W/O GOOGLE
        num_indicator = 10;
        nndata = nndata_norm;
    elseif k == 2
        % W/ GOOGLE
        num_indicator = 11;
        nndata = nndata_norm_google;
    end
    
    for j = 1 : predict_period : length(nndata)-train_period-predict_period
        count_ = count_ + 1;
        for i=1:3
            [count_ i]
            temp = nndata(j:j+train_period-1, 1:end);
            temp2 = nndata(j+train_period:j+train_period+predict_period-1, 1:end);
            svmStruct = svmtrain(temp(:,1:num_indicator), temp(:,num_indicator+1), 'Kernel_Function', @(u,v) kfun(u,v,poly_idx(i,1), 0.1*poly_idx(i,2)), ...
             'boxconstraint', 10^(poly_idx(i,3)-1), 'method', 'QP');

            Group1 = svmclassify(svmStruct, temp(:,1:num_indicator));
            Group2 = svmclassify(svmStruct, temp2(:,1:num_indicator)); %% temp2 : valid input, output : prediction
            if i == 1
                predict_value_1 = [Group2 temp2(:,num_indicator+1)];
            elseif i == 2
                predict_value_2 = [Group2 temp2(:,num_indicator+1)];
            elseif i == 3
                predict_value_3 = [Group2 temp2(:,num_indicator+1)];
            end
        end
        
        true_value = temp2(:, num_indicator+1);
        accu_1_poly(count_, k) = sum(not(xor(predict_value_1(:,1), true_value))) / length(true_value);
        accu_2_poly(count_, k) = sum(not(xor(predict_value_2(:,1), true_value))) / length(true_value);
        accu_3_poly(count_, k) = sum(not(xor(predict_value_3(:,1), true_value))) / length(true_value);
    end
    
    if length(nndata)-j < predict_period
        break;
    end
end

%% SVM_RBF

%% parameter setting
% for j=1:50
%     for k=1:3
%         svmStruct = svmtrain(temp(:,1:10), temp(:,11), 'Kernel_Function', 'rbf', 'RBF_Sigma', sqrt(1/(0.2*j)),  ...
%             'boxconstraint', 10^(k-1), 'method', 'QP'); 
%         Group3 = svmclassify(svmStruct, temp(:,1:10));
%         Group4 = svmclassify(svmStruct, temp2(:,1:10)); %% temp2 : valid input, output : prediction
%         accuracy_train_rbf(j,k) = 100 * sum(not(xor(Group3, temp(:,11))))/length(Group3);
%         accuracy_test_rbf(j,k) = 100 * sum(not(xor(Group4, temp2(:,11))))/length(Group4);
%         accu_train_rbf_total(j,k,nn) = accuracy_train_rbf(j,k);
%         accu_test_rbf_total(j,k,nn) = accuracy_test_rbf(j,k);
%     end
% end
% 
% max_1 = max(max(max(accuracy_test_rbf(:,:))));
% find(accuracy_test_rbf == max_1 );
% max_2 = max(accuracy_test_rbf(accuracy_test_rbf < max_1));
% find(accuracy_test_rbf == max_2);
% max_3 = max(accuracy_test_rbf(accuracy_test_rbf < max_2));
% find(accuracy_test_rbf == max_3);
% [coorX, coorY]= ind2sub(size(accuracy_test_rbf), find(accuracy_test_rbf >= max_3));
% coor_rbf = [coorX coorY];
% coor_rbf_total(:,:,nn) = coor_rbf;

%%
rbf_idx = [12 1; 6 2; 2 3];
%rbf_idx = coor_rbf;

for k = 1 : 2
    count_ = 0;
    if k == 1
        % W/O GOOGLE
        num_indicator = 10;
        nndata = nndata_norm;
    elseif k == 2
        % W/ GOOGLE
        num_indicator = 11;
        nndata = nndata_norm_google;
    end
    
    for j = 1 : predict_period : length(nndata)-train_period-predict_period
        count_ = count_ + 1;
        for i=1:3
            [count_ i]
            temp = nndata(j:j+train_period-1, 1:end);
            temp2 = nndata(j+train_period:j+train_period+predict_period-1, 1:end);
            svmStruct = svmtrain(temp(:,1:num_indicator), temp(:,num_indicator+1), 'Kernel_Function', 'rbf', 'RBF_Sigma', sqrt(1/(0.2*rbf_idx(i,1))),  ...
                'boxconstraint', 10^(rbf_idx(i,2)-1), 'method', 'QP'); 
            Group3 = svmclassify(svmStruct, temp(:,1:num_indicator));
            Group4 = svmclassify(svmStruct, temp2(:,1:num_indicator)); %% temp2 : valid input, output : prediction
            if i == 1
                predict_value_1 = [Group4 temp2(:,num_indicator+1)];
            elseif i == 2
                predict_value_2 = [Group4 temp2(:,num_indicator+1)];
            elseif i == 3
                predict_value_3 = [Group4 temp2(:,num_indicator+1)];
            end
        end
        
        true_value = temp2(:, num_indicator+1);
        accu_1_rbf(count_, k) = sum(not(xor(predict_value_1(:,1), true_value))) / length(true_value);
        accu_2_rbf(count_, k) = sum(not(xor(predict_value_2(:,1), true_value))) / length(true_value);
        accu_3_rbf(count_, k) = sum(not(xor(predict_value_3(:,1), true_value))) / length(true_value);    
    end
    
    if length(nndata)-j < predict_period
        break;
    end
end

%%
