# Supplementary material for: Predictability of machine learning techniques to forecast the trends of market index prices: Hypothesis testing for the Korean stock markets
Source: PLoS One. 2017 Nov 14;12(11):e0188107. doi: 10.1371/journal.pone.0188107 (PMC5685607; doi:10.1371/journal.pone.0188107)
Supplement: S5 File — The following code includes experiments in hypothesis 3. The experiment with TOP 10 companies in KOSPI 200 is done to be compared to that with only using KOSPI 200 index prices and robustness test. (M) [file pone.0188107.s005.m]

clc
clear all
warning off

tic
%% Data loading

[~,~,raw_data_1] = xlsread('KOSPI_TOP10_2004.xlsx');
num_date = size(raw_data_1, 1);
num_feature = size(raw_data_1, 2);
num_firm = 11;
clear raw_data_1
rawdata = cell(num_date, num_feature, num_firm);

for i = 1 : num_firm
    [~,~,raw_data_] = xlsread('KOSPI_TOP10_2004.xlsx', i);
    if i <= num_firm-1
        rawdata(:,:,i) = raw_data_;
        marketCap(:,i) = raw_data_(2:end,10);
    elseif i == num_firm
        rawdata(:,1:9,i) = raw_data_;
    end
end

marketCap = cell2mat(marketCap);
up_ = 1;
down_ = 0;

for i = 1 : num_date-1
    marketCap(i,11) = sum(marketCap(i,:));
end

train_period = 126;    % training period : 6 months
predict_period = 21;    % test period : 1 months

for i = 1 : num_firm - 1
    marketCap_normal(:,i) = marketCap(:,i) ./ marketCap(:,11);
end

% IND START (ADD 3-DIM)
for nn = 1 : num_firm

%%
cprice = rawdata(2:end,8,nn);  % close price
hprice = rawdata(2:end,6,nn);  % high price
lprice = rawdata(2:end,7,nn);  % low price
year_unique = unique(cell2mat(rawdata(2:end,2,nn)));
year_start = year_unique(1);

% price2 = [rawdata(2:end,1), rawdata(2:end,8)];
mprice = (cell2mat(cprice)+cell2mat(hprice)+cell2mat(lprice))/3;    % average 3 prices
volume = rawdata(2:end,9,nn);
%date = str2num(datestr(rawdata(2:end,1,nn), 'yyyymmdd'));
date = str2num(datestr(datenum(rawdata(2:end,1,nn), 'yyyy/mm/dd'), 'yyyymmdd'));
%%
% Direction of stock price
for i=1:length(cprice)-1
        direction(1,1)=0.1;
    if cprice{i} <= cprice{i+1}
        direction(i+1,1) = up_;
    elseif cprice{i} > cprice{i+1}
        direction(i+1,1) = down_;
    end
end
direction(1,:)=[];
direction(end+1,:)=0;

%%
%  10 Technical indicators
num_indicator = 10;
for i=10:length(cprice)
    simpleMA(i-9,1) = (cprice{i-9}+cprice{i-8}+cprice{i-7}+cprice{i-6}+cprice{i-5}...
                    +cprice{i-4}+cprice{i-3}+cprice{i-2}+cprice{i-1}+cprice{i})/10;
end

% 20-day MA
%for i=20:length(cprice)
%    simpleMA(i-19,1) = (cprice{i-19}+cprice{i-18}+cprice{i-17}+cprice{i-16}+cprice{i-15}...
%                    +cprice{i-14}+cprice{i-13}+cprice{i-12}+cprice{i-11}+cprice{i-10}...
%                    +cprice{i-9}+cprice{i-8}+cprice{i-7}+cprice{i-6}+cprice{i-5}...
%                    +cprice{i-4}+cprice{i-3}+cprice{i-2}+cprice{i-1}+cprice{i})/20;
%end

% 30-day MA
%for i=30:length(cprice)
%    simpleMA(i-29,1) = (cprice{i-29}+cprice{i-28}+cprice{i-27}+cprice{i-26}+cprice{i-25}...
%                    +cprice{i-24}+cprice{i-23}+cprice{i-22}+cprice{i-21}+cprice{i-20}...
%                    +cprice{i-19}+cprice{i-18}+cprice{i-17}+cprice{i-16}+cprice{i-15}...
%                    +cprice{i-14}+cprice{i-13}+cprice{i-12}+cprice{i-11}+cprice{i-10}...
%                    +cprice{i-9}+cprice{i-8}+cprice{i-7}+cprice{i-6}+cprice{i-5}...
%                    +cprice{i-4}+cprice{i-3}+cprice{i-2}+cprice{i-1}+cprice{i})/30;
%end

for i=10:length(cprice)
    weightedMA(i-9,1) = (cprice{i-9}+ 2*cprice{i-8}+ 3*cprice{i-7}+ 4*cprice{i-6}+ 5*cprice{i-5}...
                    + 6*cprice{i-4}+ 7*cprice{i-3}+ 8*cprice{i-2}+ 9*cprice{i-1} + 10*cprice{i})/55;
end

for i=10:length(cprice) 
    momentum(i-9,1) = cprice{i}/cprice{i-9}*100;
end

for i=10:length(cprice)
    stochK(i-9,1) = (cprice{i}-min(cell2mat(lprice(i-9:i))))/...
            (max(cell2mat(hprice(i-9:i))) - min(cell2mat(lprice(i-9:i)))) * 100;
end

% stochD
for i=10:length(stochK)
    stochD(i-9,1)=  (stochK(i)+stochK(i-1)+stochK(i-2)+stochK(i-3)+stochK(i-4)+...
                    stochK(i-5)+stochK(i-6)+stochK(i-7)+stochK(i-8)+stochK(i-9)) /10;
end

% RSI
for i=2:length(cprice)
    rsup(i-1,1) = max(cprice{i}-cprice{i-1}, 0);
    rsdn(i-1,1) = (-1)*min(cprice{i}-cprice{i-1},0);
end

for i=10:length(rsup)
    rsi(i-9,1) = 100 - 100/(1+sum(rsup(i-9:i))/sum(rsdn(i-9:i)));
end


% MACD
for i=2:length(cprice)
    ema12(1,1) = cprice{1};
    ema26(1,1) = cprice{1};
    macd(1,1) = cprice{1};
    ema12(i,1) = ema12(i-1,1) + (2/13)*(cprice{i}-ema12(i-1,1));
    ema26(i,1) = ema26(i-1,1) + (2/27)*(cprice{i}-ema26(i-1,1));
    macd(i,1) = macd(i-1,1) + (2/11)*(ema12(i,1)-ema26(i,1)-macd(i-1,1)); % if n=10
end

% Larry William's R
for i=1:length(hprice)
    % if hprice=lprice, denominator=0
    % hprice, lprice: raw dataÀÎµ¥ ÀÌ·¸°Ô ¾ÕÀ¸·Îµµ °è¼Ó »ç¿ëµÉ vector¸¦ ¼öÁ¤ÇØµµ µÇ³ª?
    if hprice{i,1} == lprice{i,1}
        hprice{i,1}=hprice{i,1}+0.5;
        lprice{i,1}=lprice{i,1}-0.5;
    end
        LWR(i,1) = (hprice{i,1}-cprice{i,1})/(hprice{i,1}-lprice{i,1}) * (-100);
end

% A/D Oscillator
ADosc(1,1) = volume{1,1} * ((cprice{1,1}-lprice{1,1})-(hprice{1,1}-cprice{1,1})) / (hprice{1,1}-lprice{1,1});
for i=2:length(hprice)
    ADosc(i,1) = ADosc(i-1,1) + volume{i,1}*((cprice{i,1}-lprice{i,1})-(hprice{i,1}-cprice{i,1})) / (hprice{i,1}-lprice{i,1});
end

% CCI
for i=10:length(mprice)
    SMt(i-9,1) = sum(mprice(i-9:i))/10;
end

Dt = zeros(length(SMt),1);
for i=10:length(mprice)
    for j=1:10  
        if i-j+1 >= 10
            Dt(i-9,1) = Dt(i-9,1) + abs(mprice(i-j+1)-SMt(i-9,1));
            t = j;
        else 
            Dt(i-9,1) = Dt(i-9,1)/j;
            break
        end
        
        if t==10
            Dt(i-9,1) = Dt(i-9,1)/10;
        end
    end
        CCI(i-9,1) = (mprice(i) - SMt(i-9,1)) / (0.015 * Dt(i-9,1));
end

n_MA = length(simpleMA(:, 1));

nndata = [date(length(date)-n_MA+1:end,1) simpleMA(1:end,1) weightedMA(length(weightedMA)-n_MA+1:end,1) momentum(length(momentum)-n_MA+1:end,1) stochK(length(stochK)-n_MA+1:end,1) stochD(length(stochD)-n_MA+1:end,1) rsi(length(rsi)-n_MA+1:end,1)...
        macd(length(macd)-n_MA+1:end,1) LWR(length(LWR)-n_MA+1:end,1) ADosc(length(ADosc)-n_MA+1:end,1) CCI(length(CCI)-n_MA+1:end,1) direction(length(direction)-n_MA+1:end,1)];

nndata_entire(:,:,nn) = nndata;
nndata_norm = nndata;
for i = 2 : num_indicator+1
    nndata_norm(:,i) = (nndata(:,i)-min(nndata(:,i))) / (max(nndata(:,i))-min(nndata(:,i)));   
end
nndata = nndata_norm;
nndata_entire_norm(:,:,nn) = nndata; 
end

%% ANN

%% parameter setting

%nnn= cell2mat(nn_10(:,1,nn)); % training
%nnn2 = cell2mat(nn_10(:,2,nn)); % holdout
% nnn3 : entire parameter setting set
%nnn3 = [nnn;nnn2];
% %% Parameter setting
% errorrate=[];
% inputs = nnn3(:,1:10)';
% targets = nnn3(:,11)';
% 
% for k=1:10 % # of nodes in the hidden layer
%     for ep = 1:10 % # of epochs
%         for mc = 1:9 % momentum constant
%             [k ep mc]
%             hiddenLayerSize = k*10;
%             net = fitnet(hiddenLayerSize);
%             net.trainParam.mc = mc*0.1;
%             net.trainParam.epochs = ep*1000;
%             net.trainParam.lr = 0.1;
% 
%             net.divideFcn = 'divideind';
%             net.divideParam.trainInd = 1:254;
%             net.divideParam.testInd = 255:508;
% 
%             [net,tr] = train(net,inputs,targets);
% 
%             outputs = net(inputs);
%             errors = gsubtract(targets,outputs);
%             performance = perform(net,targets,outputs);
% 
%             for i=1:length(targets)
%                 if abs(targets(1,i)-outputs(1,i))>=0.5
%                     err(i,1) = 1;
%                 else err(i,1) = 0;
%                 end
%                 errorrate(k, ep, mc) = sum(err)/length(err)*100;  
%             end             
%         end
%     end
% end
% 
% % error°¡ ÃÖ¼ÒÀÎ parameter index Ã£¾Æ³»±â
% min_1 = min(min(min(errorrate(:,:,:))));
% find(errorrate < min_1+0.000001);
% min_2 = min(errorrate(errorrate > min_1));
% find(errorrate < min_2+0.000001);
% min_3 = min(errorrate(errorrate > min_2));
% find(errorrate < min_3+0.000001);
% [coorX, coorY, coorZ]= ind2sub(size(errorrate), find(errorrate<min_3+0.000001));
% coor_NN = [coorX coorY coorZ];
% 

%% 
error_idx = [2 1 3; 4 4 5; 1 10 9];
%error_idx = coor_NN;

count_ = 0;
% 6°³¿ù Æ®·¹ÀÌ´×, 1°³¿ù Å×½ºÆ®
for j = 1 : predict_period : length(nndata_entire_norm)-train_period-predict_period
    count_ = count_ + 1;
    for nn = 1 : num_firm
        for i=3:3
            [nn count_ i]
            % [error_idx(i,1) error_idx(i,2) error_idx(i,3)]
            hiddenLayerSize = 10*error_idx(i,1);
            net = fitnet(hiddenLayerSize);
            net.trainParam.epochs = 1000 * error_idx(i,2);
            net.trainParam.mc = 0.1 * error_idx(i,3);
            
            inputs = nndata_entire_norm(j:j+train_period+predict_period-1, 2:num_indicator+1, nn)';
            targets = nndata_entire_norm(j:j+train_period+predict_period-1, num_indicator+2, nn)';
            
            net.divideFcn = 'divideind';
            net.divideParam.trainInd = 1:train_period;
            net.divideParam.testInd = train_period+1:train_period+predict_period;

            [net,tr] = train(net,inputs,targets);
            if i == 1
                outputs_1(:,:,nn) = net(inputs);
                outputs_1(:,:,nn) = outputs_1(:,:,nn) >= 0.5;
                errors_1(:,:,nn) = gsubtract(targets,outputs_1(:,:,nn));
                performance_1 = perform(net,targets,outputs_1(:,:,nn));
                
                marketCap_ = marketCap_normal(j+train_period:j+train_period+predict_period-1, :);
                if nn == 1
                    weight_direction_1 = marketCap_(:, nn) .* outputs_1(:, 1, nn);
                elseif nn > 1 && nn < num_firm
                    weight_direction_1 = weight_direction_1 + marketCap_(:, nn) .* outputs_1(:, 1, nn);
                end
                
            elseif i == 2
                outputs_2(:,:,nn) = net(inputs);
                outputs_2(:,:,nn) = outputs_2(:,:,nn) >= 0.5;
                errors_2(:,:,nn) = gsubtract(targets,outputs_2(:,:,nn));
                performance_2 = perform(net,targets,outputs_2(:,:,nn));
                
                marketCap_ = marketCap_normal(j+train_period:j+train_period+predict_period-1, :);
                if nn == 1
                    weight_direction_2 = marketCap_(:, nn) .* outputs_2(:, 1, nn);
                elseif nn > 1 && nn < num_firm
                    weight_direction_2 = weight_direction_2 + marketCap_(:, nn) .* outputs_2(:, 1, nn);
                end
        
            elseif i == 3
                outputs_3(:,:,nn) = net(inputs);
                outputs_3(:,:,nn) = outputs_3(:,:,nn) >= 0.5;
                errors_3(:,:,nn) = gsubtract(targets,outputs_3(:,:,nn));
                performance_3 = perform(net,targets,outputs_3(:,:,nn));
                
                marketCap_ = marketCap_normal(j+train_period:j+train_period+predict_period-1, :);
                if nn == 1
                    weight_direction_3 = marketCap_(:, nn) .* outputs_3(:, 1, nn);
                elseif nn > 1 && nn < num_firm
                    weight_direction_3 = weight_direction_3 + marketCap_(:, nn) .* outputs_3(:, 1, nn);
                end
                
            end
        end
    end
       
    threshold = 0.5;
    weight_direction_1_final = weight_direction_1 >= threshold;
    weight_direction_2_final = weight_direction_2 >= threshold;
    weight_direction_3_final = weight_direction_3 >= threshold;

    true_value = nndata_entire_norm(j+train_period:j+train_period+predict_period-1, num_indicator+2, 11);
    accu_1_NN(count_) = sum(not(xor(weight_direction_1_final(:,1), true_value))) / length(weight_direction_1_final);
     accu_2_NN(count_) = sum(not(xor(weight_direction_2_final(:,1), true_value))) / length(weight_direction_2_final);
     accu_3_NN(count_) = sum(not(xor(weight_direction_3_final(:,1), true_value))) / length(weight_direction_3_final);
    accu_1_index_NN(count_) = sum(not(xor(outputs_1(:,1,11), true_value))) / length(true_value);
     accu_2_index_NN(count_) = sum(not(xor(outputs_2(:,1,11), true_value))) / length(true_value);
     accu_3_index_NN(count_) = sum(not(xor(outputs_3(:,1,11), true_value))) / length(true_value);
    
    if length(nndata_entire_norm)-j < predict_period
        break;
    end

end
%
%% SVM polynomial

%% parameter setting
% temp=[]; temp2=[];
% for i=1:length(year_unique)
%     temp = [temp; nn_10{i,1,nn}]; % training (parameter setting set)
%     temp2 = [temp2; nn_10{i,2,nn}]; % holdout (parameter setting set)
% end
% option.MaxIter = Inf;
% for i=1:4 % degree of kernel function
%     for j=1:50 % Gamma in kernel function
%         for k=1:3 % Regularization parameter
%             svmStruct = svmtrain(temp(:,1:10), temp(:,11), 'Kernel_Function', @(u,v) kfun(u,v,i, 0.1*j), ...
%                 'boxconstraint', 10^(k-1), 'method', 'QP'); 
%             Group1 = svmclassify(svmStruct, temp(:,1:10));
%             Group2 = svmclassify(svmStruct, temp2(:,1:10)); %% temp2 : valid input, output : prediction
%             accuracy_train_poly(i,j,k) = 100 * sum(not(xor(Group1, temp(:,11))))/length(Group1); 
%             accuracy_test_poly(i,j,k) = 100 * sum(not(xor(Group2, temp2(:,11))))/length(Group2);
%             accu_train_poly_total(i,j,k,nn) = accuracy_train_poly(i,j,k);
%             accu_test_poly_total(i,j,k,nn) = accuracy_test_poly(i,j,k);
%         end
%     end
% end
% 
% max_1 = max(max(max(accuracy_test_poly(:,:,:))));
% find(accuracy_test_poly == max_1 );
% max_2 = max(accuracy_test_poly(accuracy_test_poly < max_1));
% find(accuracy_test_poly == max_2);
% max_3 = max(accuracy_test_poly(accuracy_test_poly < max_2));
% find(accuracy_test_poly == max_3);
% [coorX, coorY, coorZ]= ind2sub(size(accuracy_test_poly), find(accuracy_test_poly >= max_3));
% coor_poly = [coorX coorY coorZ];
% coor_poly_total(:,:,nn) = coor_poly;
% 
%% 
poly_idx = [4 5 2; 4 7 2; 4 6 3];
%poly_idx = coor_poly;

count_ = 0;
predict_value_1 = [];
predict_value_2 = [];
predict_value_3 = [];
    
for j = 1 : predict_period : length(nndata_entire_norm)-train_period-predict_period
    count_ = count_ + 1;
    for nn = 1 : num_firm
        [nn count_]
        for i=1:3
            temp = nndata_entire_norm(j:j+train_period-1, 2:end, nn);
            temp2 = nndata_entire_norm(j+train_period:j+train_period+predict_period-1, 2:end, nn);
            svmStruct = svmtrain(temp(:,1:10), temp(:,11), 'Kernel_Function', @(u,v) kfun(u,v,poly_idx(i,1), 0.1*poly_idx(i,2)), ...
             'boxconstraint', 10^(poly_idx(i,3)-1), 'method', 'QP'); 
            Group1 = svmclassify(svmStruct, temp(:,1:num_indicator));
            Group2 = svmclassify(svmStruct, temp2(:,1:num_indicator)); %% temp2 : valid input, output : prediction
            if i == 1
                predict_value_1(:,:,nn) = [Group2 temp2(:,11)];
            elseif i == 2
                predict_value_2(:,:,nn) = [Group2 temp2(:,11)];
            elseif i == 3
                predict_value_3(:,:,nn) = [Group2 temp2(:,11)];
            end
        end

        marketCap_ = marketCap_normal(j+train_period:j+train_period+predict_period-1, :);
        if nn == 1
            weight_direction_1 = marketCap_(:, nn) .* predict_value_1(:, 1, nn);
            weight_direction_2 = marketCap_(:, nn) .* predict_value_2(:, 1, nn);
            weight_direction_3 = marketCap_(:, nn) .* predict_value_3(:, 1, nn);
        elseif nn > 1 && nn < num_firm
            weight_direction_1 = weight_direction_1 + marketCap_(:, nn) .* predict_value_1(:, 1, nn);
            weight_direction_2 = weight_direction_2 + marketCap_(:, nn) .* predict_value_2(:, 1, nn);
            weight_direction_3 = weight_direction_3 + marketCap_(:, nn) .* predict_value_3(:, 1, nn);
        end
        
    end
    
    threshold = 0.5;
    weight_direction_1_final = weight_direction_1 >= threshold;
    weight_direction_2_final = weight_direction_2 >= threshold;
    weight_direction_3_final = weight_direction_3 >= threshold;

    true_value = temp2(:, 11);
    accu_1_poly(count_) = sum(not(xor(weight_direction_1_final(:,1), true_value))) / length(weight_direction_1_final);
    accu_2_poly(count_) = sum(not(xor(weight_direction_2_final(:,1), true_value))) / length(weight_direction_2_final);
    accu_3_poly(count_) = sum(not(xor(weight_direction_3_final(:,1), true_value))) / length(weight_direction_3_final);
    accu_1_index_poly(count_) = sum(not(xor(predict_value_1(:,1,11), true_value))) / length(predict_value_1);
    accu_2_index_poly(count_) = sum(not(xor(predict_value_2(:,1,11), true_value))) / length(predict_value_2);
    accu_3_index_poly(count_) = sum(not(xor(predict_value_3(:,1,11), true_value))) / length(predict_value_3);

    if length(nndata_entire_norm)-j < predict_period
        break;
    end
    
end

%% SVM_RBF

%% parameter setting
% for j=1:50
%     for k=1:3
%         svmStruct = svmtrain(temp(:,1:10), temp(:,11), 'Kernel_Function', 'rbf', 'RBF_Sigma', sqrt(1/(0.2*j)),  ...
%             'boxconstraint', 10^(k-1), 'method', 'QP'); 
%         Group3 = svmclassify(svmStruct, temp(:,1:10));
%         Group4 = svmclassify(svmStruct, temp2(:,1:10)); %% temp2 : valid input, output : prediction
%         accuracy_train_rbf(j,k) = 100 * sum(not(xor(Group3, temp(:,11))))/length(Group3);
%         accuracy_test_rbf(j,k) = 100 * sum(not(xor(Group4, temp2(:,11))))/length(Group4);
%         accu_train_rbf_total(j,k,nn) = accuracy_train_rbf(j,k);
%         accu_test_rbf_total(j,k,nn) = accuracy_test_rbf(j,k);
%     end
% end
% 
% max_1 = max(max(max(accuracy_test_rbf(:,:))));
% find(accuracy_test_rbf == max_1 );
% max_2 = max(accuracy_test_rbf(accuracy_test_rbf < max_1));
% find(accuracy_test_rbf == max_2);
% max_3 = max(accuracy_test_rbf(accuracy_test_rbf < max_2));
% find(accuracy_test_rbf == max_3);
% [coorX, coorY]= ind2sub(size(accuracy_test_rbf), find(accuracy_test_rbf >= max_3));
% coor_rbf = [coorX coorY];
% coor_rbf_total(:,:,nn) = coor_rbf;

%%
rbf_idx=[12 1; 6 2; 2 3];
%rbf_idx = coor_rbf;

count_ = 0;
predict_value_1 = [];
predict_value_2 = [];
predict_value_3 = [];
    
for j = 1 : predict_period : length(nndata_entire_norm)-train_period-predict_period
    count_ = count_ + 1;
    for nn = 1 : num_firm
        [nn count_]
        for i=1:3
            temp = nndata_entire_norm(j:j+train_period-1, 2:end, nn);
            temp2 = nndata_entire_norm(j+train_period:j+train_period+predict_period-1, 2:end, nn);
            svmStruct = svmtrain(temp(:,1:num_indicator), temp(:,num_indicator+1), 'Kernel_Function', 'rbf', 'RBF_Sigma', sqrt(1/(0.2*rbf_idx(i,1))),  ...
                'boxconstraint', 10^(rbf_idx(i,2)-1), 'method', 'QP'); 
            Group3 = svmclassify(svmStruct, temp(:,1:num_indicator));
            Group4 = svmclassify(svmStruct, temp2(:,1:num_indicator)); %% temp2 : valid input, output : prediction
            if i == 1
                predict_value_1(:,:,nn) = [Group4 temp2(:,11)];
            elseif i == 2
                predict_value_2(:,:,nn) = [Group4 temp2(:,11)];
            elseif i == 3
                predict_value_3(:,:,nn) = [Group4 temp2(:,11)];
            end
        end

        marketCap_ = marketCap_normal(j+train_period:j+train_period+predict_period-1, :);
        if nn == 1
            weight_direction_1 = marketCap_(:, nn) .* predict_value_1(:, 1, nn);
            weight_direction_2 = marketCap_(:, nn) .* predict_value_2(:, 1, nn);
            weight_direction_3 = marketCap_(:, nn) .* predict_value_3(:, 1, nn);
        elseif nn > 1 && nn < num_firm
            weight_direction_1 = weight_direction_1 + marketCap_(:, nn) .* predict_value_1(:, 1, nn);
            weight_direction_2 = weight_direction_2 + marketCap_(:, nn) .* predict_value_2(:, 1, nn);
            weight_direction_3 = weight_direction_3 + marketCap_(:, nn) .* predict_value_3(:, 1, nn);
        end
        
    end
    
    threshold = 0.5;
    weight_direction_1_final = weight_direction_1 >= threshold;
    weight_direction_2_final = weight_direction_2 >= threshold;
    weight_direction_3_final = weight_direction_3 >= threshold;

    true_value = temp2(:, 11);
    accu_1_rbf(count_) = sum(not(xor(weight_direction_1_final(:,1), true_value))) / length(weight_direction_1_final);
    accu_2_rbf(count_) = sum(not(xor(weight_direction_2_final(:,1), true_value))) / length(weight_direction_2_final);
    accu_3_rbf(count_) = sum(not(xor(weight_direction_3_final(:,1), true_value))) / length(weight_direction_3_final);
    accu_1_index_rbf(count_) = sum(not(xor(predict_value_1(:,1,11), true_value))) / length(predict_value_1);
    accu_2_index_rbf(count_) = sum(not(xor(predict_value_2(:,1,11), true_value))) / length(predict_value_2);
    accu_3_index_rbf(count_) = sum(not(xor(predict_value_3(:,1,11), true_value))) / length(predict_value_3);

    if length(nndata_entire_norm)-j < predict_period
        break;
    end
    
end
