# Supplementary material for: Predictability of machine learning techniques to forecast the trends of market index prices: Hypothesis testing for the Korean stock markets
Source: PLoS One. 2017 Nov 14;12(11):e0188107. doi: 10.1371/journal.pone.0188107 (PMC5685607; doi:10.1371/journal.pone.0188107)
Supplement: S6 File — The following code includes kernel functions to carry out experiments related with the SVM method. This function code is employed for all hypothesis testing experiments. (M) [file pone.0188107.s006.m]

function y = kfun(u,v,d,gamma)

    y = (gamma*(u*v')+1).^d;
end
